# Supplementary material for: Redistribution of H3K27me3 upon DNA hypomethylation results in de-repression of Polycomb target genes
Source: Genome Biol. 2013 Mar 25;14(3):R25. doi: 10.1186/gb-2013-14-3-r25 (PMC4053768; doi:10.1186/gb-2013-14-3-r25)
Supplement: Additional file 2 — An Excel spread sheet (XLS) showing normalized average enrichments and P-values observed at gene promoter regions by ChIP-chip for H3K27me3 and H3K4me3 in Dnmt1+/+ and Dnmt1-/- MEFs. [file gb-2013-14-3-r25-S2.XLS]

## Sheet: promoter_master
ChIP-chip data for H3K27me3 and H3K4me3 at gene promoters covered by microarray in Dnmt1+/+ and Dnmt1-/- MEFs
Column	Description
genome_coordinates	chromosome and location in bp (start and stop) of tiled region covered by microarray
gene_symbol	gene symbol of refseq transcripts with a transcription start site within this region
refseq_id	refseq id of refseq transcripts with a transcription start site within this region
mean_k27me3_wt	mean enrichment for H3K27me3 in Dnmt1+/+ across the tiled region. Expressed as the log2 ratio of IP signal to input signal (after normalisation)
mean_k27me3_ko	mean enrichment for H3K27me3 in Dnmt1-/- across the tiled region. Expressed as the log2 ratio of IP signal to input signal (after normalisation)
k27me3_difference	the difference between the means in Dnmt1+/+ and Dnmt1-/- for H3K27me3
mean_k4me3_wt	mean enrichment for H3K4me3 in Dnmt1+/+ across the tiled region. Expressed as the log2 ratio of IP signal to input signal (after normalisation)
mean_k4me3_ko	mean enrichment for H3K4me3 in Dnmt1-/- across the tiled region. Expressed as the log2 ratio of IP signal to input signal (after normalisation)
k4me3_difference	the difference between the means in Dnmt1+/+ and Dnmt1-/- for H3K4me3
qvalue_k27me3	benjamini-hochberg corrected p-value from a t-test between replicates of Dnmt1+/+ vs Dnmt1-/- for H3K27me3
qvalue_k4me3	benjamini-hochberg corrected p-value from a t-test between replicates of Dnmt1+/+ vs Dnmt1-/- for H3K4me3
k27me3_category	H3K27me3 categoration of the region into UP, DOWN or NO CHANGE based on methods described in manuscript
k4me3_category	H3K27me3 categoration of the region into UP, DOWN or NO CHANGE based on methods described in manuscript
genome_coordinates	gene_symbol	refseq_id	mean_k27me3_wt	mean_k27me3_ko	k27me3_difference	mean_k4me3_wt	mean_k4me3_ko	k4me3_difference	qvalue_k27me3	qvalue_k4me3	k27me3_category	k4me3_category
chr15:102794095-102798095	Hoxa7	NM_010455	1.65378	-0.472235	-2.12602	-0.181115	0.43558	0.616694	0.0164452	0.113233	DOWN	NO CHANGE
chr6:52190053-52198966	Hoxc6	NM_010465	1.68395	-0.422724	-2.10667	-0.595541	-0.133842	0.461699	0.016945	0.094117	DOWN	NO CHANGE
chr15:102781756-102785756	Hoxa10,Hoxa11,Hoxa11as	NM_001122950,NM_010450,NR_015348	1.81803	-0.283748	-2.10178	-0.454988	0.853343	1.30833	0.017762	0.0214078	DOWN	UP
chr6:52176569-52180569	Hoxc5	NM_175730	1.66429	-0.427828	-2.09212	-0.338173	-0.0889743	0.249199	0.0178799	0.189269	DOWN	NO CHANGE
chr6:52184138-52188138	Hoxc11	NM_001024842	1.60039	-0.431798	-2.03219	-0.853029	0.404012	1.25704	0.0200064	0.0248625	DOWN	UP
chrY:2185310-2189310	Hoxc10	NM_010462	1.62988	-0.3818	-2.01168	-0.778186	0.677205	1.45539	0.018969	0.0225171	DOWN	UP
chr2:68970656-68974656	Hoxc9	NM_008272	1.7138	-0.280902	-1.99471	-0.387099	0.633086	1.02018	0.0237159	0.0437802	DOWN	UP
chr17:74298722-74302722	Vax2,Vax2os2,Vax2os1	NM_011912,NR_002871,NR_002873	1.66758	-0.323633	-1.99121	-0.425491	0.22766	0.653151	0.0215763	0.0661539	DOWN	NO CHANGE
chr4:138418584-138422584	Zic5	NM_022987	1.6209	-0.297804	-1.9187	-0.243008	0.183128	0.426136	0.0173724	0.0655353	DOWN	NO CHANGE
chr15:78135233-78139233	Hoxc12	NM_010463	1.59601	-0.28216	-1.87817	-0.331289	0.434337	0.765626	0.0213933	0.0225171	DOWN	UP
chr4:148500050-148504050	Mir196b,Hoxa9	NR_029912,NM_010456	1.54256	-0.318138	-1.8607	-0.535031	0.720785	1.25582	0.00870288	0.0225171	DOWN	UP
chr15:102804262-102808262	Hoxb4,Mir10a	NM_010459,NR_029784	1.31462	-0.531304	-1.84592	-0.238284	-0.229009	0.00927509	0.0153981	0.980638	DOWN	NO CHANGE
chrY:2153717-2157717	Hoxb6	NM_008269	1.50431	-0.338827	-1.84314	0.148621	0.271122	0.122502	0.00953867	0.613952	DOWN	NO CHANGE
chr5:108877110-108881110	2700086A05Rik,Hoxa5	NR_015611,NM_010453	1.55116	-0.26904	-1.8202	-0.053147	-0.00999966	0.0431473	0.0190165	0.838931	DOWN	NO CHANGE
chr4:155558444-155562444	Hoxa10	NM_008263	1.54107	-0.254248	-1.79532	-0.526377	0.715494	1.24187	0.0140543	0.0225171	DOWN	UP
chr13:55121895-55125895	Mecom	NM_021442	1.29094	-0.473125	-1.76407	-0.129353	0.196331	0.325684	0.0107119	0.0865366	DOWN	NO CHANGE
chr10:126757582-126761582	Hoxc8	NM_010466	1.34289	-0.419937	-1.76283	-0.624658	-0.44322	0.181438	0.0141408	0.243648	DOWN	NO CHANGE
chr15:78153219-78157219	Psmb8	NM_010724	1.50322	-0.253824	-1.75704	-0.134882	0.170529	0.305411	0.0119557	0.110303	DOWN	NO CHANGE
chr8:108211605-108215605	Insl3	NM_013564	1.28416	-0.441396	-1.72556	-0.734441	-0.368681	0.36576	0.00760308	0.146056	DOWN	NO CHANGE
chr6:145561282-145565282	Hoxd12	NM_008274	1.69214	-0.0118411	-1.70398	-0.0990274	0.299209	0.398237	0.0152261	0.0441911	DOWN	NO CHANGE
chrX:34802221-34806221	Hoxa4	NM_008265	1.2313	-0.465974	-1.69727	-0.310408	-0.0459995	0.264409	0.010994	0.275752	DOWN	NO CHANGE
chr19:40476000-40480000	Hoxb5	NM_008268	1.36345	-0.282925	-1.64637	0.217294	0.0647711	-0.152523	0.0130779	0.585012	DOWN	NO CHANGE
chr15:6526670-6530670	Hand2	NM_010402	1.7117	0.0965142	-1.61519	-0.926512	-0.092065	0.834448	0.0264536	0.021697	DOWN	UP
chr8:13034107-13038107	Rpp25	NM_133982	1.51022	-0.094234	-1.60445	-0.0215808	0.356979	0.37856	0.0100895	0.0824701	DOWN	NO CHANGE
chr7:133512248-133516248	Hoxb2	NM_134032	1.34178	-0.252924	-1.5947	0.0275962	-0.407033	-0.434629	0.00953867	0.32199	DOWN	NO CHANGE
chr15:97550781-97554781	Hoxc4	NM_013553	1.20894	-0.34141	-1.55035	-0.984573	-0.584616	0.399957	0.0107119	0.122498	DOWN	NO CHANGE
chr7:148451500-148455500	Hoxa6	NM_010454	1.31259	-0.223879	-1.53647	-0.187388	0.287014	0.474402	0.00865558	0.0698466	DOWN	NO CHANGE
chr17:6448004-6452004	Hoxb3	NM_001079869	1.23287	-0.294929	-1.52779	0.0363469	-0.1783	-0.214647	0.0184187	0.495268	DOWN	NO CHANGE
chr18:82720654-82724699	Tnfsf9,Gm11110	NM_009404,NR_033508	0.911354	-0.59926	-1.51061	-0.190082	0.111341	0.301423	0.0155776	0.0707423	DOWN	NO CHANGE
chr5:77429879-77433879	Hoxb3	NM_010458	1.2741	-0.207285	-1.48138	0.0739244	-0.069852	-0.143776	0.0134284	0.638741	DOWN	NO CHANGE
chr3:137729552-137733552	Gnas,Gnas	NM_022000,NM_019690	0.885885	-0.589204	-1.47509	-0.333904	-0.40418	-0.0702755	0.0104735	0.617416	DOWN	NO CHANGE
chr5:77639678-77643678	Pax9	NM_011041	1.57482	0.109101	-1.46572	-0.0748382	0.373504	0.448342	0.00786532	0.0599707	DOWN	NO CHANGE
chr15:76136875-76140875	Pde1b	NM_008800	1.54357	0.0906473	-1.45292	0.0593896	-0.0449917	-0.104381	0.0192905	0.13769	DOWN	NO CHANGE
chr15:98264700-98268700	Tbr1	NM_009322	0.713899	-0.738317	-1.45222	-0.619568	-0.389809	0.229759	0.0101813	0.202588	DOWN	NO CHANGE
chr15:100415996-100419996	Hoxa13	NM_008264	1.34759	-0.0727168	-1.42031	-0.10752	0.461037	0.568557	0.0169642	0.0441957	DOWN	UP
chr8:128015810-128019810	Mfsd7a	NM_172883	1.29751	-0.120434	-1.41794	-0.542823	0.46579	1.00861	0.0122836	0.0612691	DOWN	NO CHANGE
chr7:51561464-51565464	Tcfap2a,Tcfap2a	NM_001122948,NM_011547	1.20695	-0.172674	-1.37963	0.112053	0.438968	0.326915	0.0179917	0.0523255	DOWN	NO CHANGE
chr2:127247734-127251734	Nr4a3	NM_015743	1.38354	0.00636682	-1.37717	-0.462842	-0.169014	0.293828	0.0211653	0.155379	DOWN	NO CHANGE
chr2:90318531-90322531	Esx1	NM_007957	1.47133	0.096413	-1.37492	0.152316	0.110839	-0.0414767	0.0152988	0.289515	DOWN	NO CHANGE
chr7:86986438-86990438	H2-T10	NM_010395	1.29679	-0.0749873	-1.37178	-0.0104176	0.282557	0.292975	0.0180489	0.101873	DOWN	NO CHANGE
chr2:163222886-163226886	Pitx1	NM_011097	1.35365	-0.0128487	-1.3665	-0.265954	0.0544156	0.32037	0.010994	0.0887263	DOWN	NO CHANGE
chr6:115878744-115882744	Bhlhe22	NM_021560	1.34022	-0.0173813	-1.3576	0.233272	0.596248	0.362975	0.0163047	0.0385977	DOWN	NO CHANGE
chr2:164025053-164029053	Trim14	NM_029077	1.14968	-0.198926	-1.3486	0.0686915	0.146096	0.0774049	0.0145997	0.126505	DOWN	NO CHANGE
chr8:10003432-10007432	Gramd1b	NM_172768	1.01413	-0.332784	-1.34691	-0.281	0.261589	0.542588	0.00883505	0.0214078	DOWN	UP
chr2:73497623-73501623	Mkx	NM_177595	1.33987	-0.00127454	-1.34114	0.356059	0.526705	0.170646	0.00835473	0.245598	DOWN	NO CHANGE
chrX:137347172-137351172	Foxf2	NM_010225	1.29026	-0.0442033	-1.33446	-0.266382	0.111605	0.377987	0.0168081	0.0314928	DOWN	NO CHANGE
chr5:3653803-3657803	Gatm	NM_025961	1.36966	0.0365036	-1.33316	-0.479278	0.11472	0.593998	0.0168715	0.0214078	DOWN	UP
chr8:59796579-59800579	Shank3	NM_021423	1.10666	-0.225794	-1.33246	-0.451009	0.0506632	0.501672	0.0145997	0.0602331	DOWN	NO CHANGE
chr15:76095318-76099318	Grtp1	NM_025768	1.46914	0.14416	-1.32497	-0.157504	0.362668	0.520172	0.0408871	0.0527727	DOWN	NO CHANGE
chr11:69372939-69376939	Nmnat2	NM_175460	1.24173	-0.0798106	-1.32154	-0.0983193	0.337805	0.436124	0.0176039	0.0728536	DOWN	NO CHANGE
chr2:74526804-74530804	Dmrta2	NM_172296	1.25211	-0.0556855	-1.30779	-0.0250929	0.247125	0.272218	0.0109243	0.0317553	DOWN	NO CHANGE
chr12:60193586-60197586	Hoxc13	NM_010464	1.49071	0.186804	-1.30391	-0.655098	0.0794471	0.734546	0.0373996	0.0214078	DOWN	UP
chr12:112506121-112510121	Hoxd4	NM_010469	1.4938	0.19978	-1.29401	-0.635083	-0.451913	0.18317	0.0181146	0.194618	DOWN	NO CHANGE
chr5:65350473-65354473	Hand1	NM_008213	1.15715	-0.136673	-1.29382	-0.868947	-0.217229	0.651718	0.011499	0.0636045	DOWN	NO CHANGE
chr8:26956894-26961342	Neurog3	NM_009719	1.56917	0.275908	-1.29326	-0.726591	-0.489834	0.236757	0.0293005	0.0947956	DOWN	NO CHANGE
chr17:14830297-14834297	Amigo2,Amigo2,Fam113b,Amigo2	NM_178114,NM_001164602,NM_172293,NM_001164563	0.883784	-0.40742	-1.2912	0.106502	0.401227	0.294726	0.0109609	0.0940849	DOWN	NO CHANGE
chr8:3350259-3354259	Ripk4	NM_023663	0.977689	-0.310688	-1.28838	-0.148955	0.0971201	0.246075	0.00922669	0.0454459	DOWN	NO CHANGE
chr4:127034608-127038608	Hoxb7	NM_010460	1.06117	-0.206606	-1.26777	0.178722	0.537482	0.35876	0.00937462	0.368078	DOWN	NO CHANGE
chr2:130888750-130892750	Cldn5	NM_013805	0.987006	-0.276447	-1.26345	-0.706321	-0.379249	0.327072	0.0178851	0.112926	DOWN	NO CHANGE
chr11:83661170-83665170	Dnm3,Dnm3	NM_001038619,NM_172646	1.38623	0.136734	-1.2495	-0.21573	0.0339195	0.24965	0.00928954	0.0378924	DOWN	NO CHANGE
chr8:25706681-25710681	Prdm8	NM_029947	1.76658	0.519309	-1.24727	-0.216593	0.000475011	0.217068	0.0324229	0.19901	DOWN	NO CHANGE
chr11:121004256-121008256	Gm5089,Gm5089	NR_033326,NR_033325	1.25196	0.0051781	-1.24678	-0.2072	0.163691	0.370891	0.00813021	0.0325162	DOWN	NO CHANGE
chr7:5993562-5997562	Foxq1	NM_008239	1.21139	-0.0350622	-1.24645	0.11342	0.290762	0.177342	0.00779417	0.176216	DOWN	NO CHANGE
chr11:120924083-120928083	Syt13	NM_030725	1.03479	-0.209561	-1.24435	-0.410876	-0.00969485	0.401181	0.00950274	0.222321	DOWN	NO CHANGE
chr15:102764083-102768083	AI118078	NM_172923	1.21575	-0.0233393	-1.23909	-0.021344	0.288142	0.309486	0.0122541	0.0571413	DOWN	NO CHANGE
chrX:34968718-34972718	Mfsd6,Mfsd6	NM_178081,NM_133829	1.25504	0.022267	-1.23278	-0.0280257	0.0655356	0.0935614	0.00835473	0.0809839	DOWN	NO CHANGE
chr8:120194615-120198615	Gata4	NM_008092	1.54258	0.315236	-1.22735	-0.0984683	0.421381	0.519849	0.0208139	0.0409918	DOWN	UP
chr6:88169061-88173061	Has3	NM_008217	1.14904	-0.0765076	-1.22555	-0.244449	-0.211496	0.032953	0.0120574	0.757927	DOWN	NO CHANGE
chr4:56753093-56757497	Csf2rb2	NM_007781	1.25404	0.0391938	-1.21485	-1.27601	-0.233846	1.04217	0.0253088	0.0214078	DOWN	UP
chr1:74835392-74839392	Pax6os1,Pax6	NR_002867,NM_013627	1.54369	0.329859	-1.21383	0.0759429	0.324916	0.248973	0.0232505	0.0970578	DOWN	NO CHANGE
chr11:94423187-94427187	Dnaja4	NM_021422	1.09732	-0.116492	-1.21382	0.173361	0.287038	0.113676	0.0176505	0.298939	DOWN	NO CHANGE
chr4:138519826-138523826	Csf2rb	NM_007780	1.21982	0.00663723	-1.21318	-1.05724	-0.125855	0.931389	0.0157561	0.0385563	DOWN	UP
chr11:83001631-83005631	Slc6a5,Slc6a5	NM_001146013,NM_148931	1.58598	0.373005	-1.21297	-0.133429	-0.0118424	0.121586	0.010994	0.0865848	DOWN	NO CHANGE
chr8:70015646-70019646	Rem1,Defb25	NM_009047,NM_001039122	0.946631	-0.26394	-1.21057	-0.919587	-0.477469	0.442117	0.0178799	0.0485325	DOWN	NO CHANGE
chr4:136985635-136989635	Tmem59l,Crlf1	NM_182991,NM_018827	1.07197	-0.130972	-1.20294	-0.0617596	0.0759721	0.137732	0.0144553	0.458806	DOWN	NO CHANGE
chr3:48412222-48416222	Frzb	NM_011356	1.2082	0.0117562	-1.19645	0.21793	0.281168	0.063238	0.0228841	0.344552	DOWN	NO CHANGE
chr14:51690266-51694266	Btnl7	NM_001081663	0.87496	-0.298575	-1.17354	-1.52125	-1.1892	0.332046	0.0177683	0.0847652	DOWN	NO CHANGE
chr8:108519523-108523523	Fam69c	NM_173770	1.31717	0.146614	-1.17056	-0.230755	0.191895	0.422649	0.0145804	0.0535662	DOWN	NO CHANGE
chr6:90497641-90501641	Gfra4,Gfra4	NM_020014,NM_001136063	0.936126	-0.232397	-1.16852	-0.680068	-0.271164	0.408904	0.00863952	0.0499752	DOWN	NO CHANGE
chr15:75843966-75847966	Srgn	NM_011157	1.22417	0.062482	-1.16169	-0.173671	-0.111457	0.0622135	0.0214065	0.323563	DOWN	NO CHANGE
chr6:129401218-129405218	Hoxd10	NM_013554	1.85355	0.694045	-1.1595	-0.453871	0.372415	0.826287	0.0420309	0.0498188	DOWN	UP
chrX:70327046-70331046	Ddx60	NM_001081215	0.990854	-0.165772	-1.15663	0.0611146	0.359724	0.298609	0.022925	0.0753829	DOWN	NO CHANGE
chr8:74710366-74714366	Rfx4	NM_001024918	1.33865	0.182547	-1.1561	-0.243789	-0.139362	0.104427	0.0232505	0.138688	DOWN	NO CHANGE
chr10:116479196-116483196	Nr5a2	NM_001159769	1.30937	0.154851	-1.15452	-0.439732	-0.249614	0.190118	0.00863952	0.0973548	DOWN	NO CHANGE
chr15:102748361-102752361	Osr2	NM_054049	1.45563	0.303421	-1.15221	0.524523	0.690033	0.16551	0.0399334	0.0871313	DOWN	NO CHANGE
chr2:156712014-156716014	Msx1	NM_010835	0.937937	-0.214139	-1.15208	0.179236	0.20784	0.0286036	0.00863952	0.478607	DOWN	NO CHANGE
chr3:85885155-85889155	Uts2r	NM_145440	0.950448	-0.199203	-1.14965	-0.852813	-0.475523	0.37729	0.0109609	0.0428215	DOWN	NO CHANGE
chr10:87919131-87923131	Wnt2b	NM_009520	0.816272	-0.332106	-1.14838	-0.445583	-0.392247	0.0533367	0.0134915	0.782116	DOWN	NO CHANGE
chr11:113482370-113486370	Wnt10a	NM_009518	1.05094	-0.0951581	-1.1461	-0.55713	0.199656	0.756786	0.00863952	0.0410453	DOWN	UP
chr15:98324704-98328704	Kcnc2	NM_001025581	0.917676	-0.218157	-1.13583	0.0620305	0.163553	0.101523	0.0109243	0.502407	DOWN	NO CHANGE
chr14:55688727-55692727	Macf1,Macf1,Macf1	NM_009600,NM_001199136,NM_001199137	1.03009	-0.103422	-1.13352	-0.137808	0.103972	0.24178	0.01082	0.0314367	DOWN	NO CHANGE
chr7:133725321-133730994	Zbtb8b	NM_153541	1.5981	0.480897	-1.1172	-0.561204	-0.124812	0.436392	0.0432363	0.0550035	DOWN	NO CHANGE
chr7:50682270-50686270	Wnt5b	NM_009525	1.06825	-0.0468418	-1.1151	-0.384881	-0.220936	0.163945	0.0114782	0.083202	DOWN	NO CHANGE
chr15:101855455-101859455	Clic5	NM_172621	1.06104	-0.0503466	-1.11138	-0.210723	-0.0284031	0.18232	0.0168635	0.11846	DOWN	NO CHANGE
chr17:57217133-57221133	Tacc1,Tacc1	NM_177089,NM_199323	0.891557	-0.216075	-1.10763	0.223009	0.55477	0.331761	0.0174489	0.0327347	DOWN	NO CHANGE
chr8:128190565-128194565	Nrgn	NM_022029	1.21117	0.105566	-1.10561	-0.460898	-0.221424	0.239474	0.0277514	0.241424	DOWN	NO CHANGE
chr10:5733695-5737695	Adam33,Adam33	NM_033615,NM_001163529	1.0462	-0.0592044	-1.1054	-1.27906	-0.484572	0.794492	0.028039	0.0486827	DOWN	UP
chr11:105833321-105837321	Gata2	NM_008090	0.97639	-0.127766	-1.10416	0.356491	0.368159	0.0116676	0.0135506	0.906189	DOWN	NO CHANGE
chr18:78375111-78379111	Kcnk5	NM_021542	1.00028	-0.103485	-1.10377	-0.338016	-0.0546163	0.2834	0.010994	0.132475	DOWN	NO CHANGE
chr3:142156697-142160697	Atp6v1b1	NM_134157	0.881353	-0.221288	-1.10264	-0.659397	-0.552096	0.107301	0.00870288	0.442605	DOWN	NO CHANGE
chr15:100191815-100195815	Tbx4	NM_011536	1.29908	0.200612	-1.09847	-0.502512	-0.157754	0.344758	0.0170094	0.116363	DOWN	NO CHANGE
chrX:70341634-70345634	Fbxo39	NM_001099688	0.898298	-0.198883	-1.09718	-0.454532	-0.267031	0.187501	0.00863952	0.287656	DOWN	NO CHANGE
chr19:10913833-10917833	Itpr1	NM_010585	0.766748	-0.322491	-1.08924	0.243749	0.405382	0.161633	0.0211035	0.0745815	DOWN	NO CHANGE
chr2:157834296-157838296	Ptpn5	NM_013643	1.38524	0.296633	-1.08861	-0.0555371	0.190892	0.246429	0.0207292	0.128876	DOWN	NO CHANGE
chr19:47765732-47769732	AI182371	NM_178885	0.746902	-0.336755	-1.08366	-0.972129	-0.575249	0.396881	0.0109243	0.0677159	DOWN	NO CHANGE
chr2:148233124-148237124	Gcnt1	NM_173442	0.546839	-0.51907	-1.06591	-0.134474	0.320821	0.455295	0.0139122	0.0225171	DOWN	NO CHANGE
chr9:15040288-15044288	Mapk15	NM_177922	0.864266	-0.194787	-1.05905	-0.362223	-0.207527	0.154696	0.0129673	0.218069	DOWN	NO CHANGE
chr8:11837320-11841320	Hoxd9	NM_013555	1.34684	0.294851	-1.05199	-0.316856	-0.13709	0.179766	0.0213932	0.228871	DOWN	NO CHANGE
chr8:116163912-116167912	Aim1	NM_172393	0.853382	-0.197052	-1.05043	0.135129	0.2862	0.151071	0.00908706	0.0499083	DOWN	NO CHANGE
chr3:89168361-89172361	Ebf2	NM_010095	1.48501	0.435132	-1.04988	-0.156478	0.0310147	0.187492	0.032506	0.142024	DOWN	NO CHANGE
chr8:87888423-87892423	Dmrt2	NM_145831	1.58564	0.542442	-1.04319	-0.31194	-0.0535274	0.258412	0.0305746	0.0867587	DOWN	NO CHANGE
chr11:99353624-99357624	Nos3	NM_008713	0.860206	-0.179844	-1.04005	-1.00353	-0.498393	0.505132	0.0151555	0.108673	DOWN	NO CHANGE
chr1:58264040-58268040	Fgf17	NM_008004	1.2159	0.176785	-1.03911	-0.633016	-0.751544	-0.118528	0.00863952	0.221191	DOWN	NO CHANGE
chr15:75724111-75728111	Tcf21	NM_011545	1.61004	0.572228	-1.03781	-0.625449	-0.367261	0.258188	0.0335797	0.159131	DOWN	NO CHANGE
chr7:52535042-52539042	B3gnt3	NM_028189	0.91917	-0.118317	-1.03749	-0.396426	0.135778	0.532204	0.0125134	0.0341178	DOWN	UP
chr7:25152081-25156081	Mppe1	NM_172630	0.812815	-0.222629	-1.03544	0.02783	0.0856632	0.0578332	0.00908706	0.13907	DOWN	NO CHANGE
chr10:99221492-99225492	Ppp1r3c	NM_016854	0.881503	-0.153649	-1.03515	0.0524619	0.306174	0.253712	0.0256945	0.0471956	DOWN	NO CHANGE
chr17:87313487-87317487	Isl1	NM_021459	1.3088	0.274327	-1.03447	-0.13496	-0.134147	0.0008133	0.0251056	0.992706	DOWN	NO CHANGE
chr11:120941653-120945653	T	NM_009309	1.6868	0.655584	-1.03121	-0.498276	-0.450254	0.0480224	0.0236825	0.624056	DOWN	NO CHANGE
chr15:76880298-76884298	Psmb9,Tap1,Tap1	NM_013585,NM_013683,NM_001161730	1.09206	0.0611004	-1.03096	0.202682	0.350615	0.147933	0.0259191	0.209726	DOWN	NO CHANGE
chr10:126788028-126792028	Slc16a12	NM_172838	1.17031	0.141839	-1.02847	-0.455028	-0.0901805	0.364847	0.0134477	0.0504062	DOWN	NO CHANGE
chr14:61876527-61880527	Lmx1a	NM_033652	1.3485	0.321049	-1.02745	-0.123334	-0.21569	-0.092356	0.00902324	0.370822	DOWN	NO CHANGE
chr4:136964906-136968906	Smoc2	NM_022315	1.05396	0.0272946	-1.02666	-0.258758	0.167549	0.426307	0.0181508	0.048495	DOWN	NO CHANGE
chr1:158237665-158241665	Gpam	NM_008149	0.431416	-0.588313	-1.01973	0.214056	0.522338	0.308282	0.0148884	0.208016	DOWN	NO CHANGE
chr11:106243155-106247155	Spink2	NM_183284	0.134203	-0.881014	-1.01522	-1.80732	-0.91675	0.890569	0.0812034	0.121505	NO CHANGE	NO CHANGE
chr16:29978410-29982410	Panx1	NM_019482	0.688453	-0.326013	-1.01447	-0.0133282	0.309386	0.322714	0.007239	0.0545567	DOWN	NO CHANGE
chr1:175347534-175351534	Rap1gap	NM_001081155	1.1224	0.109015	-1.01339	-0.170528	-0.0504226	0.120106	0.011499	0.165115	DOWN	NO CHANGE
chr19:4080289-4084289	Phox2b	NM_008888	1.8802	0.867453	-1.01275	-0.619473	-0.267501	0.351973	0.0202558	0.0774467	DOWN	NO CHANGE
chrX:70509929-70513929	Slc47a2	NM_001033542	1.46332	0.458081	-1.00524	-0.272322	-0.24749	0.0248322	0.0196504	0.691724	DOWN	NO CHANGE
chr15:88808183-88814223	Fli1	NM_008026	1.35878	0.357787	-1.00099	0.101764	0.499545	0.397782	0.017076	0.0531843	DOWN	NO CHANGE
chr19:56463725-56467725	Sox14	NM_011440	1.60456	0.605824	-0.998733	-0.422868	-0.314581	0.108287	0.0187792	0.136617	DOWN	NO CHANGE
chr3:55583231-55587231	Evx1	NM_007966	1.59814	0.600491	-0.997648	-0.749642	-0.171012	0.57863	0.0317025	0.084366	DOWN	NO CHANGE
chr6:83658057-83665395	Foxd4	NM_008022	1.82419	0.827916	-0.996272	-0.680528	-0.579162	0.101365	0.048008	0.181291	DOWN	NO CHANGE
chr11:57644849-57648849	Tap2	NM_011530	0.489845	-0.506232	-0.996077	-0.456346	-0.330739	0.125607	0.00863952	0.293976	DOWN	NO CHANGE
chrX:70434317-70438317	Tll2	NM_011904	0.47886	-0.516615	-0.995475	0.0143881	-0.34047	-0.354858	0.00936366	0.0857932	DOWN	NO CHANGE
chr14:8825896-8829896	Cyp1a1	NM_001136059	1.48978	0.497315	-0.992464	-0.148124	-0.143667	0.00445642	0.0182696	0.97223	DOWN	NO CHANGE
chr15:77425726-77429726	Foxa1	NM_008259	1.25589	0.26356	-0.992334	-0.0954116	0.00577071	0.101182	0.0190365	0.187922	DOWN	NO CHANGE
chr5:65736449-65740449	Spatc1	NM_028852	0.499911	-0.491467	-0.991378	-0.974056	-0.146686	0.82737	0.0231468	0.0485325	DOWN	UP
chr1:137063458-137067458	Fgd4,Fgd4	NM_139234,NM_139232	0.386876	-0.604189	-0.991064	-0.24938	0.237565	0.486945	0.0180815	0.0977219	DOWN	NO CHANGE
chr8:97575802-97579802	Cck	NM_031161	1.33435	0.345786	-0.988569	-0.652987	-0.243822	0.409164	0.0167215	0.0523255	DOWN	NO CHANGE
chr15:89214121-89218121	6430571L13Rik,Hemk1	NM_175486,NM_133984	0.547877	-0.439956	-0.987833	0.77702	0.843813	0.0667937	0.0113045	0.590517	DOWN	NO CHANGE
chr9:48259244-48263244	Sim2	NM_011377	1.30778	0.322288	-0.985495	-0.195778	0.098052	0.29383	0.0166304	0.13146	DOWN	NO CHANGE
chr7:3422222-3426222	H2afy2	NM_207000	0.982669	-0.00229545	-0.984964	0.0311484	0.212779	0.181631	0.0170094	0.0940933	DOWN	NO CHANGE
chr5:91317070-91321070	Usp18	NM_011909	0.963181	-0.0206663	-0.983847	0.17046	0.317704	0.147244	0.0170094	0.0831938	DOWN	NO CHANGE
chr15:74563943-74567943	LOC547349,H2-D1	NM_001025208,NM_010380	0.9146	-0.0671918	-0.981791	-0.298856	-0.238759	0.0600974	0.00835473	0.782311	DOWN	NO CHANGE
chr11:100564785-100568785	Bdnf,Bdnf	NM_007540,NM_001048139	0.871822	-0.109191	-0.981012	0.245793	0.0641514	-0.181641	0.0137294	0.169508	DOWN	NO CHANGE
chr8:73137542-73141542	Oxr1	NM_001130166	1.14104	0.162405	-0.978638	0.0589236	0.208607	0.149683	0.0238486	0.197511	DOWN	NO CHANGE
chr16:92320886-92324886	Myoc	NM_010865	0.768684	-0.209056	-0.97774	-0.934259	-0.551828	0.382431	0.0101813	0.091875	DOWN	NO CHANGE
chr14:56142228-56147002	Foxp2	NM_053242	1.12864	0.151377	-0.977261	0.258476	-0.0634359	-0.321911	0.0181337	0.0716359	DOWN	NO CHANGE
chr4:43718638-43722638	Gata6	NM_010258	0.712444	-0.258837	-0.971282	0.265518	0.279732	0.0142135	0.0189006	0.841778	DOWN	NO CHANGE
chr8:25686005-25690005	Parp14	NM_001039530	0.852051	-0.118962	-0.971013	0.214986	0.234706	0.0197198	0.00793153	0.830839	DOWN	NO CHANGE
chrX:35021393-35025393	Il17d	NM_145837	0.758176	-0.212827	-0.971003	-0.525943	-0.461131	0.0648115	0.00878132	0.248674	DOWN	NO CHANGE
chr19:12532068-12536068	Fgf8,Fgf8,Fgf8,Fgf8	NM_001166361,NM_010205,NM_001166363,NM_001166362	0.893312	-0.0765112	-0.969823	-0.580285	-0.371061	0.209225	0.00908706	0.21371	DOWN	NO CHANGE
chr11:113570034-113574531	Crabp1	NM_013496	0.966399	-0.00334519	-0.969744	-0.183724	-0.140127	0.0435971	0.00870288	0.676593	DOWN	NO CHANGE
chr5:37438954-37442954	Prss16	NM_019429	1.54316	0.574067	-0.96909	-0.56295	-0.367655	0.195294	0.0232505	0.0701079	DOWN	NO CHANGE
chr8:35174883-35178883	Kcna1	NM_010595	1.69189	0.723119	-0.968771	-0.262839	-0.481774	-0.218935	0.0429279	0.157066	DOWN	NO CHANGE
chr13:37434013-37438013	Selp	NM_011347	0.637095	-0.330104	-0.9672	-0.256764	-0.0337015	0.223063	0.007239	0.121822	DOWN	NO CHANGE
chr8:124065054-124069054	Slmo1	NM_144867	0.675335	-0.288142	-0.963477	0.00835323	0.0559462	0.047593	0.00991729	0.421778	DOWN	NO CHANGE
chr8:48904296-48910635	Apc2	NM_011789	0.68803	-0.273236	-0.961266	-0.731273	-0.539015	0.192258	0.0125265	0.221004	DOWN	NO CHANGE
chr4:140953214-140957821	Gdf7	NM_013527	0.819672	-0.140392	-0.960065	-0.103239	0.0514471	0.154686	0.00974807	0.0856698	DOWN	NO CHANGE
chr11:5466486-5470486	Col13a1	NM_007731	1.26939	0.309452	-0.959942	-0.607605	-0.546465	0.0611405	0.028039	0.590986	DOWN	NO CHANGE
chr2:74517249-74521249	Hspa12a	NM_175199	0.927927	-0.0297606	-0.957688	-0.623631	-0.407719	0.215912	0.00863952	0.125844	DOWN	NO CHANGE
chr17:57011855-57017070	Foxb2	NM_008023	1.6746	0.72521	-0.949395	0.16729	0.219124	0.0518338	0.0198357	0.807967	DOWN	NO CHANGE
chr5:104542307-104546307	H2-T9,H2-T22,Gm6034	NM_010399,NM_010397,NM_001034909	0.851572	-0.0972395	-0.948812	0.0410675	0.233742	0.192674	0.00863952	0.111864	DOWN	NO CHANGE
chr9:7568257-7572257	Sele	NM_011345	0.801247	-0.147263	-0.948511	-0.334019	0.173171	0.50719	0.0103749	0.0724891	DOWN	NO CHANGE
chr19:5332540-5336540	Chn2	NM_023543	1.00304	0.0560389	-0.947004	-0.891698	-0.507011	0.384687	0.00953867	0.133745	DOWN	NO CHANGE
chr4:154301386-154305386	Fabp3	NM_010174	1.08336	0.137415	-0.945948	0.227143	0.175564	-0.0515787	0.0109243	0.297319	DOWN	NO CHANGE
chr12:8545551-8549551	Tmed8	NM_001033475	1.32785	0.384707	-0.943143	0.0369951	0.0589371	0.021942	0.0302078	0.849325	DOWN	NO CHANGE
chr7:34877249-34881249	Pak6	NM_001145854	1.1659	0.222795	-0.943103	-0.336133	-0.175195	0.160938	0.0116187	0.139187	DOWN	NO CHANGE
chr8:122513169-122517169	Cxxc5	NM_133687	0.982004	0.0419495	-0.940054	-0.253834	-0.25125	0.00258447	0.00952535	0.985022	DOWN	NO CHANGE
chr10:79107683-79111683	Clec11a	NM_009131	0.864185	-0.075101	-0.939286	-0.436521	0.430037	0.866557	0.007239	0.1158	DOWN	NO CHANGE
chr9:59795900-59801086	Alx1	NM_172553	0.442189	-0.494068	-0.936256	0.706171	0.261759	-0.444413	0.0241108	0.0246966	DOWN	NO CHANGE
chr6:52167772-52171772	Phldb3	NM_001102613	0.812506	-0.121507	-0.934014	-0.0327328	-0.100283	-0.0675507	0.00793153	0.446128	DOWN	NO CHANGE
chr19:56897498-56901564	Dpep1	NM_007876	0.724014	-0.209748	-0.933762	-0.942552	-0.505184	0.437368	0.0158561	0.0781392	DOWN	NO CHANGE
chr2:162914537-162918537	Dscam	NM_031174	0.991133	0.0573829	-0.93375	-0.0884996	-0.215193	-0.126693	0.00863952	0.245304	DOWN	NO CHANGE
chr13:113970305-113974305	Prox1	NM_008937	1.35971	0.426617	-0.933089	-0.2963	-0.240348	0.055952	0.00991729	0.637238	DOWN	NO CHANGE
chr7:51033223-51037223	Foxb1	NM_022378	1.58623	0.653272	-0.932954	-0.714614	-0.46926	0.245354	0.05076	0.132171	NO CHANGE	NO CHANGE
chr8:122187064-122191064	Sv2c	NM_029210	1.36536	0.432497	-0.932867	-0.418997	-0.225397	0.1936	0.053464	0.248925	NO CHANGE	NO CHANGE
chr7:4816981-4820981	Pla2g5	NM_001122954	0.510676	-0.422109	-0.932785	-0.454618	0.592314	1.04693	0.0228841	0.0246966	DOWN	UP
chr13:101085771-101090843	Raet1b,Raet1c,Raet1e	NM_009017,NM_009018,NM_198193	0.525326	-0.405712	-0.931038	-0.851875	-0.589867	0.262008	0.00877138	0.236377	DOWN	NO CHANGE
chr8:70044552-70048552	Map3k9,Map3k9	NM_177395,NM_001174107	0.858583	-0.0722076	-0.93079	0.208362	0.396312	0.18795	0.007239	0.0483997	DOWN	NO CHANGE
chr11:99966622-99970622	Sp5	NM_022435	1.33247	0.401743	-0.930727	0.113243	0.0951018	-0.0181414	0.0218664	0.897426	DOWN	NO CHANGE
chr17_random:47774-51774	Gdnf	NM_010275	0.777234	-0.153353	-0.930587	0.250309	0.303749	0.05344	0.010994	0.311117	DOWN	NO CHANGE
chr4:63093556-63097556	Sp9	NM_001005343	1.52026	0.589997	-0.93026	0.180093	0.348193	0.1681	0.0394279	0.219298	DOWN	NO CHANGE
chr1:89513686-89517686	Frmd5	NM_172673	1.18466	0.255191	-0.929465	-0.0513837	0.217232	0.268616	0.0114448	0.0431135	DOWN	NO CHANGE
chr6:5205433-5209433	Vipr1,Lyzl4	NM_011703,NM_026915	1.24354	0.316275	-0.927268	-0.388277	-0.0457686	0.342508	0.0178799	0.116713	DOWN	NO CHANGE
chr13:43462884-43466884	Shisa7	NM_172737	1.17465	0.24745	-0.927203	-0.490914	-0.243167	0.247746	0.024022	0.0728536	DOWN	NO CHANGE
chr12:7981282-7985282	Arhgap25	NM_001037727	0.853217	-0.0732236	-0.926441	-0.567729	-0.0373833	0.530345	0.0279476	0.0857932	DOWN	NO CHANGE
chr11:68397338-68401338	Esrra,1700019N12Rik	NM_007953,NM_001039494	0.853577	-0.0726634	-0.926241	-0.0221443	0.0760974	0.0982417	0.0152261	0.519506	DOWN	NO CHANGE
chr5:66488617-66492617	Lbx2	NM_010692	1.18039	0.254823	-0.925564	-0.673949	-0.561971	0.111978	0.0139619	0.228132	DOWN	NO CHANGE
chr7:53014125-53018125	Inmt	NM_009349	0.857234	-0.0682745	-0.925509	-0.521398	-0.0295785	0.49182	0.0157088	0.0715162	DOWN	NO CHANGE
chr8:106816281-106820281	Tbx20,Tbx20	NM_020496,NM_194263	0.712705	-0.211779	-0.924484	0.706241	0.418473	-0.287768	0.0107281	0.0542088	DOWN	NO CHANGE
chr3:54982765-54986765	Enpp2,Enpp2	NM_001136077,NM_015744	0.97784	0.0548644	-0.922976	-0.0111529	0.169398	0.180551	0.00928954	0.148941	DOWN	NO CHANGE
chrX:34843800-34847800	Lhx2	NM_010710	1.41954	0.497863	-0.921676	-0.00272261	0.42586	0.428583	0.0186044	0.0664797	DOWN	NO CHANGE
chr9:60358042-60362042	Tbx4	NM_172798	1.31792	0.397891	-0.92003	-0.373534	-0.141132	0.232402	0.0117168	0.0801257	DOWN	NO CHANGE
chr8:125362277-125366277	Neurod1	NM_010894	1.51702	0.6	-0.917017	-0.31502	-0.229078	0.0859424	0.0235061	0.130775	DOWN	NO CHANGE
chr6:125186245-125190245	Notum	NM_175263	1.07309	0.156607	-0.916482	-0.291679	-0.136593	0.155086	0.021476	0.12881	DOWN	NO CHANGE
chr8:23731314-23735314	Prkg1	NM_011160	0.926838	0.0154873	-0.911351	0.274499	0.253779	-0.0207202	0.0106225	0.864777	DOWN	NO CHANGE
chr14:34895975-34899975	Prdm1	NM_007548	0.691674	-0.217092	-0.908767	0.118336	0.102929	-0.0154075	0.017358	0.752175	DOWN	NO CHANGE
chr7:4675884-4680053	Ifit1,2010002M12Rik	NM_008331,NM_053217	0.7842	-0.123296	-0.907497	-0.29402	0.0407678	0.334788	0.00936366	0.0368958	DOWN	NO CHANGE
chr15:39688213-39692213	Strc	NM_080459	1.09933	0.193496	-0.905829	-0.609044	-0.502889	0.106154	0.0212025	0.0385977	DOWN	NO CHANGE
chr11:82985487-82989487	Grhl2	NM_026496	1.64007	0.734809	-0.905266	-0.354755	-0.186503	0.168252	0.0433479	0.146761	DOWN	NO CHANGE
chr3:135007800-135011800	Cldn3	NM_009902	1.0967	0.191629	-0.905075	-0.431154	-0.297876	0.133278	0.0227676	0.144848	DOWN	NO CHANGE
chr2:157171591-157175591	Ramp1,Ramp1,Ramp1	NM_016894,NM_001168392,NM_178401	0.90296	-0.00151768	-0.904477	0.085346	0.311461	0.226115	0.0127599	0.0663227	DOWN	NO CHANGE
chr11:54997779-55001779	Arg2	NM_009705	1.6337	0.73092	-0.902775	0.425422	0.231106	-0.194317	0.0167881	0.281704	DOWN	NO CHANGE
chr2:122436213-122440213	Olig3	NM_053008	1.64142	0.739387	-0.902035	-0.545992	-0.382328	0.163664	0.012054	0.0989085	DOWN	NO CHANGE
chr1:17588781-17592781	Tbx5	NM_011537	1.07878	0.176885	-0.901894	-0.149125	-0.172867	-0.0237415	0.010994	0.676799	DOWN	NO CHANGE
chr15:77277090-77281090	Nkx2-3	NM_008699	1.83239	0.931156	-0.901231	-0.653743	-0.102484	0.551259	0.0281489	0.0327117	DOWN	UP
chr6:124996744-125000744	Adra1a	NM_013461	1.35463	0.453701	-0.900934	-0.409467	-0.273775	0.135693	0.0360335	0.220038	DOWN	NO CHANGE
chr14:34751024-34755024	Egflam	NM_178748	1.49502	0.59439	-0.900633	-0.500285	-0.4503	0.0499847	0.0324229	0.783219	DOWN	NO CHANGE
chr6:148299977-148303977	1500009L16Rik	NM_001145198	1.17524	0.275857	-0.899383	-0.319042	-0.0920039	0.227038	0.0283858	0.194004	DOWN	NO CHANGE
chr11:116314861-116318861	Epb4.1l4a	NM_013512	0.986399	0.0873317	-0.899068	-0.165098	-0.107442	0.0576559	0.0186044	0.328193	DOWN	NO CHANGE
chr4:101386811-101390811	Nrg4	NM_032002	0.788489	-0.108785	-0.897274	-0.215443	0.103836	0.319279	0.0242917	0.0430148	DOWN	NO CHANGE
chr2:70855631-70859631	Cabp2,Cabp2,Cabp2	NM_013878,NM_001160253,NM_001160252	0.806944	-0.0901343	-0.897078	-1.48787	-0.823363	0.66451	0.0120458	0.0985116	DOWN	NO CHANGE
chr1:37422865-37426865	Slc13a5	NM_001004148	1.20424	0.307417	-0.896826	-0.434194	0.13255	0.566745	0.025184	0.0422873	DOWN	UP
chr6:90566009-90570009	Isl2	NM_027397	1.3383	0.441696	-0.896601	0.160432	0.282	0.121568	0.0222608	0.335061	DOWN	NO CHANGE
chr19:4041421-4045421	Sema6b	NM_013662	0.57055	-0.32483	-0.89538	-0.484192	-0.0699218	0.41427	0.0220121	0.150674	DOWN	NO CHANGE
chr8:125681380-125685380	Dlx4	NM_007867	1.45036	0.55499	-0.895369	0.0391951	0.128107	0.0889123	0.0324229	0.391923	DOWN	NO CHANGE
chr6:30557809-30561809	Fbln7	NM_024237	0.73933	-0.156038	-0.895368	-0.0838488	0.193559	0.277408	0.00863952	0.0631416	DOWN	NO CHANGE
chr19:37756969-37760969	Herc3	NM_028705	0.936563	0.0414873	-0.895075	0.0602037	0.20423	0.144026	0.00863952	0.102437	DOWN	NO CHANGE
chr8:97636442-97640442	Podxl	NM_013723	0.910984	0.0193723	-0.891612	0.15982	0.0386783	-0.121142	0.0227812	0.157508	DOWN	NO CHANGE
chr15:10878910-10882910	Zfp385a	NM_013866	0.183453	-0.707559	-0.891012	-0.823829	-1.19111	-0.367283	0.0244456	0.207533	DOWN	NO CHANGE
chr5:143416071-143420071	Arhgap28	NM_172964	0.565686	-0.324682	-0.890369	0.117372	0.236864	0.119492	0.0137294	0.056141	DOWN	NO CHANGE
chr8:3389807-3393807	Hhipl1	NM_001044380	0.504689	-0.384451	-0.889141	0.103264	0.413787	0.310523	0.00953867	0.106807	DOWN	NO CHANGE
chr17:8115664-8119664	Adrb1	NM_007419	1.33228	0.444162	-0.888121	-0.20689	0.112218	0.319108	0.0150822	0.104407	DOWN	NO CHANGE
chr11:100068024-100072024	Hoxa2	NM_010451	0.654934	-0.233025	-0.887959	0.146024	-0.106847	-0.252872	0.0155029	0.416294	DOWN	NO CHANGE
chr11:59188355-59192355	Rgl3	NM_023622	1.26378	0.376698	-0.88708	-0.269085	0.111929	0.381014	0.0233968	0.103073	DOWN	NO CHANGE
chr15:99428630-99432630	Fam40b,Fam40b	NM_177204,NM_001037740	0.823133	-0.0628478	-0.88598	-0.0102821	0.00588413	0.0161662	0.00793153	0.901742	DOWN	NO CHANGE
chr16:89817797-89821797	Fam83h	NM_134087	0.344492	-0.540336	-0.884828	-1.02003	-0.280824	0.739202	0.00936366	0.0376575	DOWN	UP
chr17:87346427-87350427	Ppp1r1a	NM_021391	1.44853	0.566093	-0.882438	-0.824833	-0.821638	0.0031944	0.030399	0.986285	DOWN	NO CHANGE
chr16:10167120-10171120	C530028O21Rik,C530028O21Rik,C530028O21Rik	NM_175696,NM_001145926,NM_001145927	1.17295	0.291044	-0.881905	-0.216111	-0.00715026	0.20896	0.0335735	0.14715	DOWN	NO CHANGE
chr6:52260291-52264291	Rhou	NM_133955	0.617442	-0.263321	-0.880763	-0.413044	-0.00254086	0.410503	0.0169164	0.0385977	DOWN	NO CHANGE
chr19:41068225-41072225	Gfi1	NM_010278	1.56119	0.680852	-0.880341	0.290797	0.375235	0.0844377	0.0130607	0.752747	DOWN	NO CHANGE
chr6:34867759-34871759	Gal	NM_010253	0.997412	0.117932	-0.879479	-0.846978	-0.490676	0.356302	0.019241	0.115833	DOWN	NO CHANGE
chr17:35338141-35345328	Afap1l2,Afap1l2,Afap1l2	NM_146102,NM_001177797,NM_001177796	0.801688	-0.0768946	-0.878582	-0.237657	-0.0224446	0.215212	0.0180815	0.196298	DOWN	NO CHANGE
chr17:65889322-65893322	Pigz	NM_172822	1.16773	0.289816	-0.877913	-0.146005	0.105066	0.251071	0.0251883	0.216371	DOWN	NO CHANGE
chr1:74794351-74798636	Atp2b3	NM_177236	0.908374	0.0309967	-0.877377	-0.529142	-0.766585	-0.237444	0.00928954	0.199738	DOWN	NO CHANGE
chr17:34959599-34963599	Kcnq4	NM_001081142	1.12841	0.252433	-0.875975	-0.469473	-0.298066	0.171407	0.0174781	0.189269	DOWN	NO CHANGE
chr2:120139101-120143101	Cyp1b1	NM_009994	0.558927	-0.314597	-0.873524	0.338222	0.35083	0.0126083	0.0118656	0.911197	DOWN	NO CHANGE
chr8:106622324-106626324	Acpl2	NM_153420	0.713494	-0.158743	-0.872237	0.0731212	0.306769	0.233648	0.00863952	0.142744	DOWN	NO CHANGE
chr1:182175246-182179246	Abr	NM_198895	1.07301	0.2011	-0.871911	-0.117104	0.0183144	0.135418	0.00928954	0.389137	DOWN	NO CHANGE
chr2:155770300-155774300	Tmem221	NM_001100462	1.06161	0.191883	-0.869727	-0.114888	0.141293	0.25618	0.0269545	0.1039	DOWN	NO CHANGE
chr19:30075079-30079079	Ppp1r3b	NM_177741	0.993539	0.125506	-0.868032	-0.233633	-0.30945	-0.0758166	0.0129121	0.440915	DOWN	NO CHANGE
chr7:53079317-53083317	Sell,Sell	NM_001164059,NM_011346	0.673637	-0.189033	-0.86267	-0.665491	-0.550313	0.115178	0.0115935	0.0214078	DOWN	NO CHANGE
chr5:115370048-115374048	Sim1	NM_011376	1.80519	0.942554	-0.862637	-0.135647	0.0159848	0.151632	0.044069	0.10854	DOWN	NO CHANGE
chr4:41463566-41467566	Fam89a	NM_001081120	1.56672	0.704295	-0.862421	-0.265546	-0.0773326	0.188213	0.0279243	0.162442	DOWN	NO CHANGE
chr17:72101425-72105425	Fezf2	NM_080433	1.60961	0.747421	-0.862185	-0.452691	-0.368773	0.083918	0.0490081	0.558236	DOWN	NO CHANGE
chr7:57011275-57015681	F11r	NM_172647	0.839253	-0.0227943	-0.862047	0.115094	0.304161	0.189067	0.00863952	0.159724	DOWN	NO CHANGE
chr14:66756596-66760596	Tcp11l1	NM_177190	0.669836	-0.192025	-0.861861	0.0492242	0.157891	0.108667	0.0117168	0.326988	DOWN	NO CHANGE
chr6:52210074-52214074	Hopx,Hopx	NM_001159901,NM_001159900	0.710465	-0.15117	-0.861635	0.00994261	0.257348	0.247406	0.00928954	0.0272576	DOWN	NO CHANGE
chr2:164478345-164482345	Eya1	NM_010164	0.631473	-0.230098	-0.861571	0.0943272	0.237104	0.142777	0.0240615	0.121469	DOWN	NO CHANGE
chr2:84313531-84317531	Wnt3	NM_009521	1.60092	0.739567	-0.861349	-0.198123	-0.23085	-0.0327267	0.0121668	0.850619	DOWN	NO CHANGE
chr11:72079306-72083306	Irx6	NM_022428	1.09139	0.231435	-0.859952	-0.396224	-0.198818	0.197407	0.0159708	0.0933115	DOWN	NO CHANGE
chr9:119117423-119121423	Mgat4a	NM_173870	0.523549	-0.336035	-0.859584	-0.304628	-0.0227469	0.281881	0.0099652	0.0431546	DOWN	NO CHANGE
chr13:99951577-99955577	Six3,Six3os1,Six3os1,Six3os1	NM_011381,NR_015387,NR_015386,NR_015385	1.3863	0.527066	-0.859237	-0.00554438	-0.0704213	-0.064877	0.0126013	0.446617	DOWN	NO CHANGE
chr13:96247810-96251810	Spats2l	NM_144882	0.949428	0.0918982	-0.857529	0.0346662	0.218297	0.183631	0.007239	0.09726	DOWN	NO CHANGE
chr2:158325147-158329147	Ebf1	NM_007897	0.617537	-0.239513	-0.857051	0.27138	0.304618	0.0332377	0.0224368	0.613787	DOWN	NO CHANGE
chr15:8914918-8918918	Nphs2	NM_130456	0.930719	0.0737523	-0.856966	-0.555893	0.121249	0.677142	0.0224388	0.021697	DOWN	UP
chr2:168094031-168098031	Trpc1	NM_011643	0.785613	-0.0713144	-0.856927	-0.206141	0.0166553	0.222796	0.007239	0.100699	DOWN	NO CHANGE
chr15:78547743-78551743	Sectm1a	NM_145373	0.821756	-0.0344336	-0.856189	-0.751673	-0.0676142	0.684059	0.0261007	0.0537039	DOWN	NO CHANGE
chr19:36450356-36454356	Isoc2b	NM_026158	0.491184	-0.364591	-0.855775	-0.314439	0.297332	0.61177	0.0161087	0.0308609	DOWN	UP
chr1:135220588-135224588	Prlhr	NM_201615	1.21339	0.357874	-0.855517	-0.772064	-0.620203	0.151861	0.0258036	0.0569612	DOWN	NO CHANGE
chr19:6161257-6165257	Ttc7b	NM_001033213	0.586357	-0.267736	-0.854093	-0.598637	-0.381853	0.216784	0.0143803	0.128744	DOWN	NO CHANGE
chr8:12569848-12573848	Slco4a1	NM_148933	0.394652	-0.459249	-0.853901	-0.455197	0.091822	0.547019	0.00630887	0.0491245	DOWN	UP
chr4:149574444-149578444	Htr6	NM_021358	1.00335	0.151158	-0.85219	-0.0949731	-0.0823266	0.0126465	0.00863952	0.920314	DOWN	NO CHANGE
chr2:126443601-126447601	0610010O12Rik	NM_001081365	0.642017	-0.209573	-0.85159	-0.0131577	-0.0568991	-0.0437413	0.0103401	0.0803614	DOWN	NO CHANGE
chr3:126645504-126649504	Runx1t1	NM_001111027	0.47084	-0.380572	-0.851412	0.405811	0.469984	0.0641732	0.00863952	0.564794	DOWN	NO CHANGE
chr3:68491365-68496145	Islr2,Islr2,Islr2,Islr2,Islr2,Islr2,1600029O15Rik,Islr2,Islr2	NM_001161536,NM_001161537,NM_001161540,NM_001161539,NM_001161538,NM_177193,NR_033522,NM_001161535,NM_001161541	1.44784	0.596446	-0.851391	0.0114807	0.231004	0.219523	0.0355931	0.169105	DOWN	NO CHANGE
chr10:76989892-76993892	Cyp26a1	NM_007811	1.03138	0.18134	-0.850044	-0.113531	-0.0795713	0.0339598	0.00876284	0.71626	DOWN	NO CHANGE
chr15:72885440-72889440	Gsx2	NM_133256	1.57276	0.723751	-0.849007	-0.409838	-0.221125	0.188712	0.0449282	0.25458	DOWN	NO CHANGE
chr4:138430656-138434656	Zic2	NM_009574	0.821894	-0.027006	-0.8489	-0.0772644	0.313346	0.390611	0.00863952	0.0633105	DOWN	NO CHANGE
chr5:115300522-115304522	Ezr	NM_009510	0.659469	-0.189146	-0.848615	0.448611	0.369304	-0.0793071	0.0155227	0.364891	DOWN	NO CHANGE
chr11:100121503-100125503	Zfp503	NM_145459	0.557906	-0.28942	-0.847326	0.736838	0.167432	-0.569406	0.0105548	0.0519996	DOWN	NO CHANGE
chr8:129820311-129824351	Pdgfra,Pdgfra	NM_011058,NM_001083316	0.649865	-0.19696	-0.846825	0.359015	0.490943	0.131928	0.0101774	0.31004	DOWN	NO CHANGE
chr13:101016491-101020491	9030224M15Rik	NM_177793	0.561771	-0.282869	-0.844639	-0.285371	-0.0159222	0.269449	0.00928792	0.0661539	DOWN	NO CHANGE
chr14:61925389-61929389	Nkain4,Nkain4	NM_021426,NM_001141933	1.34472	0.500564	-0.844157	-0.362304	-0.0670932	0.295211	0.0109609	0.10009	DOWN	NO CHANGE
chr11:78797626-78801626	Cilp2	NM_026818	0.873842	0.0302501	-0.843592	0.0177571	-0.172469	-0.190226	0.0176157	0.43703	DOWN	NO CHANGE
chr11:115012298-115016298	Lrtm1	NM_176920	0.459967	-0.382918	-0.842884	-0.297588	0.199861	0.497449	0.0106225	0.0701652	DOWN	NO CHANGE
chr8:106842936-106846936	Greb1	NM_015764	1.12283	0.280549	-0.842285	-0.262223	-0.201022	0.0612004	0.028066	0.411564	DOWN	NO CHANGE
chr4:133758119-133762119	Xlr4a	NM_001081642	0.682707	-0.157827	-0.840534	-1.37617	-0.640184	0.735984	0.0152261	0.0615447	DOWN	NO CHANGE
chr8:112131773-112139216	Peli2	NM_033602	0.834501	-0.00574534	-0.840246	-0.147904	0.0551187	0.203023	0.0224054	0.185533	DOWN	NO CHANGE
chr2:124890662-124894662	Cyp27a1	NM_024264	0.759914	-0.0800618	-0.839976	-0.053387	0.341271	0.394658	0.0116187	0.0713733	DOWN	NO CHANGE
chr13:114453067-114457067	Gbp6,Gbp6	NM_145545,NM_001083312	0.440737	-0.398272	-0.839008	0.261819	0.577427	0.315608	0.0180815	0.0279643	DOWN	NO CHANGE
chr2:60559860-60563860	Hnf1b	NM_009330	0.517705	-0.32029	-0.837995	-0.478962	0.301244	0.780206	0.0129673	0.0300913	DOWN	UP
chr17:45657182-45661182	Arhgap9	NM_146011	1.08455	0.247873	-0.83668	-1.07621	-0.139628	0.93658	0.0276082	0.0285258	DOWN	UP
chr5:144947954-144951954	Phactr2,Phactr2	NM_001033257,NM_001195096	1.01012	0.175166	-0.834953	-0.0941501	-0.00425486	0.0898953	0.00964228	0.158104	DOWN	NO CHANGE
chr2:162810016-162814016	Dcst1	NM_029974	0.978775	0.143924	-0.834851	-1.23129	-0.540284	0.691008	0.0291746	0.069547	DOWN	NO CHANGE
chr17:80962374-80966374	Kcns2	NM_181317	0.726345	-0.108343	-0.834687	-1.37571	-1.12435	0.251357	0.0130779	0.231835	DOWN	NO CHANGE
chr2:153763397-153767397	Ttc9	NM_001033149	1.07733	0.242924	-0.834408	-0.152729	0.0741915	0.22692	0.0187839	0.0636045	DOWN	NO CHANGE
chr19:43683614-43687614	Fam149a	NM_153535	1.39412	0.559954	-0.834162	-0.640501	-0.568572	0.0719292	0.0422384	0.414445	DOWN	NO CHANGE
chr4:43495781-43499781	Neurog1	NM_010896	1.19744	0.364218	-0.833226	-0.264374	-0.211596	0.0527786	0.0151555	0.54132	DOWN	NO CHANGE
chr11:57994144-57998144	Bmyc	NM_023326	1.14391	0.310863	-0.833051	-0.210073	0.250673	0.460746	0.0131424	0.0701652	DOWN	NO CHANGE
chr13:41165034-41169034	Usp44	NM_183199	0.654166	-0.178383	-0.832549	-0.217837	0.0110971	0.228934	0.0119375	0.108714	DOWN	NO CHANGE
chr7:147972953-147976953	Nkx6-3	NM_029002	1.22794	0.395417	-0.832526	-0.722971	-0.322027	0.400944	0.0262724	0.038214	DOWN	NO CHANGE
chr14:122137351-122141351	Vax1	NM_009501	1.46409	0.632011	-0.832078	-0.484938	-0.272362	0.212576	0.0344687	0.242309	DOWN	NO CHANGE
chr1:154594480-154598480	Fmo2	NM_018881	0.617249	-0.214487	-0.831736	-0.721017	-0.361978	0.35904	0.0129121	0.123797	DOWN	NO CHANGE
chr3:96630787-96637396	Nxph4	NM_183297	0.920315	0.0886747	-0.83164	-0.163272	-0.301026	-0.137755	0.0154377	0.526056	DOWN	NO CHANGE
chr8:72593630-72597630	Helt	NM_173789	1.61186	0.782418	-0.829443	-0.246884	-0.380833	-0.133949	0.0384567	0.0892831	DOWN	NO CHANGE
chr2:180192482-180196482	9530036O11Rik,Shh	NR_015562,NM_009170	1.17669	0.34741	-0.829278	-0.583775	-0.559855	0.0239191	0.00883505	0.534753	DOWN	NO CHANGE
chr4:118890022-118894022	Otop1	NM_172709	1.05205	0.223673	-0.828376	-0.415347	-0.178381	0.236965	0.0107412	0.122597	DOWN	NO CHANGE
chr14:26721579-26725579	Sema4g	NM_011976	0.471008	-0.357045	-0.828053	-0.219588	-0.512279	-0.292691	0.00863952	0.161846	DOWN	NO CHANGE
chr3:107676954-107680954	Fgd4	NM_139233	0.152385	-0.675371	-0.827757	-0.720781	-0.681546	0.0392352	0.0213385	0.66448	DOWN	NO CHANGE
chr17:25890472-25894472	Rgs20	NM_021374	1.36951	0.542387	-0.827122	0.538942	0.446845	-0.0920976	0.010994	0.378818	DOWN	NO CHANGE
chr14:71170987-71174987	Aldh1l1	NM_027406	1.17354	0.346514	-0.827029	-0.893152	-0.152345	0.740807	0.0245093	0.0246966	DOWN	UP
chr8:122665928-122669928	Gm5878	NM_001034902	1.00125	0.175559	-0.825696	-0.796301	-0.42313	0.373171	0.0119375	0.0368958	DOWN	NO CHANGE
chr19:5918193-5922193	Cdk5r2	NM_009872	1.17628	0.350769	-0.825515	-0.139824	0.198097	0.337921	0.0180715	0.0271492	DOWN	NO CHANGE
chr9:40262549-40266549	H2-K2,AA388235	NR_004446,NR_033305	0.786675	-0.0388179	-0.825493	0.387689	0.437816	0.050127	0.00890733	0.696586	DOWN	NO CHANGE
chr2:35410777-35414777	Tbx2	NM_009324	1.06181	0.237023	-0.824784	0.170614	0.193158	0.0225436	0.0216203	0.876077	DOWN	NO CHANGE
chr8:74402766-74406766	Pla2g3	NM_172791	0.883229	0.0618466	-0.821383	-0.617608	-0.255197	0.362411	0.0106441	0.041173	DOWN	NO CHANGE
chr15:63709313-63713313	Ngb	NM_022414	0.753404	-0.0672601	-0.820665	-0.373526	-0.16777	0.205756	0.00863952	0.0839017	DOWN	NO CHANGE
chr13:112042020-112046020	Kcnh2	NM_013569	0.935326	0.114831	-0.820495	-0.0347383	0.183305	0.218043	0.00863952	0.198396	DOWN	NO CHANGE
chr8:13253362-13257362	Rax	NM_013833	1.38075	0.560465	-0.820286	-0.310456	-0.130515	0.179941	0.0165587	0.161203	DOWN	NO CHANGE
chr11:69977075-69981075	Slc16a13	NM_172371	1.11432	0.295252	-0.819066	-0.0828031	-0.347088	-0.264285	0.0106441	0.346267	DOWN	NO CHANGE
chr19:58741654-58745654	Otx2	NM_144841	1.77235	0.953331	-0.819018	-0.588856	-0.295168	0.293687	0.0434675	0.1198	DOWN	NO CHANGE
chr15:102018674-102022674	Hoxd3	NM_010468	1.23258	0.415009	-0.817571	-0.133752	0.000690208	0.134442	0.0109243	0.435595	DOWN	NO CHANGE
chr7:53628643-53632643	Slc6a2	NM_009209	0.950807	0.133629	-0.817178	-0.900861	-0.489456	0.411405	0.0141887	0.0985116	DOWN	NO CHANGE
chr2:90933753-90937753	Ddn	NM_001013741	0.710695	-0.106259	-0.816954	-0.177342	-0.612949	-0.435607	0.01082	0.122081	DOWN	NO CHANGE
chr17:67981263-67985263	Prdm6	NM_001033281	1.318	0.501786	-0.816209	0.00273725	0.0104553	0.00771804	0.0331836	0.963235	DOWN	NO CHANGE
chr13:62958930-62962930	Chn1,Chn1	NM_175752,NM_001166604	0.600753	-0.214871	-0.815624	-0.528007	0.313142	0.841149	0.00813021	0.0214078	DOWN	UP
chr11:78199260-78203260	Pdx1	NM_008814	1.52301	0.708454	-0.814556	-0.718232	-0.477085	0.241147	0.0324651	0.0498188	DOWN	NO CHANGE
chr6:5143024-5147024	Wnt9b	NM_011719	1.42521	0.611017	-0.814196	-0.591396	-0.516385	0.0750108	0.0315718	0.12982	DOWN	NO CHANGE
chr6:124682363-124686363	Pls1	NM_001033210	0.819803	0.0061751	-0.813628	0.0541559	0.0248883	-0.0292676	0.0118862	0.70642	DOWN	NO CHANGE
chr4:82666206-82670206	Raet1a	NM_009016	1.32973	0.516238	-0.813495	-0.338155	-0.184081	0.154075	0.0360241	0.17393	DOWN	NO CHANGE
chr5:124665627-124669627	Hmx1	NM_010445	1.10199	0.288932	-0.813059	-0.319311	-0.257428	0.0618836	0.0150473	0.207172	DOWN	NO CHANGE
chr9:65269780-65273780	Cryba2	NM_021541	1.24954	0.439494	-0.810048	-0.712596	-0.40284	0.309756	0.021076	0.0989337	DOWN	NO CHANGE
chrX:151495296-151499296	Hmx2	NM_145998	1.57202	0.76232	-0.809699	-0.0221534	0.28981	0.311963	0.028607	0.0980387	DOWN	NO CHANGE
chr2:60510950-60514950	Sfmbt2,Sfmbt2,Sfmbt2	NM_001198809,NM_177386,NM_001198808	1.56914	0.759637	-0.809508	0.0586843	0.00692154	-0.0517628	0.0426248	0.597034	DOWN	NO CHANGE
chr8:74224899-74228899	Dll4,Gm14207	NM_019454,NR_030683	1.0863	0.277074	-0.809227	0.268697	0.17511	-0.0935867	0.0184145	0.401478	DOWN	NO CHANGE
chr17:84245330-84249330	Ido1	NM_008324	0.621945	-0.186972	-0.808917	-0.588134	0.185794	0.773929	0.00863952	0.0226211	DOWN	UP
chr14:52541555-52545555	Klf1	NM_010635	0.743414	-0.0653668	-0.808781	-0.788314	-0.621372	0.166942	0.0104351	0.562145	DOWN	NO CHANGE
chr6:125499780-125503780	Prr18,Prr18	NR_028280,NM_178774	0.210143	-0.597939	-0.808082	-0.579671	-0.441518	0.138153	0.0157088	0.498701	DOWN	NO CHANGE
chrX:100677772-100681772	Nkx2-2,Nkx2-2	NM_010919,NM_001077632	1.47715	0.669614	-0.807537	-0.308405	-0.196633	0.111772	0.0348014	0.219589	DOWN	NO CHANGE
chr3:101887232-101891232	Gm266	NM_001033248	1.05694	0.250522	-0.80642	-0.31334	-0.197992	0.115347	0.0225329	0.350771	DOWN	NO CHANGE
chr6:87482429-87486429	Nkx1-2	NM_009123	1.52494	0.718951	-0.805989	-0.205858	-0.309173	-0.103315	0.0216255	0.190036	DOWN	NO CHANGE
chr19:45889493-45893493	Sobp,9030612E09Rik	NM_175407,NM_172419	1.00897	0.203275	-0.805697	0.144896	0.158338	0.0134423	0.0202252	0.923301	DOWN	NO CHANGE
chr11:59352987-59356987	Rln1	NM_011272	1.03341	0.227742	-0.805673	-0.209113	-0.142812	0.0663011	0.0174496	0.455156	DOWN	NO CHANGE
chr8:120222645-120226645	Acsl6,Acsl6,Acsl6	NM_001033598,NM_144823,NM_001033597	0.952343	0.146896	-0.805447	-0.173921	-0.108822	0.0650994	0.00863952	0.583248	DOWN	NO CHANGE
chr7:133906727-133910727	Higd1c	NM_001002900	1.00842	0.202992	-0.805429	-1.28123	-0.573324	0.707909	0.0581005	0.0787222	NO CHANGE	NO CHANGE
chr8:97331152-97335152	Tprg	NM_175165	0.884024	0.0789034	-0.805121	-0.375108	-0.318479	0.056629	0.00901271	0.526146	DOWN	NO CHANGE
chr11:116610280-116614280	Six6	NM_011384	1.55008	0.745099	-0.804982	-0.351181	-0.237841	0.11334	0.0294047	0.0599452	DOWN	NO CHANGE
chr14:56331125-56335125	2010015L04Rik,2010015L04Rik	NM_177674,NM_001166029	0.833662	0.0290697	-0.804592	0.228987	0.206195	-0.0227921	0.0168715	0.672757	DOWN	NO CHANGE
chr15:101275004-101279004	Kcnk13,Kcnk13,Kcnk13	NM_001164427,NM_146037,NM_001164426	1.37813	0.573546	-0.804582	0.130967	0.0262053	-0.104762	0.0316825	0.329862	DOWN	NO CHANGE
chrX:66011908-66015908	Creg2	NM_170597	1.01038	0.206462	-0.803921	0.0637702	0.22524	0.16147	0.0160603	0.135752	DOWN	NO CHANGE
chr14:63613738-63617738	BC089491	NM_175033	1.55832	0.754813	-0.803502	-0.404742	-0.251844	0.152898	0.0261122	0.2171	DOWN	NO CHANGE
chr4:128295063-128299063	Antxr1	NM_054041	0.748818	-0.0528764	-0.801695	-0.138243	-0.127068	0.0111748	0.00863952	0.900434	DOWN	NO CHANGE
chr14:26861345-26865345	Ptpn7,Ptprv	NM_177081,NM_007955	0.697566	-0.104056	-0.801623	-0.592816	-0.215573	0.377243	0.00863952	0.0670295	DOWN	NO CHANGE
chr3:137793488-137797488	Ltb4r1	NM_008519	1.24879	0.447177	-0.801617	-0.927416	-0.514282	0.413134	0.0552765	0.112571	NO CHANGE	NO CHANGE
chr4:151691917-151695917	Cyb561	NM_007805	0.478277	-0.322224	-0.800501	0.170511	0.09285	-0.0776615	0.0132678	0.275786	DOWN	NO CHANGE
chr4:127005569-127011280	Nr2e1	NM_152229	1.54388	0.74561	-0.798271	-0.49411	-0.318706	0.175403	0.0230666	0.160742	DOWN	NO CHANGE
chr15:77228740-77232740	Hpse2	NM_001081257	1.4592	0.661632	-0.797571	-0.746248	-0.677545	0.0687026	0.0539687	0.435373	NO CHANGE	NO CHANGE
chr16:17895529-17899529	Pax7	NM_011039	1.26097	0.463507	-0.797459	-0.310009	-0.240708	0.0693009	0.0196982	0.541901	DOWN	NO CHANGE
chr9:110697488-110701488	D930020E02Rik	NM_173420	0.575599	-0.220202	-0.795801	-1.34982	-0.967933	0.381885	0.0117168	0.140415	DOWN	NO CHANGE
chr8:127096810-127100810	Kis2	NR_003188	1.14955	0.353873	-0.795676	-0.411609	-0.461761	-0.0501526	0.00863952	0.579211	DOWN	NO CHANGE
chr1:167715619-167719619	Dlx6os1	NR_015388	1.59794	0.802336	-0.795603	-0.544645	-0.669744	-0.125099	0.0586931	0.180582	NO CHANGE	NO CHANGE
chr11:99956739-99960739	Gata5	NM_008093	1.61174	0.816392	-0.795349	-0.608983	-0.357476	0.251507	0.0154213	0.0891529	DOWN	NO CHANGE
chr8:13199824-13203824	Gpr162	NM_013533	1.14626	0.351356	-0.794903	-0.59076	-0.564612	0.026148	0.0424649	0.873116	DOWN	NO CHANGE
chr4:148828277-148832277	Tcf7	NM_009331	0.747497	-0.0473604	-0.794857	0.0062028	0.166666	0.160463	0.00974807	0.188879	DOWN	NO CHANGE
chr14:63863297-63867297	Enpp1	NM_008813	0.377718	-0.416908	-0.794626	0.143765	0.251622	0.107857	0.00928954	0.331932	DOWN	NO CHANGE
chr7:4473245-4477245	Il13	NM_008355	0.980646	0.186283	-0.794363	-0.374171	-0.177048	0.197123	0.0129121	0.179818	DOWN	NO CHANGE
chr2:133375734-133379734	Nefl	NM_010910	1.60863	0.814422	-0.794205	-0.236585	-0.234619	0.00196643	0.0450331	0.991169	DOWN	NO CHANGE
chr7:50886908-50890908	Anpep	NM_008486	0.578904	-0.215286	-0.79419	-0.953489	-0.103548	0.849941	0.0122541	0.0385977	DOWN	UP
chr15:77526118-77530118	Kdelr1,Grin2d	NM_133950,NM_008172	0.580951	-0.212654	-0.793606	-0.342605	-0.193776	0.148829	0.00870288	0.525324	DOWN	NO CHANGE
chr5:93235213-93239213	Thsd4	NM_172444	1.18769	0.39422	-0.793474	-0.707245	-0.246184	0.461061	0.0166304	0.0631416	DOWN	NO CHANGE
chr15:79498097-79502097	Arx	NM_007492	1.43836	0.644942	-0.793423	-0.180039	-0.204159	-0.0241196	0.0270434	0.536774	DOWN	NO CHANGE
chr9:50299429-50303429	Fxyd6	NM_022004	1.02085	0.228562	-0.792287	-0.843607	-0.684026	0.159581	0.0148202	0.135145	DOWN	NO CHANGE
chr15:75423887-75427887	Prdm12	NM_001123362	1.86971	1.07756	-0.792146	-0.0341397	-0.0999117	-0.0657719	0.0224368	0.638741	DOWN	NO CHANGE
chr19:56902001-56906001	Nkx6-2,Nkx6-2	NM_183248,NR_027857	1.33769	0.545797	-0.791891	0.0956564	0.123089	0.0274329	0.0346573	0.755998	DOWN	NO CHANGE
chr8:42299678-42303678	Srd5a2	NM_053188	1.60262	0.81099	-0.791628	-0.58414	-0.349855	0.234285	0.0246413	0.0664797	DOWN	NO CHANGE
chr15:78424276-78428276	Adora1,Adora1	NM_001039510,NM_001008533	1.25151	0.460258	-0.79125	-0.570859	-0.634104	-0.063245	0.0427219	0.380105	DOWN	NO CHANGE
chr7:134231749-134235749	Arl5c	NM_207231	0.489647	-0.301234	-0.790881	-0.486233	-0.194218	0.292016	0.0235515	0.0768159	DOWN	NO CHANGE
chr3:146277762-146281762	Clec1b	NM_019985	0.699348	-0.0908069	-0.790155	-0.575321	-0.505618	0.0697025	0.0109243	0.660185	DOWN	NO CHANGE
chr17:37117382-37121382	Myod1	NM_010866	0.937547	0.147661	-0.789886	-0.753232	-0.214407	0.538825	0.0145051	0.0631416	DOWN	NO CHANGE
chr15:78324652-78328652	Rgs10	NM_026418	1.00173	0.212467	-0.789264	0.0741405	0.153259	0.079119	0.0289317	0.357049	DOWN	NO CHANGE
chr1:127570372-127574372	Selm	NM_053267	0.590172	-0.198956	-0.789128	0.422976	0.449423	0.0264464	0.0108457	0.171267	DOWN	NO CHANGE
chr15:98208739-98212739	Itga11	NM_176922	0.205279	-0.58347	-0.788749	-0.410475	-0.12207	0.288406	0.0260428	0.231811	DOWN	NO CHANGE
chr4:58295633-58299633	Hoxd11	NM_008273	1.20089	0.412285	-0.7886	-0.465089	0.163123	0.628213	0.0129984	0.0225171	DOWN	UP
chr16:18049752-18053752	Gkn1	NM_025466	0.78041	-0.00759325	-0.788003	-0.54931	-0.121181	0.428128	0.0108885	0.0553687	DOWN	NO CHANGE
chr9:43906724-43910724	Slc6a4	NM_010484	0.912193	0.125146	-0.787047	-0.228964	-0.113099	0.115865	0.00936366	0.227929	DOWN	NO CHANGE
chr10:106930985-106934985	Dpys,Dpys	NM_022722,NM_001164466	1.52017	0.733213	-0.786954	-0.943474	-0.344202	0.599272	0.0704217	0.0279643	NO CHANGE	UP
chr13:99406488-99410488	Nckap1l,BC048502	NM_153505,NM_177631	1.08198	0.296766	-0.785212	-0.659579	-0.312375	0.347204	0.0411355	0.0349094	DOWN	NO CHANGE
chr8:27103793-27107793	Nppc	NM_010933	1.10509	0.320321	-0.784772	-0.227538	-0.0576075	0.169931	0.00793153	0.22394	DOWN	NO CHANGE
chr11:99876726-99880726	Ccno	NM_001081062	1.11689	0.332276	-0.78461	0.446186	0.354347	-0.0918389	0.0142268	0.216661	DOWN	NO CHANGE
chr4:150368005-150372005	Nrarp	NM_025980	0.78225	-0.00102369	-0.783274	0.122011	0.350396	0.228385	0.0142268	0.0527727	DOWN	NO CHANGE
chr1:89988375-89992375	Icam2	NM_010494	0.467341	-0.314813	-0.782153	-1.11999	-0.445258	0.674729	0.0118025	0.0354493	DOWN	UP
chr2:152576708-152580708	Gm3238	NM_001101630	1.20845	0.427926	-0.780527	-1.6852	-1.49153	0.193669	0.0610887	0.254004	NO CHANGE	NO CHANGE
chr11:72362948-72366948	Rbpms,Rbpms,Rbpms	NM_019733,NM_001042675,NM_001042674	1.08196	0.301445	-0.780511	-0.095636	0.029076	0.124712	0.0109609	0.169502	DOWN	NO CHANGE
chr6:136889438-136893438	5730409E04Rik,5730409E04Rik	NM_001013755,NM_001145950	0.850854	0.0704616	-0.780393	-0.149885	0.0172459	0.167131	0.0144729	0.183941	DOWN	NO CHANGE
chr8:3652588-3656588	Dbx1	NM_001005232	1.68392	0.904192	-0.779729	0.0644361	0.25086	0.186424	0.0244667	0.065221	DOWN	NO CHANGE
chr4:135280934-135284934	Mlkl	NM_029005	0.465032	-0.314512	-0.779544	0.142366	0.265235	0.122869	0.00863952	0.347712	DOWN	NO CHANGE
chr2:127269441-127273441	Foxa2	NM_010446	1.41018	0.630733	-0.779443	-0.278512	-0.138626	0.139885	0.0396909	0.30791	DOWN	NO CHANGE
chr1:65109214-65113214	F5	NM_007976	0.644408	-0.134962	-0.77937	-0.312382	-0.050962	0.26142	0.00953867	0.0214078	DOWN	NO CHANGE
chr7:4413143-4417143	Dmrt3	NM_177360	1.41382	0.634672	-0.77915	-0.372119	-0.279346	0.0927728	0.0528285	0.0975965	NO CHANGE	NO CHANGE
chr1:165975164-165979164	Stc2	NM_011491	0.597755	-0.179966	-0.777721	0.0147712	0.0310556	0.0162843	0.00902324	0.863266	DOWN	NO CHANGE
chr17:34880042-34884042	Ckmt1	NM_009897	1.61404	0.836732	-0.777313	-0.356448	-0.308868	0.0475798	0.059246	0.50951	NO CHANGE	NO CHANGE
chr17:37076795-37080795	Smarca2	NM_011416	0.791755	0.0149027	-0.776852	-0.0122408	0.179075	0.191315	0.0216224	0.249474	DOWN	NO CHANGE
chr10:80788275-80792275	Hspa12b	NM_028306	0.577072	-0.199698	-0.77677	-0.182291	0.0608066	0.243098	0.00863952	0.248744	DOWN	NO CHANGE
chr15:79115139-79119139	Sall1	NM_021390	1.28262	0.507033	-0.775588	-0.366982	-0.244526	0.122456	0.0286074	0.361418	DOWN	NO CHANGE
chr7:137717797-137721797	Msx3	NM_010836	1.3991	0.624089	-0.775008	0.303638	0.306372	0.00273406	0.0118025	0.965128	DOWN	NO CHANGE
chr4:109085051-109089051	Tcfap2c,Tcfap2c	NM_001159696,NM_009335	1.29565	0.520749	-0.7749	-0.0542019	-0.11384	-0.0596378	0.0167126	0.514772	DOWN	NO CHANGE
chr5:23867436-23871436	Zbtb16	NM_001033324	1.20994	0.435094	-0.774842	-0.734601	-0.638739	0.0958624	0.0279034	0.669556	DOWN	NO CHANGE
chr15:101362451-101366451	Raet1d	NM_020030	0.511819	-0.262481	-0.7743	-0.64781	-0.449471	0.198339	0.0108526	0.232768	DOWN	NO CHANGE
chrX:35065034-35069034	Ptpn22	NM_008979	0.498975	-0.274382	-0.773357	0.224879	0.526893	0.302014	0.0335191	0.0410453	DOWN	NO CHANGE
chr5:92756305-92761666	Sox1	NM_009233	1.44414	0.671873	-0.772265	-0.909916	-0.548747	0.361168	0.0559738	0.140621	NO CHANGE	NO CHANGE
chr17:57138638-57142638	Gstt2	NM_010361	0.68959	-0.0818823	-0.771472	-0.143751	0.241432	0.385183	0.00793153	0.0408243	DOWN	NO CHANGE
chr4:133782498-133786498	Sp8	NM_177082	1.60209	0.830775	-0.771312	0.0421985	0.256963	0.214765	0.0350711	0.100092	DOWN	NO CHANGE
chr17:37125649-37129649	Tcfcp2l1	NM_023755	1.37589	0.605432	-0.770458	-0.19121	-0.164244	0.026966	0.0363999	0.790347	DOWN	NO CHANGE
chr14:77433378-77439624	Slc32a1	NM_009508	1.35894	0.588839	-0.770104	-0.756686	-0.669599	0.0870867	0.035011	0.45894	DOWN	NO CHANGE
chr6:146750851-146754851	Gnal	NM_010307	1.40758	0.637689	-0.769888	-0.0497789	-0.226695	-0.176916	0.0335468	0.183688	DOWN	NO CHANGE
chr14:27000959-27004959	Ptprf	NM_011213	0.756757	-0.0130877	-0.769844	-0.337499	-0.0505177	0.286982	0.0220121	0.168143	DOWN	NO CHANGE
chr15:89327087-89331087	Igsf3	NM_207205	0.78855	0.0188922	-0.769658	-0.315053	-0.197412	0.11764	0.0108885	0.210226	DOWN	NO CHANGE
chr8:119605549-119609549	Slc27a2	NM_011978	1.34013	0.570951	-0.769175	-0.339166	-0.0274652	0.311701	0.0317481	0.0781392	DOWN	NO CHANGE
chr2:164007677-164011677	Sectm1b	NM_026907	1.02948	0.261255	-0.768226	-0.658076	0.109667	0.767743	0.0181508	0.0214078	DOWN	UP
chr19:44274577-44278577	2900005J15Rik,Prkag2	NR_027851,NM_145401	0.904835	0.137173	-0.767663	0.181463	0.176493	-0.00497012	0.0267282	0.976848	DOWN	NO CHANGE
chr11:4133222-4137222	Spock2	NM_052994	0.518574	-0.248048	-0.766622	-0.249402	-0.264137	-0.0147359	0.00953867	0.875644	DOWN	NO CHANGE
chr9:21934242-21943390	Msx2	NM_013601	1.27093	0.504461	-0.766467	0.466681	0.273747	-0.192935	0.0165442	0.219741	DOWN	NO CHANGE
chr9:21636753-21640753	Atoh1	NM_007500	1.17386	0.40743	-0.766434	-0.0107734	-0.20441	-0.193637	0.0220121	0.0715644	DOWN	NO CHANGE
chr12:99503666-99507666	Tril	NM_025817	1.0805	0.315565	-0.764932	-0.28637	-0.284657	0.00171203	0.0151555	0.990143	DOWN	NO CHANGE
chr11:114908809-114912809	Rbpjl,Matn4	NM_009036,NM_013592	1.4492	0.684595	-0.764606	-0.460594	-0.392913	0.0676811	0.0263152	0.447369	DOWN	NO CHANGE
chr3:137973049-137977049	Aqp3	NM_016689	0.792239	0.0283695	-0.763869	-0.284095	-0.153958	0.130137	0.022688	0.149156	DOWN	NO CHANGE
chr7:52493409-52497409	Col27a1	NM_025685	1.23393	0.471273	-0.762653	0.0491813	0.087965	0.0387837	0.0501284	0.747286	NO CHANGE	NO CHANGE
chr14:29828239-29832239	Cd27,Cd27	NM_001033126,NM_001042564	0.106316	-0.655108	-0.761424	-1.17754	-0.57567	0.601873	0.0343251	0.039923	DOWN	UP
chr10:75048925-75052925	Kcnip2,Kcnip2,Kcnip2	NM_030716,NM_145703,NM_145704	0.148515	-0.611889	-0.760403	-1.10321	-0.573306	0.529906	0.0564311	0.162673	NO CHANGE	NO CHANGE
chr2:79968328-79972769	Zar1	NM_174877	0.795609	0.035226	-0.760383	-0.45252	-0.0922697	0.36025	0.0134915	0.066359	DOWN	NO CHANGE
chr2:103261024-103265024	Pdlim3	NM_016798	1.1974	0.438294	-0.759104	-0.313249	-0.144797	0.168452	0.0609601	0.218089	NO CHANGE	NO CHANGE
chr7:107618299-107622299	Slc47a1	NM_026183	1.14363	0.38548	-0.758149	-0.235365	-0.043593	0.191772	0.0099652	0.0799662	DOWN	NO CHANGE
chr10:82293495-82297495	Tnfrsf19	NM_013869	1.30935	0.552003	-0.757346	-0.0367505	-0.270775	-0.234024	0.0134654	0.0423	DOWN	NO CHANGE
chr4:141401474-141405474	Arhgdig,Rgs11,Pdia2	NM_008113,NM_001081069,NM_001081070	0.613204	-0.143932	-0.757136	-0.110853	-0.21068	-0.0998267	0.00887562	0.607388	DOWN	NO CHANGE
chr15:74812982-74816982	Klhl26,Klhl26	NM_001122830,NM_178771	0.175311	-0.58128	-0.756592	0.023807	0.247542	0.223735	0.0260428	0.364512	DOWN	NO CHANGE
chr11:81992514-81996514	Pip5k1b	NM_008846	1.15215	0.396632	-0.755514	-0.122895	0.0537829	0.176678	0.0269133	0.0932821	DOWN	NO CHANGE
chr7:130602607-130606607	Lgr6	NM_001033409	0.884864	0.1297	-0.755164	-0.398762	-0.274927	0.123835	0.0154213	0.147793	DOWN	NO CHANGE
chr1:92808483-92812483	Pigh	NM_029988	0.595782	-0.158592	-0.754374	0.189903	0.170207	-0.0196961	0.007239	0.805546	DOWN	NO CHANGE
chr9:57949232-57953232	Kcnh5	NM_172805	1.09675	0.342739	-0.754007	0.0125159	-0.0438602	-0.0563761	0.0106441	0.238801	DOWN	NO CHANGE
chr6:55124184-55128184	Cybrd1	NM_028593	0.726953	-0.0268964	-0.753849	-0.20132	-0.0132206	0.1881	0.0314124	0.178625	DOWN	NO CHANGE
chr17:31811689-31815689	Lmbr1	NM_020295	0.478476	-0.275284	-0.75376	0.130492	0.276586	0.146095	0.0275649	0.524734	DOWN	NO CHANGE
chr14:34964805-34968805	Lyn,Lyn	NM_010747,NM_001111096	0.850796	0.0971297	-0.753666	0.0612144	0.175108	0.113894	0.00974807	0.0921995	DOWN	NO CHANGE
chr5:121226868-121230868	Trim36	NM_178872	1.06623	0.312717	-0.753511	-0.0629193	0.132889	0.195809	0.0129106	0.0225171	DOWN	NO CHANGE
chr9:106121728-106125728	Sigirr	NM_023059	1.2242	0.47164	-0.752557	-0.187745	-0.0232067	0.164538	0.0165119	0.0980387	DOWN	NO CHANGE
chr8:91159227-91163227	Slc1a2	NM_001077514	1.27598	0.524689	-0.751294	-0.568103	-0.566433	0.00167001	0.0267282	0.986467	DOWN	NO CHANGE
chr2:52193518-52197518	Cd24a	NM_009846	0.356646	-0.393889	-0.750535	0.0858043	0.249739	0.163935	0.0108622	0.34007	DOWN	NO CHANGE
chr10:62521164-62525164	Sall4,Sall4,Sall4	NM_175303,NM_201396,NM_201395	1.20376	0.454526	-0.749234	-0.404673	-0.188191	0.216483	0.0358584	0.124011	DOWN	NO CHANGE
chr11:79435865-79439865	Apoh	NM_013475	0.607253	-0.141922	-0.749175	-0.555498	-0.46223	0.0932684	0.00936366	0.359942	DOWN	NO CHANGE
chr16:16559442-16563489	Barhl1,Barhl1	NM_019446,NM_001164186	1.36203	0.613358	-0.748669	-0.230372	-0.195592	0.0347794	0.0455026	0.603816	DOWN	NO CHANGE
chr5:137440538-137444538	Tmem181a	NM_001033178	1.21583	0.46751	-0.748323	-0.292614	-0.178772	0.113842	0.0253088	0.315427	DOWN	NO CHANGE
chr8:90814902-90818902	Ptp4a3	NM_008975	0.782901	0.0353159	-0.747586	-0.247791	-0.222978	0.0248128	0.0158173	0.77358	DOWN	NO CHANGE
chr4:46578512-46582512	Stag3,Gpc2	NM_016964,NM_172412	0.453329	-0.29425	-0.747578	-0.00234425	0.206007	0.208351	0.00874771	0.288005	DOWN	NO CHANGE
chr17:32539726-32543726	Acta1	NM_009606	0.402106	-0.345428	-0.747534	-1.09021	-0.627001	0.463212	0.00863952	0.0389263	DOWN	NO CHANGE
chr3:95044231-95048231	Pax5	NM_008782	1.44589	0.698498	-0.747392	-0.611527	-0.175885	0.435642	0.0670785	0.0860511	NO CHANGE	NO CHANGE
chr4:106164048-106168048	Spats1	NM_027649	1.15261	0.405719	-0.746895	-0.156801	-0.0495111	0.10729	0.0458232	0.377433	DOWN	NO CHANGE
chr7:54113432-54117432	Prok2,Prok2,Prok2	NM_001037539,NM_015768,NM_001170419	1.17349	0.427505	-0.745981	-0.387372	-0.329078	0.0582936	0.0217544	0.514358	DOWN	NO CHANGE
chr11:98949816-98953816	Parvb	NM_133167	0.400268	-0.345576	-0.745844	-0.106191	0.223814	0.330005	0.0152581	0.0341978	DOWN	NO CHANGE
chr1:155496966-155500966	Wnt2	NM_023653	0.777051	0.0313758	-0.745675	0.137432	0.105641	-0.0317906	0.0129522	0.850837	DOWN	NO CHANGE
chr7:87532032-87536032	Rapgef4	NM_019688	1.15909	0.413762	-0.745326	-0.249867	-0.111403	0.138464	0.0118862	0.0690544	DOWN	NO CHANGE
chr8:108466482-108470482	Cxcr4	NM_009911	1.5023	0.757694	-0.74461	0.0628477	-0.157236	-0.220084	0.0372007	0.0628249	DOWN	NO CHANGE
chr8:125145835-125149835	Atp1b2	NM_013415	1.02152	0.277018	-0.744506	-0.2431	-0.215844	0.0272562	0.0428537	0.870661	DOWN	NO CHANGE
chr1:36329470-36333470	Vrtn,Vrtn,Vrtn	NM_001168589,NM_001168588,NM_001033776	1.45636	0.711976	-0.744388	-0.344482	-0.370129	-0.0256466	0.0232264	0.721439	DOWN	NO CHANGE
chr4:129255024-129259024	Ankrd43	NM_183173	0.692357	-0.0516	-0.743957	-0.311652	-0.206775	0.104877	0.0293369	0.262546	DOWN	NO CHANGE
chr8:86061844-86065844	Pla2g10	NM_011987	1.16431	0.42046	-0.743849	-0.544033	-0.485801	0.0582321	0.0123891	0.639309	DOWN	NO CHANGE
chr1:36815505-36819505	Nkx2-5	NM_008700	1.61602	0.87258	-0.743435	-0.594614	-0.330153	0.264462	0.0372956	0.111423	DOWN	NO CHANGE
chr3:146256912-146260912	Sel1l3	NM_172710	1.12552	0.382147	-0.743378	-0.187852	-0.256579	-0.0687275	0.00793153	0.303511	DOWN	NO CHANGE
chr15:101239632-101243632	C1ql2	NM_207233	1.12592	0.382545	-0.743375	-0.631917	-0.503536	0.128381	0.0176039	0.291708	DOWN	NO CHANGE
chr9:107827599-107831599	Il24	NM_053095	0.438599	-0.304715	-0.743314	-0.394869	0.0294127	0.424282	0.00964228	0.0875707	DOWN	NO CHANGE
chr9:37343639-37347639	Calcb	NM_054084	1.03268	0.289987	-0.742689	-0.24411	-0.0739662	0.170143	0.0178851	0.222717	DOWN	NO CHANGE
chr19:17413258-17417258	Kcnip3	NM_001111331	1.22668	0.484441	-0.742238	-0.289772	-0.0294944	0.260278	0.0157636	0.078704	DOWN	NO CHANGE
chr14:64605817-64612067	H2-K1	NM_001001892	0.977547	0.23545	-0.742097	-0.267283	-0.275473	-0.00818983	0.0285409	0.898973	DOWN	NO CHANGE
chr2:60390518-60394518	Olig2	NM_016967	1.70082	0.959487	-0.741331	-0.359128	-0.178779	0.180349	0.0186446	0.0889492	DOWN	NO CHANGE
chr4:128433301-128437301	Ica1l	NM_027407	0.994514	0.253625	-0.740889	0.283354	0.315503	0.0321489	0.00813021	0.606263	DOWN	NO CHANGE
chr1:94513284-94517284	Nags,Nags	NM_178053,NM_145829	1.19815	0.457968	-0.740181	-0.538708	-0.434671	0.104037	0.0334192	0.13541	DOWN	NO CHANGE
chr5:113509804-113513804	Egfr,Egfr	NM_007912,NM_207655	0.523313	-0.216688	-0.740001	0.159995	0.258564	0.0985686	0.007239	0.453568	DOWN	NO CHANGE
chr7:31533289-31537289	Hc	NM_010406	0.612162	-0.126461	-0.738623	-0.402769	-0.15408	0.248689	0.016637	0.0562098	DOWN	NO CHANGE
chr8:26058476-26062476	Pacsin3,Pacsin3	NM_028733,NM_030880	0.73842	0.000649482	-0.737771	0.240029	0.245323	0.00529379	0.007239	0.966587	DOWN	NO CHANGE
chr18:62109528-62113528	Gcgr	NM_008101	1.5081	0.770544	-0.737556	-0.405711	-0.245563	0.160148	0.0244456	0.365355	DOWN	NO CHANGE
chr3:97019630-97023630	Nkx3-2	NM_007524	1.19586	0.458483	-0.737374	0.0749824	0.205809	0.130827	0.0110446	0.118177	DOWN	NO CHANGE
chr2:13412703-13416703	Lrp2	NM_001081088	0.621196	-0.115928	-0.737124	0.579578	0.471707	-0.107871	0.00906035	0.378624	DOWN	NO CHANGE
chr4:147356697-147360697	Chst11	NM_021439	0.607279	-0.129685	-0.736964	0.27945	0.365124	0.085674	0.0220121	0.183989	DOWN	NO CHANGE
chr3:98022878-98026878	Rasl12,Rasl12	NM_001162923,NM_001033158	0.812957	0.0760756	-0.736882	-0.448567	-0.287883	0.160684	0.0123436	0.221004	DOWN	NO CHANGE
chr2:150309999-150313999	Smtnl2	NM_177776	1.08808	0.351658	-0.736425	-0.833646	-0.729691	0.103955	0.0157088	0.52603	DOWN	NO CHANGE
chr2:32498914-32502914	Pou4f2	NM_138944	1.19175	0.456221	-0.735528	-0.518412	-0.410577	0.107835	0.0180489	0.278126	DOWN	NO CHANGE
chr14:78300997-78305013	Rtbdn	NM_144929	1.41625	0.681668	-0.734583	-0.449564	-0.44829	0.00127378	0.0435486	0.989886	DOWN	NO CHANGE
chr2:150004290-150008290	Sgk3,Sgk3	NM_133220,NM_177547	0.945912	0.211392	-0.73452	-0.128379	-0.0870504	0.041329	0.0274533	0.62227	DOWN	NO CHANGE
chr6:129609774-129613814	Zdhhc23	NM_001007460	0.937256	0.203178	-0.734078	0.0303526	0.0354279	0.00507537	0.0146723	0.974535	DOWN	NO CHANGE
chr6:52157823-52161823	Barx2	NM_013800	1.50318	0.769162	-0.734014	-0.239152	-0.233366	0.00578578	0.0213016	0.925281	DOWN	NO CHANGE
chr2:152405248-152409248	Celf6	NM_175235	1.1556	0.422547	-0.733056	-0.124075	-0.121589	0.00248551	0.0364303	0.982463	DOWN	NO CHANGE
chr8:13395978-13399978	Dock8	NM_028785	0.857818	0.124897	-0.732921	0.104429	0.0811093	-0.0233193	0.00863952	0.838513	DOWN	NO CHANGE
chr3:144382487-144386487	Kcp	NM_001029985	1.10146	0.368631	-0.732827	-0.408518	-0.169	0.239518	0.0259096	0.127409	DOWN	NO CHANGE
chr6:51491321-51495321	H2-Bl	NM_008199	1.29409	0.563518	-0.730574	-0.552305	-0.552451	-0.00014595	0.0151555	0.999229	DOWN	NO CHANGE
chr15:84961587-84965587	Slc37a3,Rab19	NM_028123,NM_011226	0.656886	-0.0734577	-0.730343	0.0195286	0.268965	0.249436	0.0200656	0.0899809	DOWN	NO CHANGE
chr7:150812950-150816950	Tal2	NM_009317	1.09097	0.361581	-0.729393	-0.260083	-0.253254	0.00682893	0.0216203	0.946602	DOWN	NO CHANGE
chr19:4058494-4062494	Mpzl2	NM_007962	1.5969	0.867519	-0.729381	-0.437868	-0.266296	0.171572	0.0128253	0.0385977	DOWN	NO CHANGE
chr8:71664052-71668052	Gm13305,Gm2002,Il11ra2	NM_001099348,NM_001100596,NM_010550	1.18006	0.450724	-0.729331	-0.756418	-0.424613	0.331805	0.019343	0.108714	DOWN	NO CHANGE
chr5:71938644-71942644	BC068157	NM_207203	1.23125	0.502132	-0.729121	-1.01402	-0.632737	0.381281	0.0451541	0.109219	DOWN	NO CHANGE
chr3:107788554-107792554	A4galt,A4galt	NM_001170954,NM_001004150	0.30841	-0.420179	-0.728589	0.0366256	0.146686	0.11006	0.0180876	0.230086	DOWN	NO CHANGE
chr7:50859338-50863338	Ptf1a	NM_018809	0.957936	0.229634	-0.728302	-0.383037	-0.323601	0.0594359	0.00863952	0.392109	DOWN	NO CHANGE
chr16:21946817-21950817	Osbpl5	NM_024289	0.644436	-0.0831753	-0.727611	-0.4306	-0.372911	0.0576896	0.00835473	0.413626	DOWN	NO CHANGE
chr11:112571870-112575870	Slc9a2	NM_001033289	1.09895	0.37143	-0.72752	0.1923	0.221481	0.0291809	0.0224143	0.642475	DOWN	NO CHANGE
chr5:36071125-36075125	Hs3st3a1	NM_178870	0.918929	0.192914	-0.726016	-0.0630505	-0.0953125	-0.0322619	0.0213932	0.756676	DOWN	NO CHANGE
chr7:29322703-29326703	Ankrd56	NM_175270	1.06254	0.336692	-0.725843	0.0349308	-0.0689683	-0.103899	0.00863952	0.124525	DOWN	NO CHANGE
chr2:31665238-31669238	Abcb9	NM_019875	0.526803	-0.198716	-0.725519	-0.235229	-0.382497	-0.147268	0.00863952	0.0437642	DOWN	NO CHANGE
chr13:67475899-67479899	Ntng2,Ntng2	NM_133500,NM_133501	1.34751	0.622048	-0.725461	-0.481978	-0.34231	0.139669	0.0461682	0.0809839	DOWN	NO CHANGE
chr6:119145627-119149627	Kremen2	NM_028416	1.20969	0.484425	-0.725268	-0.369052	-0.26556	0.103491	0.0202558	0.37005	DOWN	NO CHANGE
chr2:181224714-181228714	Tmem210,Lrrc26	NM_030055,NM_146117	0.859457	0.134529	-0.724928	-0.377665	-0.223896	0.153769	0.00863952	0.151181	DOWN	NO CHANGE
chr6:136805321-136809321	Plcb2	NM_177568	1.204	0.4791	-0.724897	-0.795811	-0.680742	0.115069	0.0244456	0.362967	DOWN	NO CHANGE
chr10:106922390-106926390	Ism1	NM_001126490	1.14946	0.424692	-0.724769	-0.00530668	-0.0534943	-0.0481876	0.0125644	0.737869	DOWN	NO CHANGE
chr5:24057651-24061651	Syt6	NM_018800	1.52501	0.800392	-0.724616	-0.487058	-0.396174	0.0908839	0.0377281	0.326733	DOWN	NO CHANGE
chr19:5348774-5352774	Ugt1a7c	NM_201642	0.673234	-0.0512197	-0.724454	-0.694532	-0.183853	0.510679	0.00863952	0.0314367	DOWN	UP
chr8:124942784-124946784	Calcr,Calcr	NM_007588,NM_001042725	1.24803	0.523759	-0.724273	-0.363027	-0.410052	-0.0470251	0.0229745	0.376154	DOWN	NO CHANGE
chr15:75949825-75953825	Rasgrp2	NM_011242	0.743003	0.0187911	-0.724212	-0.0842955	-0.122535	-0.0382397	0.00950274	0.869266	DOWN	NO CHANGE
chr16:38359058-38363095	Sncaip,Sncaip,Sncaip,Sncaip	NM_026408,NM_001199154,NM_001199153,NM_001199151	1.22333	0.499952	-0.723374	-0.45982	-0.40482	0.0549994	0.0183247	0.540357	DOWN	NO CHANGE
chr10:21093905-21097905	Atp2b2	NM_001036684	0.830631	0.107776	-0.722855	-0.604486	-0.545514	0.0589723	0.00863952	0.334596	DOWN	NO CHANGE
chr14:61383770-61387770	Npy	NM_023456	1.28309	0.560861	-0.722226	-0.243536	-0.36847	-0.124933	0.0338179	0.196891	DOWN	NO CHANGE
chr1:40859245-40863245	H2-Q1	NM_010390	1.35518	0.633528	-0.721656	-0.394755	-0.362568	0.0321874	0.0227313	0.703866	DOWN	NO CHANGE
chr15:74941579-74945579	Lrrc10b	NM_001111140	0.922362	0.200777	-0.721585	-0.048107	0.0993736	0.147481	0.0132018	0.136472	DOWN	NO CHANGE
chr9:119976600-119980600	Adcy1	NM_009622	0.858273	0.136742	-0.721531	-0.190757	-0.131182	0.0595749	0.00793153	0.207179	DOWN	NO CHANGE
chr8:126417836-126421836	B3galt5	NM_033149	1.19272	0.471647	-0.721075	-0.523148	-0.560879	-0.0377315	0.0327662	0.355914	DOWN	NO CHANGE
chr5:29521345-29525345	Wfdc2	NM_026323	0.52511	-0.194991	-0.7201	-0.29751	0.0681835	0.365694	0.00742785	0.0923873	DOWN	NO CHANGE
chr7:135269881-135273881	Gad2	NM_008078	1.59034	0.870272	-0.720067	0.150163	0.000940309	-0.149222	0.0276435	0.122973	DOWN	NO CHANGE
chr14:35412528-35416528	Tlx1	NM_021901	1.2259	0.506039	-0.719863	-0.317719	-0.314146	0.00357343	0.0117168	0.928875	DOWN	NO CHANGE
chr15:102836792-102840792	H2-T3	NM_008208	1.24059	0.521343	-0.719244	-0.881374	-0.809345	0.0720293	0.0534465	0.24362	NO CHANGE	NO CHANGE
chr14:51668970-51672970	Hpcal4	NM_174998	1.6022	0.883008	-0.719195	-0.125936	-0.20014	-0.0742043	0.036074	0.584456	DOWN	NO CHANGE
chr4:125839070-125843070	Otp	NM_011021	1.25492	0.536282	-0.718638	-0.161473	0.0158679	0.17734	0.0179529	0.0990699	DOWN	NO CHANGE
chr9:59988142-59992142	Mafb	NM_010658	1.18158	0.463409	-0.718171	0.030557	0.0376367	0.00707976	0.0101185	0.980425	DOWN	NO CHANGE
chr11:68242426-68246426	Apobec3,D730005E14Rik,Apobec3	NM_030255,NR_030675,NM_001160415	0.69111	-0.0260949	-0.717204	0.141627	0.504223	0.362597	0.0122541	0.0459545	DOWN	NO CHANGE
chr10:61712303-61716303	Icmt,Hes3	NM_133788,NM_008237	0.706345	-0.010447	-0.716792	0.0259825	0.297855	0.271873	0.0132862	0.134898	DOWN	NO CHANGE
chr2:25559198-25563198	Nfasc,Nfasc	NM_001160317,NM_182716	1.28879	0.572686	-0.716108	-0.739535	-0.628629	0.110906	0.0276139	0.182596	DOWN	NO CHANGE
chr16:3835774-3839774	Cgn	NM_001037711	0.625511	-0.0905577	-0.716069	0.334819	0.338117	0.00329817	0.0155227	0.975167	DOWN	NO CHANGE
chr7:133737624-133741624	Tex19.1	NM_028602	0.237872	-0.478062	-0.715934	-0.396222	0.374357	0.770578	0.00870288	0.0781418	DOWN	NO CHANGE
chr16:44762648-44766648	Lhx8	NM_010713	1.56146	0.845846	-0.715617	0.225192	0.235743	0.0105508	0.026103	0.878688	DOWN	NO CHANGE
chr3:96729053-96733053	Bub3	NM_009774	0.798654	0.0839184	-0.714736	0.241453	0.29164	0.0501869	0.0153335	0.616959	DOWN	NO CHANGE
chr14:46995941-46999941	Pcdhac2	NM_001003672	0.979466	0.264913	-0.714553	-0.0781008	-0.29002	-0.211919	0.007239	0.197878	DOWN	NO CHANGE
chr3:41356455-41360455	Vipr2	NM_009511	1.10805	0.393994	-0.714054	0.0464065	0.154587	0.108181	0.0126572	0.346155	DOWN	NO CHANGE
chr14:55240949-55244949	Shmt2	NM_028230	0.617366	-0.0965559	-0.713922	-0.0520212	-0.0161946	0.0358267	0.00889401	0.789359	DOWN	NO CHANGE
chr14:56219621-56224215	Gng4	NM_010317	0.721632	0.00780068	-0.713831	0.079594	0.0627204	-0.0168736	0.010994	0.672035	DOWN	NO CHANGE
chr8:49759244-49763244	Ppp2r2c	NM_172994	1.26529	0.551478	-0.713809	-0.744954	-0.582163	0.162792	0.0292417	0.274656	DOWN	NO CHANGE
chr8:108502519-108506519	Fam189a2	NM_001114174	1.2359	0.522106	-0.713796	-0.304094	-0.131921	0.172173	0.0340911	0.0924232	DOWN	NO CHANGE
chr19:33664001-33668001	Ugt1a2	NM_013701	1.17448	0.46082	-0.713658	-0.350846	-0.320195	0.0306508	0.0251684	0.735871	DOWN	NO CHANGE
chr9:57973955-57977955	Rnf32	NM_021470	0.758307	0.0452974	-0.713009	-0.122409	0.340786	0.463195	0.00863952	0.162673	DOWN	NO CHANGE
chr18:65179980-65183980	Tnfrsf10b	NM_020275	0.497356	-0.214342	-0.711698	-0.216541	0.121119	0.33766	0.00863952	0.0980387	DOWN	NO CHANGE
chr5:65323138-65327138	Flt4	NM_008029	1.08137	0.369926	-0.711446	-0.472013	-0.207994	0.264018	0.0146299	0.0809787	DOWN	NO CHANGE
chr16:23606812-23610812	Penk	NM_001002927	0.875181	0.163889	-0.711292	0.113199	0.181311	0.0681123	0.010186	0.13579	DOWN	NO CHANGE
chr9:48148181-48152181	Lhx5	NM_008499	1.39933	0.688431	-0.710896	-0.615261	-0.458111	0.15715	0.039967	0.482979	DOWN	NO CHANGE
chr19:17430357-17434357	Hoxb13	NM_008267	1.62228	0.911586	-0.710692	-0.510119	-0.491053	0.0190661	0.0402042	0.636423	DOWN	NO CHANGE
chr15:103260058-103264058	Gdf6	NM_013526	0.842917	0.132557	-0.710361	-0.0330057	0.0207488	0.0537545	0.00901271	0.438164	DOWN	NO CHANGE
chr9:58006149-58010149	Rxrg	NM_009107	1.17334	0.463071	-0.710265	-0.482736	-0.48808	-0.00534413	0.0483236	0.971394	DOWN	NO CHANGE
chr8:97829685-97836312	Kcnk4	NM_008431	0.729865	0.0202158	-0.709649	-0.16976	-0.294629	-0.124868	0.0218808	0.380374	DOWN	NO CHANGE
chr7:139977818-139981818	Cdh1	NM_009864	0.825778	0.116192	-0.709587	-0.61504	-0.23537	0.379669	0.0185893	0.202588	DOWN	NO CHANGE
chr4:150298907-150302907	Crip1	NM_007763	0.568042	-0.141349	-0.709391	-0.0785009	-0.0187177	0.0597832	0.007239	0.241017	DOWN	NO CHANGE
chr16:92358913-92362913	Abcg5,Abcg8	NM_031884,NM_026180	0.961619	0.252304	-0.709315	-0.638443	-0.329875	0.308567	0.0264608	0.0910322	DOWN	NO CHANGE
chr19:58868104-58872104	Eps8l1	NM_026146	0.573566	-0.135411	-0.708976	-0.789591	-0.28151	0.508081	0.0106441	0.0263571	DOWN	UP
chr4:108055154-108059154	Adipor2	NM_197985	0.907403	0.198616	-0.708786	-0.480959	-0.296048	0.184911	0.019688	0.183302	DOWN	NO CHANGE
chr8:67541665-67545676	Nhlh2	NM_178777	1.34649	0.639285	-0.707202	-0.990033	-0.872497	0.117536	0.0468042	0.236623	DOWN	NO CHANGE
chr5:135035163-135039163	Rab15	NM_134050	0.94673	0.239562	-0.707168	-0.0567677	0.076246	0.133014	0.00902324	0.27537	DOWN	NO CHANGE
chr17:24001838-24005838	Kcna6	NM_013568	1.12909	0.422083	-0.707009	-0.205049	-0.258099	-0.0530494	0.0124082	0.599793	DOWN	NO CHANGE
chr1:177559123-177563123	Mnx1	NM_019944	1.4903	0.783467	-0.70683	-0.292661	-0.165172	0.127488	0.0407341	0.255755	DOWN	NO CHANGE
chr11:58596537-58600537	Slc16a9	NM_025807	1.13748	0.431596	-0.705883	-0.0665507	0.047207	0.113758	0.0118074	0.360664	DOWN	NO CHANGE
chr11:58025278-58029278	Nr5a2	NM_030676	0.8488	0.143025	-0.705775	-0.459869	-0.273175	0.186693	0.0159994	0.123848	DOWN	NO CHANGE
chr3:94945482-94949482	Cacnb4	NM_001037099	0.822447	0.117694	-0.704752	-0.43043	-0.261864	0.168565	0.0181974	0.128573	DOWN	NO CHANGE
chr15:63675931-63679931	Gm12824	NM_001085549	0.847476	0.142814	-0.704661	-0.0809542	0.087379	0.168333	0.0114782	0.15865	DOWN	NO CHANGE
chr14:35030031-35034031	Gpr3	NM_008154	0.487165	-0.216254	-0.703419	0.0635557	0.247093	0.183537	0.007239	0.173286	DOWN	NO CHANGE
chr17:5417967-5421967	Prrxl1	NM_001001796	1.31224	0.609004	-0.703237	-0.0306931	0.0208171	0.0515102	0.0242352	0.212882	DOWN	NO CHANGE
chr2:165477597-165481597	Jak3,Jak3	NM_001190830,NM_010589	0.177322	-0.525824	-0.703146	0.192018	0.373896	0.181878	0.00863952	0.350251	DOWN	NO CHANGE
chr11:68313320-68317320	Frmd4a	NM_172475	1.27196	0.569413	-0.702544	-0.90778	-0.746822	0.160958	0.042225	0.133749	DOWN	NO CHANGE
chr14:59983480-59987480	Mixl1	NM_013729	1.29132	0.589279	-0.702038	-0.256483	-0.187309	0.0691739	0.0513597	0.367068	NO CHANGE	NO CHANGE
chr19:6223200-6227200	Slc6a20a	NM_139142	1.49168	0.789651	-0.702027	-0.459008	-0.417237	0.0417707	0.0506686	0.516801	NO CHANGE	NO CHANGE
chr9:119139893-119143893	Rab17,Rab17	NM_008998,NM_001159725	0.577899	-0.123744	-0.701643	-0.729856	-0.411368	0.318488	0.0149094	0.0341978	DOWN	NO CHANGE
chr1:89363638-89367638	Kcnip3	NM_019789	1.3397	0.638795	-0.700906	-0.727696	-0.713778	0.0139184	0.0355091	0.814427	DOWN	NO CHANGE
chr10:61180196-61184196	Evx2	NM_007967	1.50753	0.806718	-0.70081	-0.315163	-0.0200991	0.295064	0.0228637	0.0864478	DOWN	NO CHANGE
chr12:57793425-57797425	Nkx2-6	NM_010920	1.43727	0.736765	-0.700505	-0.415243	-0.328013	0.0872302	0.0207292	0.354813	DOWN	NO CHANGE
chrX:34925841-34929841	1110032A04Rik,1110032A04Rik	NM_001164210,NM_133675	1.3653	0.66504	-0.700258	-0.0976952	-0.162696	-0.0650006	0.0276566	0.148569	DOWN	NO CHANGE
chr10:89083198-89087198	Disc1,Disc1	NM_174854,NM_174853	1.09902	0.398812	-0.700208	-0.33708	-0.0687044	0.268376	0.0483108	0.227977	DOWN	NO CHANGE
chr8:86542172-86546172	Robo2	NM_175549	1.04724	0.34771	-0.699534	0.343174	0.474146	0.130971	0.00901271	0.369401	DOWN	NO CHANGE
chr10:81271730-81275730	Barx1	NM_007526	1.44191	0.742972	-0.698941	-0.215503	-0.0951528	0.12035	0.0120138	0.183589	DOWN	NO CHANGE
chr11:103205216-103209216	G630025P09Rik,Fgf11	NR_027913,NM_010198	0.901582	0.202826	-0.698756	0.633421	0.585436	-0.0479851	0.0148073	0.834035	DOWN	NO CHANGE
chr13:91044160-91048160	Bhlha9	NM_177182	1.04489	0.347202	-0.697684	-0.451553	-0.353039	0.0985142	0.00876284	0.164636	DOWN	NO CHANGE
chr17:34804279-34808279	Cacng6	NM_133183	0.515426	-0.182194	-0.697619	-0.65843	-0.0154803	0.64295	0.0134284	0.0911912	DOWN	NO CHANGE
chr1:172945856-172949856	Gal3st4	NM_001033416	0.441371	-0.256088	-0.69746	-0.535154	-0.320464	0.21469	0.0482562	0.345696	DOWN	NO CHANGE
chr18:37421451-37425451	Fmo5,Fmo5,Fmo5	NM_010232,NM_001161765,NM_001161763	0.664149	-0.0331071	-0.697256	-0.0397792	0.0144823	0.0542615	0.0154777	0.570604	DOWN	NO CHANGE
chr13:3802764-3806764	Gm10565,Tmem51	NR_027137,NM_145402	0.896213	0.19943	-0.696783	-0.494585	-0.201978	0.292607	0.00974807	0.0633105	DOWN	NO CHANGE
chr7:104565220-104569220	Lonrf3	NM_028894	1.06197	0.36519	-0.696775	-0.12198	-0.310548	-0.188568	0.0130353	0.169502	DOWN	NO CHANGE
chr14:63655870-63659870	Dhh	NM_007857	0.915051	0.221136	-0.693915	-0.377992	-0.511213	-0.133222	0.0168715	0.108568	DOWN	NO CHANGE
chr17:28683231-28687231	Stox2	NM_001114311	0.675544	-0.0179976	-0.693542	-0.722035	-0.45539	0.266645	0.0110446	0.124168	DOWN	NO CHANGE
chr17:85424486-85428486	Wt1,AI314831	NM_144783,NR_015462	1.27098	0.578079	-0.692898	-0.117473	-0.0766271	0.040846	0.0244536	0.234381	DOWN	NO CHANGE
chr5:138007878-138011878	Apol10b	NM_177820	0.866219	0.173377	-0.692842	-0.95529	-0.304528	0.650762	0.0160057	0.0707423	DOWN	NO CHANGE
chr4:151304628-151308628	Htr2a	NM_172812	0.169353	-0.523375	-0.692728	-0.301616	0.0535286	0.355144	0.012997	0.146901	DOWN	NO CHANGE
chr9:44058747-44062747	Tubb4	NM_009451	1.36714	0.674821	-0.692322	-1.16447	-1.06615	0.0983195	0.084171	0.480192	NO CHANGE	NO CHANGE
chr14:33997452-34001452	Duoxa2,Duox2	NM_025777,NM_177610	1.64544	0.953252	-0.692185	-0.189291	-0.0343773	0.154914	0.0261258	0.195256	DOWN	NO CHANGE
chr2:180951520-180955520	Klf15	NM_023184	1.25246	0.560459	-0.692005	-0.209382	-0.320046	-0.110664	0.0234644	0.111423	DOWN	NO CHANGE
chr11:87706624-87710624	Kcnh8	NM_001031811	1.20606	0.514385	-0.691671	-0.199869	0.0928848	0.292753	0.0213933	0.134038	DOWN	NO CHANGE
chr17:46865314-46869314	Prdm16,Prdm16	NM_027504,NM_001177995	0.914619	0.223042	-0.691577	-0.240989	-0.207287	0.0337022	0.0122541	0.738649	DOWN	NO CHANGE
chr16:11402540-11406540	Prr15	NM_030024	1.12127	0.429747	-0.691527	-0.473409	-0.431743	0.0416659	0.0353399	0.578579	DOWN	NO CHANGE
chr11:62871960-62875960	Gbp5	NM_153564	0.593464	-0.0979658	-0.69143	-0.453679	0.259072	0.712751	0.00883505	0.028272	DOWN	UP
chr5:73143212-73147212	Tyro3	NM_019392	1.084	0.392701	-0.691297	-0.108553	-0.141156	-0.0326022	0.0320702	0.752747	DOWN	NO CHANGE
chr17:25012514-25016514	Cenpv	NM_028448	1.05744	0.366505	-0.690934	0.140793	0.13348	-0.00731374	0.0290465	0.849742	DOWN	NO CHANGE
chr10:58863232-58867232	Krtap5-1	NM_015808	1.27488	0.583994	-0.690889	-1.1248	-0.986803	0.137994	0.0286958	0.0676696	DOWN	NO CHANGE
chr5:112784253-112788253	Kbtbd12,Kbtbd12	NM_029013,NM_001142724	1.10212	0.411486	-0.690638	-0.261695	-0.0775539	0.184141	0.00911913	0.137038	DOWN	NO CHANGE
chr17:42747462-42751462	Tcfap2d	NM_153154	0.573329	-0.117289	-0.690619	-0.626239	-0.694553	-0.0683139	0.0134298	0.323069	DOWN	NO CHANGE
chr1:43784246-43788246	Prdm13	NM_001080771	1.32377	0.633345	-0.690421	-0.00125254	0.0185417	0.0197942	0.019343	0.792562	DOWN	NO CHANGE
chr16:59554778-59558778	Irf5	NM_012057	0.768607	0.0788349	-0.689772	-0.117812	-0.040738	0.0770743	0.007239	0.225782	DOWN	NO CHANGE
chr2:152447989-152453543	Pcnxl2	NM_175561	1.19184	0.502393	-0.689448	-0.811275	-0.560632	0.250643	0.0402889	0.184231	DOWN	NO CHANGE
chr10:70699992-70703992	Lrrn2	NM_010732	1.36068	0.671758	-0.688919	-0.64113	-0.511955	0.129175	0.0148521	0.217097	DOWN	NO CHANGE
chr17:37003332-37007336	Hapln4	NM_177900	0.716155	0.0273812	-0.688774	-0.0251328	0.0997385	0.124871	0.0200215	0.296811	DOWN	NO CHANGE
chr1:90405841-90409841	Scnn1a	NM_011324	0.564787	-0.123816	-0.688604	-0.90384	-0.476013	0.427827	0.0298129	0.0834678	DOWN	NO CHANGE
chr3:107820091-107824091	Gm2002,Gm13305,Il11ra2	NM_001100596,NM_001099348,NM_010550	1.1279	0.439325	-0.688574	-0.715859	-0.43706	0.2788	0.0275649	0.0739491	DOWN	NO CHANGE
chr11:46045858-46049858	Phactr1	NM_001005740	0.986639	0.298328	-0.688311	-0.398503	-0.327626	0.0708767	0.00863952	0.54828	DOWN	NO CHANGE
chr8:112485268-112489272	2410137M14Rik	NM_029747	0.931038	0.242911	-0.688127	-0.824316	-0.310752	0.513563	0.0157088	0.048021	DOWN	UP
chr19:40525088-40529088	6430704M03Rik	NM_001142965	1.26857	0.58127	-0.687296	-0.562053	-0.317033	0.24502	0.0333242	0.111716	DOWN	NO CHANGE
chr15:100162159-100166159	Depdc7	NM_144804	0.651955	-0.0350432	-0.686998	-0.00659289	-0.0274084	-0.0208155	0.00793153	0.773337	DOWN	NO CHANGE
chr7:20277145-20281207	AI661453,1700001C19Rik	NM_145489,NM_029296	0.880061	0.193556	-0.686505	-0.245697	-0.0881415	0.157556	0.0167318	0.30544	DOWN	NO CHANGE
chr5:115420271-115424271	Hdc	NM_008230	0.569523	-0.116521	-0.686044	-0.963894	-0.401346	0.562548	0.0107281	0.129304	DOWN	NO CHANGE
chr4:155397250-155401250	Nr1h3,Nr1h3	NM_013839,NM_001177730	0.897872	0.211852	-0.68602	-0.385439	-0.0903614	0.295078	0.00902324	0.0886159	DOWN	NO CHANGE
chr4:154272352-154276352	Il28ra	NM_174851	1.3247	0.638805	-0.685891	-0.178258	-0.223317	-0.0450593	0.0446772	0.425806	DOWN	NO CHANGE
chr17:44086939-44090939	Prdm14	NM_001081209	1.24313	0.557555	-0.685576	-0.733025	-0.522177	0.210849	0.0424052	0.0642943	DOWN	NO CHANGE
chr8:90639457-90643457	Esrp1	NM_194055	1.32249	0.63708	-0.685405	0.0811353	-0.0736183	-0.154754	0.0252576	0.200355	DOWN	NO CHANGE
chr5:118604667-118608667	Hpse	NM_152803	0.982972	0.298264	-0.684708	-0.061675	-0.0152395	0.0464355	0.00953867	0.628899	DOWN	NO CHANGE
chr8:125706934-125710934	Sox7	NM_011446	0.976359	0.291927	-0.684432	0.170284	0.111162	-0.0591221	0.0159994	0.424132	DOWN	NO CHANGE
chr7:123173761-123177761	Gstm4,Gstm4	NM_001160411,NM_026764	0.635139	-0.0491053	-0.684244	-0.36753	-0.0564227	0.311108	0.0157088	0.125351	DOWN	NO CHANGE
chr6:124806905-124810905	Npm2	NM_181345	0.23786	-0.445245	-0.683106	-0.800981	-0.548301	0.25268	0.0124909	0.164612	DOWN	NO CHANGE
chr2:7001548-7005548	Tbx1	NM_011532	0.973079	0.289977	-0.683102	0.192885	0.310959	0.118074	0.0157088	0.238162	DOWN	NO CHANGE
chr2:117167813-117171813	Dnajc22	NM_176835	1.22803	0.545011	-0.683023	0.168997	0.388765	0.219768	0.0301356	0.163479	DOWN	NO CHANGE
chr4:129117262-129121262	Cpne7	NM_170684	1.36459	0.681942	-0.682649	-0.299681	-0.156898	0.142783	0.0207253	0.287389	DOWN	NO CHANGE
chr1:13776210-13780210	Gap43	NM_008083	0.510705	-0.171577	-0.682281	-0.244116	-0.358596	-0.114479	0.022292	0.173379	DOWN	NO CHANGE
chr1:154799030-154803030	Cntn2	NM_177129	1.41476	0.732566	-0.682194	-0.437791	-0.432968	0.00482299	0.0219434	0.906112	DOWN	NO CHANGE
chr4:44722512-44726512	Olig1	NM_016968	1.29977	0.617898	-0.681872	-0.461052	-0.381691	0.0793614	0.0253909	0.246762	DOWN	NO CHANGE
chr19:8842285-8846285	Galntl2	NM_030166	0.127351	-0.553823	-0.681174	-0.057761	0.0139878	0.0717488	0.0607131	0.441041	NO CHANGE	NO CHANGE
chr5:121952189-121956189	Acvrl1	NM_009612	1.28135	0.600349	-0.681002	-0.948529	-0.634124	0.314405	0.0291746	0.021697	DOWN	NO CHANGE
chr2:69179873-69183873	H2-T23	NM_010398	0.787458	0.106899	-0.680559	-0.152081	-0.250161	-0.09808	0.0130779	0.384303	DOWN	NO CHANGE
chr4:136163151-136167151	Gfra3	NM_010280	1.13655	0.456274	-0.680277	-0.494729	-0.27722	0.21751	0.0316781	0.0831911	DOWN	NO CHANGE
chr11:69902945-69906945	Ankrd33b,Ankrd33b,Ankrd33b	NM_026153,NM_001164441,NM_027496	1.03995	0.35971	-0.680239	-0.300405	-0.125607	0.174799	0.0503363	0.196655	NO CHANGE	NO CHANGE
chr7:29663474-29667474	Csmd3	NM_001081391	1.21293	0.533709	-0.679224	-0.156935	-0.589592	-0.432656	0.0324739	0.0258481	DOWN	NO CHANGE
chr9:31079282-31083282	Drd4	NM_007878	0.972874	0.294335	-0.678538	0.0107634	0.0340951	0.0233317	0.0139122	0.831883	DOWN	NO CHANGE
chr9:46073490-46077490	Ccdc48	NM_001159697	1.29478	0.616349	-0.678428	-0.243067	-0.207712	0.0353542	0.0169039	0.714326	DOWN	NO CHANGE
chr13:37977102-37981102	Neil2	NM_201610	0.473262	-0.204195	-0.677457	-0.24014	-0.0261903	0.213949	0.0187327	0.0892831	DOWN	NO CHANGE
chr14:66695770-66699770	Tmod1	NM_021883	0.686792	0.00990074	-0.676891	0.0854183	0.0593764	-0.026042	0.00863952	0.738464	DOWN	NO CHANGE
chr4:140329318-140333318	Onecut1	NM_008262	1.17951	0.502758	-0.676749	-0.0366015	-0.131829	-0.0952272	0.0208532	0.441139	DOWN	NO CHANGE
chr5:123090719-123094719	Mga,Mga	NM_013720,NM_001164274	0.689437	0.0138117	-0.675626	0.424153	0.360149	-0.0640047	0.0151555	0.283184	DOWN	NO CHANGE
chr2:76197705-76201705	Galnt6,Galnt6	NM_001161767,NM_172451	1.01863	0.343316	-0.675315	-0.797334	-0.475755	0.321579	0.0495262	0.061755	DOWN	NO CHANGE
chr15:82852768-82856768	Jph3	NM_020605	1.23499	0.559715	-0.675275	-0.85149	-0.714354	0.137136	0.0324229	0.392864	DOWN	NO CHANGE
chr4:3946010-3950010	1700112E06Rik	NM_028275	0.733051	0.0578409	-0.67521	-0.564068	-0.248058	0.31601	0.0159994	0.128763	DOWN	NO CHANGE
chr11:68366487-68370487	Ugt1a6b	NM_201410	0.725625	0.0505245	-0.6751	-0.517003	-0.247158	0.269845	0.0192715	0.276926	DOWN	NO CHANGE
chr18:38443255-38447255	Corin,Corin	NM_001122756,NM_016869	0.437454	-0.237525	-0.674979	-0.228233	-0.25396	-0.0257274	0.007239	0.693859	DOWN	NO CHANGE
chr12:77422677-77426677	Gm8909	NM_001081032	1.30477	0.629916	-0.674853	-0.6387	-0.624767	0.0139327	0.0234548	0.944273	DOWN	NO CHANGE
chr8:25835497-25839497	Zbtb32	NM_021397	0.526904	-0.147387	-0.674291	-0.680729	-0.451652	0.229078	0.00863952	0.0555375	DOWN	NO CHANGE
chr2:38203627-38207627	Xlr3a	NM_001110784	0.641683	-0.0301473	-0.67183	-1.13907	-0.434352	0.704716	0.0151555	0.0608076	DOWN	NO CHANGE
chr1:74197367-74201367	Alpl	NM_007431	1.21197	0.5405	-0.671472	-0.369457	-0.147219	0.222238	0.0225445	0.0526249	DOWN	NO CHANGE
chr6:87300109-87304109	Kdr	NM_010612	0.768345	0.0969488	-0.671396	0.285704	0.362872	0.0771675	0.0266286	0.272232	DOWN	NO CHANGE
chr3:153568302-153572302	Irs4	NM_010572	0.989942	0.320276	-0.669666	0.10317	-0.0880246	-0.191194	0.0151168	0.0699575	DOWN	NO CHANGE
chr5:24262861-24266861	Rims2	NM_053271	0.845472	0.175881	-0.669591	0.0650701	-0.0256183	-0.0906885	0.0205261	0.432205	DOWN	NO CHANGE
chr6:125268670-125272670	Galr3	NM_015738	1.05039	0.38188	-0.668511	-0.236033	-0.393533	-0.1575	0.0224054	0.359205	DOWN	NO CHANGE
chr8:13401880-13405880	Ngef	NM_019867	0.728282	0.0602113	-0.668071	-0.0878629	-0.0468725	0.0409904	0.0246415	0.409192	DOWN	NO CHANGE
chr1:37972538-37976538	Foxd3	NM_010425	1.3298	0.661788	-0.668008	-0.0107188	0.0557354	0.0664543	0.027741	0.444039	DOWN	NO CHANGE
chr8:46589948-46593948	Fbxo41	NM_001001160	1.04765	0.380183	-0.667462	-0.465935	-0.547903	-0.0819687	0.0129121	0.136617	DOWN	NO CHANGE
chr9:15306738-15310738	Vwa5b2,Vwa5b2	NM_182636,NM_001144953	1.11774	0.450356	-0.667389	-0.23045	-0.236775	-0.00632537	0.0320567	0.949332	DOWN	NO CHANGE
chr10:24646476-24650476	Fahd2a	NM_029629	1.17663	0.509355	-0.667276	-0.43916	0.0690419	0.508202	0.0150168	0.0699575	DOWN	NO CHANGE
chr10:127687986-127691986	Hoxd1	NM_010467	1.05101	0.383957	-0.667053	-0.447263	-0.36019	0.0870725	0.0306304	0.22191	DOWN	NO CHANGE
chr17:14413312-14417312	Hcrt,Kcnh4	NM_010410,NM_001081194	1.18337	0.516413	-0.666953	-0.502507	-0.324721	0.177786	0.0440513	0.155379	DOWN	NO CHANGE
chr19:53963520-53967520	Car4	NM_007607	1.60141	0.934509	-0.666899	-0.683534	-0.474176	0.209358	0.0240829	0.154783	DOWN	NO CHANGE
chr5:36543469-36547469	St6galnac5	NM_012028	1.13777	0.47117	-0.666597	-0.372761	-0.258383	0.114377	0.0122541	0.1697	DOWN	NO CHANGE
chr14:122864081-122868081	Slc18a2	NM_172523	1.12396	0.457547	-0.66641	-0.305119	-0.363751	-0.0586328	0.0106441	0.335877	DOWN	NO CHANGE
chr4:63405321-63409321	Emx1	NM_010131	1.68941	1.02301	-0.6664	-0.77091	-0.613546	0.157364	0.0549772	0.374665	NO CHANGE	NO CHANGE
chr4:138384571-138388590	Fam70b,Fam70b	NM_001143672,NM_001143671	1.53785	0.871592	-0.666254	-0.859776	-0.673955	0.185821	0.0365534	0.279686	DOWN	NO CHANGE
chr1:132913223-132917223	Smox,Smox,Smox,Smox,Smox,Smox,Smox,Smox,Smox	NM_001177834,NM_001177833,NM_001177840,NM_001177839,NM_001177838,NM_001177837,NM_001177835,NM_145533,NM_001177836	0.787739	0.121738	-0.666002	-0.127262	-0.126925	0.000336304	0.0099652	0.993322	DOWN	NO CHANGE
chr10:75713380-75717380	Lrrc8d,Lrrc8d	NM_001122768,NM_178701	0.414944	-0.25093	-0.665874	0.140967	0.134119	-0.00684832	0.0185017	0.869266	DOWN	NO CHANGE
chr11:70426195-70430195	Enox1	NM_172813	1.19879	0.533044	-0.665745	-0.0573567	0.0530833	0.11044	0.0186594	0.229738	DOWN	NO CHANGE
chr9:110847862-110854848	Abhd3	NM_134130	0.562418	-0.103001	-0.665419	0.320327	0.318217	-0.00210962	0.0124909	0.988252	DOWN	NO CHANGE
chr1:90300393-90304393	Oplah	NM_153122	0.3576	-0.30765	-0.66525	-1.01681	-0.13739	0.879419	0.0184415	0.0214078	DOWN	UP
chr2:169967375-169971375	Tmc5	NM_001105252	1.1372	0.472277	-0.664923	-0.318713	-0.062483	0.25623	0.0158173	0.09726	DOWN	NO CHANGE
chr15:98170570-98174570	Gpr50	NM_010340	1.1563	0.491389	-0.664909	-0.0890208	-0.172423	-0.0834025	0.00874771	0.272479	DOWN	NO CHANGE
chr1:132783188-132787188	Clec10a	NM_010796	0.856862	0.192474	-0.664388	-1.10652	-0.565603	0.540921	0.0164377	0.0834678	DOWN	NO CHANGE
chr15:80450712-80454712	Tmie,Als2cl,Als2cl,Als2cl	NM_146260,NM_146228,NM_001146060,NM_001146059	0.67876	0.014844	-0.663916	-0.0507807	0.0653407	0.116121	0.0108089	0.220038	DOWN	NO CHANGE
chr11:11789604-11793604	Igfbp2	NM_008342	0.894456	0.231042	-0.663413	-0.449251	-0.322349	0.126902	0.0252089	0.272765	DOWN	NO CHANGE
chr1:164741880-164745880	Mal,Mal	NM_001171187,NM_010762	1.31233	0.649277	-0.663053	-0.3394	-0.141553	0.197847	0.0229031	0.0991035	DOWN	NO CHANGE
chr15:3217566-3221776	Igfbp5	NM_010518	1.21147	0.548503	-0.662967	-0.410967	-0.455723	-0.0447563	0.0207242	0.782021	DOWN	NO CHANGE
chr8:4346414-4350414	Epha8	NM_007939	1.2065	0.543879	-0.662617	-0.395928	-0.387507	0.00842057	0.015307	0.928091	DOWN	NO CHANGE
chr6:124413942-124417942	Srms	NM_011481	1.50214	0.839719	-0.662423	-0.485593	-0.314355	0.171238	0.0320611	0.0954806	DOWN	NO CHANGE
chrX:70456503-70460503	Vmn1r50	NM_053225	0.858353	0.196174	-0.662179	-0.770654	-0.82599	-0.0553361	0.0151555	0.640661	DOWN	NO CHANGE
chr8:109588744-109592744	Gm13305,Il11ra2,Gm2002	NM_001099348,NM_010550,NM_001100596	1.09805	0.436151	-0.661901	-0.724263	-0.435981	0.288282	0.0344687	0.0720283	DOWN	NO CHANGE
chr4:150291063-150295063	Dkk1	NM_010051	1.22697	0.565411	-0.66156	-0.761227	-0.483931	0.277297	0.0380859	0.116736	DOWN	NO CHANGE
chr18:84886433-84890433	Pde3b,4933406I18Rik,4933406I18Rik	NM_011055,NR_029437,NR_029438	0.92298	0.261506	-0.661475	-0.254106	-0.0562537	0.197852	0.0127599	0.114559	DOWN	NO CHANGE
chr15:81807774-81811774	Tlx3	NM_019916	1.29642	0.634985	-0.661439	-0.306952	-0.258722	0.0482303	0.0130779	0.468957	DOWN	NO CHANGE
chr19:19074807-19078807	Pde4dip	NM_001039376	1.18861	0.528179	-0.660427	-0.425101	-0.118584	0.306518	0.0933196	0.0809839	NO CHANGE	NO CHANGE
chr5:108814191-108818191	Erbb4	NM_010154	1.22372	0.563597	-0.660123	-0.143836	-0.118693	0.0251429	0.018492	0.815809	DOWN	NO CHANGE
chr11:99794404-99798404	Sall2	NM_015772	1.4717	0.811652	-0.660048	-0.345001	-0.380426	-0.0354255	0.0232426	0.309107	DOWN	NO CHANGE
chr1:156993110-156997110	Bsn	NM_007567	0.971885	0.312204	-0.659681	-0.125376	0.0365585	0.161935	0.0230324	0.181284	DOWN	NO CHANGE
chr2:119855968-119859968	BC051628	NM_199312	0.863036	0.203414	-0.659621	-0.548491	-0.103971	0.44452	0.0109524	0.1992	DOWN	NO CHANGE
chr13:41581889-41585889	Rspo3	NM_028351	1.24551	0.586666	-0.658843	0.0938456	-0.159685	-0.253531	0.045201	0.053696	DOWN	NO CHANGE
chr10:61884405-61888405	2010001M09Rik	NM_027222	1.1256	0.467373	-0.658223	-0.632805	-0.493039	0.139766	0.025739	0.21081	DOWN	NO CHANGE
chr7:7251422-7255422	Apol7e,Apol7b	NM_001134802,NM_001024848	0.855662	0.197595	-0.658068	-1.34146	-0.823162	0.518294	0.053465	0.0345183	NO CHANGE	UP
chr16:32164762-32168762	Ccdc85a,Ccdc85a,Ccdc85a	NM_001166662,NM_001166661,NM_181577	0.977289	0.319737	-0.657552	-0.613434	-0.708227	-0.0947931	0.0189428	0.255603	DOWN	NO CHANGE
chr1:137734237-137738237	Adra2b	NM_009633	1.44682	0.789345	-0.657472	-0.302404	-0.200098	0.102306	0.0125644	0.229022	DOWN	NO CHANGE
chr7:135202953-135206953	Gbx2	NM_010262	1.36181	0.705501	-0.656311	-0.0417201	0.0220464	0.0637664	0.0312461	0.454364	DOWN	NO CHANGE
chr2:6805242-6809242	Samd5	NM_177271	0.678538	0.0222391	-0.656299	0.255268	0.376099	0.120831	0.0117168	0.230539	DOWN	NO CHANGE
chr9:109715940-109719940	Best2,Best2,Best2	NM_001130193,NM_001130194,NM_145388	0.273447	-0.381968	-0.655414	-0.658549	-0.753472	-0.0949227	0.00953867	0.61376	DOWN	NO CHANGE
chr5:114279710-114283710	Tmeff2	NM_019790	0.508679	-0.146681	-0.655359	0.495047	0.436142	-0.0589051	0.00877138	0.579051	DOWN	NO CHANGE
chr11:75320395-75327842	Ucn	NM_021290	0.635017	-0.0199553	-0.654972	-0.412839	-0.361642	0.0511965	0.00863952	0.106329	DOWN	NO CHANGE
chr9:65109786-65113786	Ccdc106	NM_146178	0.566413	-0.0883878	-0.654801	-0.287965	-0.319539	-0.0315739	0.00813021	0.880093	DOWN	NO CHANGE
chr15:78298264-78302264	1700094C09Rik	NM_024279	0.819649	0.1653	-0.654349	-0.479105	0.0845962	0.563702	0.00793153	0.0701652	DOWN	NO CHANGE
chr4:148916025-148920025	Mtus1	NM_001005865	-0.0100979	-0.664063	-0.653965	-0.949899	-0.643862	0.306037	0.0556813	0.127503	NO CHANGE	NO CHANGE
chr2:27017826-27021826	Inpp5j	NM_172439	0.956052	0.302146	-0.653906	-0.746388	-0.473087	0.273301	0.0135506	0.0638672	DOWN	NO CHANGE
chr8:107896080-107900080	Prom1,Prom1	NM_001163577,NM_008935	1.33859	0.684796	-0.653795	-0.382316	-0.296547	0.0857696	0.0306304	0.437236	DOWN	NO CHANGE
chr3:101091062-101095062	Ubl4b	NM_026261	1.24432	0.590653	-0.653663	-0.860865	-0.773096	0.0877694	0.0181508	0.478616	DOWN	NO CHANGE
chr7:4497369-4501369	Fgf5	NM_010203	0.765549	0.112258	-0.65329	0.113455	0.0793581	-0.0340968	0.0213318	0.644277	DOWN	NO CHANGE
chr12:113341693-113345693	Adcy8	NM_009623	1.45807	0.804851	-0.653215	0.179198	-0.124056	-0.303254	0.0173128	0.0957932	DOWN	NO CHANGE
chr15:100763501-100767501	Rbp4,Rbp4	NM_011255,NM_001159487	1.18987	0.536708	-0.653164	-0.346792	-0.226024	0.120769	0.0244815	0.119472	DOWN	NO CHANGE
chr10:58137644-58141644	Nrn1	NM_153529	0.483488	-0.169627	-0.653115	0.455053	0.589019	0.133967	0.0116306	0.380105	DOWN	NO CHANGE
chr2:158335331-158339331	Lhx4	NM_010712	1.03997	0.386941	-0.653028	0.146026	0.117246	-0.0287804	0.00922669	0.84162	DOWN	NO CHANGE
chr12:105251062-105255062	Tmem178	NM_026516	1.26528	0.612399	-0.65288	-0.308276	-0.212864	0.0954126	0.0200656	0.385523	DOWN	NO CHANGE
chr19:9161646-9165646	Fgf20	NM_030610	1.45984	0.807131	-0.652706	-0.438635	-0.348406	0.090229	0.0401005	0.115392	DOWN	NO CHANGE
chr4:140608776-140612776	Prom2,Prom2	NM_138750,NM_178047	1.23082	0.578158	-0.65266	-0.720878	-0.619042	0.101836	0.021534	0.374665	DOWN	NO CHANGE
chr10:33815525-33819525	Scn4b	NM_001013390	1.21042	0.557833	-0.652591	-0.297956	-0.375962	-0.078006	0.0249282	0.582276	DOWN	NO CHANGE
chr15:74557656-74561656	Ocln	NM_008756	1.3551	0.702525	-0.652573	0.0165668	0.122463	0.105896	0.028066	0.367768	DOWN	NO CHANGE
chr2:155877883-155881883	Lbh	NM_029999	0.246391	-0.405619	-0.65201	0.188348	0.310058	0.121711	0.0264598	0.0688114	DOWN	NO CHANGE
chr10:126935572-126939572	Hs3st3b1	NM_018805	1.0082	0.356272	-0.651931	0.275639	0.10046	-0.17518	0.0117168	0.0970578	DOWN	NO CHANGE
chr17:56272475-56276475	Nkd1	NM_027280	1.15478	0.503201	-0.651579	-0.236976	-0.277394	-0.0404176	0.0322534	0.502398	DOWN	NO CHANGE
chr15:97975275-97979275	Arhgap26	NM_175164	0.989688	0.338289	-0.6514	0.173639	0.0318264	-0.141813	0.007239	0.0880342	DOWN	NO CHANGE
chr10:7549067-7553067	Fgf4	NM_010202	1.13722	0.486322	-0.650895	-0.510704	-0.25877	0.251934	0.013405	0.0368958	DOWN	NO CHANGE
chr12:112641819-112645819	Atp6v1c2,Atp6v1c2	NM_001159632,NM_133699	1.56312	0.912335	-0.650788	-0.216546	-0.366303	-0.149757	0.0744597	0.238162	NO CHANGE	NO CHANGE
chr2:24237716-24241716	Vmn1r52	NM_053222	0.902288	0.251888	-0.6504	-0.603447	-0.655379	-0.0519323	0.0271632	0.505876	DOWN	NO CHANGE
chr14:56381598-56385598	Slc22a21	NM_019723	0.541363	-0.109005	-0.650369	0.229146	0.154646	-0.0744996	0.00863952	0.48677	DOWN	NO CHANGE
chr2:52413287-52417287	Ptk2b,Ptk2b	NM_001162365,NM_172498	0.272284	-0.377908	-0.650192	-0.120669	-0.154675	-0.0340058	0.0338254	0.713674	DOWN	NO CHANGE
chr4:102655786-102659786	Hoxb1	NM_008266	1.33582	0.685626	-0.650192	-0.587074	-0.491955	0.095119	0.0334192	0.0933662	DOWN	NO CHANGE
chr15:59847373-59851373	Fam163a	NM_177838	1.4202	0.770514	-0.649686	-0.588249	-0.376691	0.211558	0.0358584	0.0371832	DOWN	NO CHANGE
chr3:88456264-88460264	6030405A18Rik	NM_177854	1.35166	0.702129	-0.649528	-0.42303	-0.399215	0.0238149	0.0415649	0.554912	DOWN	NO CHANGE
chr1:95056647-95060725	Lmx1b	NM_010725	1.24301	0.594021	-0.648987	-0.203824	-0.0875392	0.116285	0.0127407	0.245132	DOWN	NO CHANGE
chr11:78234887-78238887	Nxph3	NM_130858	1.13448	0.48573	-0.648749	-0.135012	-0.00473531	0.130277	0.0314212	0.408782	DOWN	NO CHANGE
chr17:48496040-48500040	Tm6sf1	NM_145375	1.14581	0.497336	-0.648474	-0.0785222	0.14115	0.219672	0.0171999	0.0696033	DOWN	NO CHANGE
chr17:45599503-45603503	Fam78a	NM_175511	1.25449	0.606105	-0.648389	-0.192472	-0.263517	-0.0710455	0.0232505	0.622322	DOWN	NO CHANGE
chr11:77587566-77591566	Mlf1,Mlf1	NM_001039543,NM_010801	1.20355	0.555443	-0.648106	0.0173242	-0.00544271	-0.0227669	0.0363999	0.766384	DOWN	NO CHANGE
chr8:95481745-95485745	8430427H17Rik	NM_001001986	0.818652	0.170766	-0.647886	0.142954	0.142965	1.1042e-05	0.0125134	0.999843	DOWN	NO CHANGE
chr4:59927128-59931128	Wfs1	NM_011716	0.283359	-0.364375	-0.647733	0.0417814	0.373175	0.331393	0.0139263	0.0839017	DOWN	NO CHANGE
chr7:134194691-134198691	Atoh7	NM_016864	1.30849	0.660813	-0.647678	-0.337948	-0.19262	0.145328	0.0430327	0.0923663	DOWN	NO CHANGE
chr2:93708460-93712460	Krt71	NM_019956	1.11566	0.468068	-0.647589	-1.23735	-0.965944	0.271405	0.014011	0.0755449	DOWN	NO CHANGE
chr11:120979191-120983191	Aldh1b1	NM_028270	1.27639	0.628853	-0.647535	-0.535547	-0.264322	0.271225	0.0420939	0.0214078	DOWN	NO CHANGE
chr3:95327507-95331507	Chrnb2	NM_009602	0.908314	0.26128	-0.647034	-0.759672	-0.845226	-0.0855537	0.0130779	0.360906	DOWN	NO CHANGE
chr10:127188054-127192054	Bnc1	NM_007562	0.950185	0.303156	-0.647029	-0.0955453	-0.0216437	0.0739016	0.0124193	0.215912	DOWN	NO CHANGE
chr8:126174628-126178628	Podxl2	NM_176973	0.631136	-0.0150654	-0.646202	-0.0236307	-0.161091	-0.137461	0.0151878	0.152995	DOWN	NO CHANGE
chr14:52510084-52514084	Hoxd13	NM_008275	1.18817	0.542122	-0.646044	-0.292115	0.0438723	0.335988	0.0117168	0.0263571	DOWN	NO CHANGE
chr9:121272875-121276875	Ephb2	NM_010142	1.02379	0.378282	-0.645506	-0.141493	-0.167928	-0.0264347	0.0222299	0.838513	DOWN	NO CHANGE
chr4:106350687-106354687	Cldn23	NM_027998	1.12887	0.483807	-0.645067	-0.024796	0.105221	0.130017	0.0155029	0.384541	DOWN	NO CHANGE
chr2:120286128-120290128	Sez6l	NM_019982	0.593242	-0.0517806	-0.645022	-0.713322	-0.539147	0.174175	0.0118025	0.223501	DOWN	NO CHANGE
chr10:75407856-75411856	Gtsf1	NM_028797	0.721609	0.0767405	-0.644869	-0.555886	-0.100767	0.455118	0.0345303	0.0248625	DOWN	NO CHANGE
chr9:121403980-121407980	Car12	NM_178396	1.04036	0.395611	-0.644754	0.128369	0.105191	-0.0231786	0.00813021	0.70402	DOWN	NO CHANGE
chr7:20547560-20551560	Agtr1a	NM_177322	1.07704	0.432412	-0.644632	-0.0534703	-0.121284	-0.0678138	0.00793153	0.265406	DOWN	NO CHANGE
chr8:13561648-13565648	Rasd2	NM_029182	0.97955	0.335372	-0.644177	-0.0969389	-0.210724	-0.113785	0.0199289	0.16032	DOWN	NO CHANGE
chr2:130867618-130872024	Dcp1b	NM_001033379	0.913859	0.269796	-0.644063	0.0205043	-0.0321399	-0.0526443	0.0215763	0.249702	DOWN	NO CHANGE
chr3:107041825-107045825	Ppp1r3g	NM_029628	0.94017	0.296729	-0.643441	-0.076604	-0.159567	-0.0829627	0.0113551	0.227957	DOWN	NO CHANGE
chr2:150080052-150084052	Cacna2d2,Cacna2d2,Cacna2d2,Cacna2d2,Cacna2d2	NM_001174047,NM_020263,NM_001174049,NM_001174050,NM_001174048	1.17715	0.533718	-0.643427	-0.387754	-0.381995	0.00575916	0.0127386	0.943558	DOWN	NO CHANGE
chr8:74034830-74038830	Cacna1s,Cacna1s	NM_014193,NM_001081023	0.948509	0.305414	-0.643096	-0.151579	0.105624	0.257203	0.0134477	0.100721	DOWN	NO CHANGE
chr3:90341944-90345944	Fn3k,Fn3k	NM_001038699,NM_022014	0.108022	-0.53491	-0.642932	-0.475596	-0.364875	0.110721	0.0302818	0.398925	DOWN	NO CHANGE
chr17:36046213-36050213	Spnb4,Blvrb	NM_032610,NM_144923	0.42159	-0.22126	-0.642849	0.223153	0.354483	0.131329	0.00863952	0.371046	DOWN	NO CHANGE
chr16:11310701-11314701	Irf4	NM_013674	1.31198	0.670232	-0.641752	-0.128437	-0.064251	0.0641859	0.0259033	0.362967	DOWN	NO CHANGE
chr4:106978948-106982948	C1ql4	NM_001024702	1.13012	0.488409	-0.641711	-0.326171	-0.364417	-0.0382458	0.041208	0.822731	DOWN	NO CHANGE
chr6:129592506-129596506	Gm6320	NM_001037914	1.12149	0.480414	-0.641075	0.198287	0.0951515	-0.103136	0.0113264	0.191682	DOWN	NO CHANGE
chr2:14147840-14151840	Irf8	NM_008320	1.37985	0.739099	-0.640755	-0.686524	-0.504303	0.182221	0.0537058	0.122597	NO CHANGE	NO CHANGE
chr2:127158694-127165174	Slc6a1	NM_178703	1.13344	0.492801	-0.640644	-0.770093	-0.684127	0.0859658	0.03039	0.117885	DOWN	NO CHANGE
chr8:107147361-107151361	Pcsk1n	NM_013892	1.0646	0.424296	-0.640309	-0.231157	-0.319588	-0.0884314	0.0318859	0.286316	DOWN	NO CHANGE
chr5:135476420-135480420	Ccnjl	NM_001045530	1.1951	0.555027	-0.640071	-0.229467	-0.328337	-0.0988693	0.0243823	0.332931	DOWN	NO CHANGE
chr5:73126944-73130944	Sgk2	NM_013731	0.504285	-0.135754	-0.640039	-0.407635	0.14442	0.552055	0.0165645	0.0390164	DOWN	UP
chr7:109723810-109727810	Rcsd1,Rcsd1	NM_001038846,NM_178593	1.46183	0.821923	-0.639909	-0.23982	-0.126043	0.113777	0.0256945	0.431569	DOWN	NO CHANGE
chr13:55629099-55633099	Fndc5	NM_027402	1.0363	0.396809	-0.639492	-0.316116	-0.148598	0.167518	0.0411037	0.27858	DOWN	NO CHANGE
chr11:79964463-79968463	Spint1	NM_016907	1.20002	0.560571	-0.63945	-0.346329	-0.32229	0.0240389	0.0510193	0.817048	NO CHANGE	NO CHANGE
chr2:122604534-122608534	Abcg4	NM_138955	0.320622	-0.318698	-0.639321	-0.107773	-0.297844	-0.190071	0.0132502	0.130115	DOWN	NO CHANGE
chr16:94008282-94012282	Bsx	NM_178245	1.6218	0.982763	-0.639039	-0.434605	-0.319922	0.114683	0.0271522	0.1697	DOWN	NO CHANGE
chr18:35880345-35887442	Scn2b	NM_001014761	1.48807	0.84907	-0.638995	-0.753704	-0.578514	0.17519	0.0787135	0.229899	NO CHANGE	NO CHANGE
chr12:85623063-85627063	Zfp185,Zfp185	NM_001109043,NM_009549	0.94073	0.302503	-0.638227	0.14978	-0.012635	-0.162415	0.00793153	0.115638	DOWN	NO CHANGE
chr13:73837343-73841343	Tgfbr3	NM_011578	0.344504	-0.29351	-0.638014	-0.284756	-0.0224962	0.26226	0.028654	0.0892831	DOWN	NO CHANGE
chr10:119253367-119257367	Zfp707	NM_001081065	0.767887	0.130602	-0.637285	-0.00733953	-0.0167055	-0.00936595	0.0429773	0.947782	DOWN	NO CHANGE
chr2:154013353-154017353	Agt	NM_007428	0.367443	-0.269544	-0.636986	-0.137579	-0.0788185	0.0587608	0.0145804	0.583265	DOWN	NO CHANGE
chr6:128346583-128350583	1700016K19Rik	NM_198637	0.882184	0.24559	-0.636594	-0.449547	-0.285011	0.164536	0.0343834	0.234297	DOWN	NO CHANGE
chr15:74593197-74597197	Isoc2a	NM_001101598	0.451292	-0.185256	-0.636549	-0.134223	0.195466	0.329689	0.00863952	0.0334551	DOWN	NO CHANGE
chr4:133157283-133161283	Dlk2	NM_207666	0.916358	0.280365	-0.635993	-0.119997	-0.164791	-0.0447945	0.00950274	0.512017	DOWN	NO CHANGE
chr7:97571621-97575621	Esrrb	NM_011934	1.51864	0.883264	-0.635381	-0.568103	-0.403844	0.164259	0.0279641	0.183981	DOWN	NO CHANGE
chr4:151487251-151491251	Gabrd	NM_008072	1.09568	0.460314	-0.635361	-0.213115	-0.105107	0.108008	0.0200541	0.101778	DOWN	NO CHANGE
chr12:93024076-93028076	Emilin3	NM_182840	1.16634	0.531018	-0.635322	-0.292886	-0.15838	0.134506	0.0340797	0.038214	DOWN	NO CHANGE
chr2:165186819-165190819	Coro2a	NM_178893	0.48615	-0.14878	-0.63493	-0.533605	-0.0471091	0.486496	0.0151555	0.0758967	DOWN	NO CHANGE
chr4:147873771-147877771	Pde2a,Pde2a	NM_001008548,NM_001143848	0.874963	0.240128	-0.634834	-0.717498	-0.623264	0.0942342	0.0211007	0.0631416	DOWN	NO CHANGE
chr8:125369073-125373073	Hoxd8	NM_008276	0.909415	0.274619	-0.634796	-0.147062	-0.0844989	0.0625634	0.0197077	0.744025	DOWN	NO CHANGE
chr2:92752057-92756057	Lhx3	NM_001039653	0.736851	0.102315	-0.634537	-0.323603	-0.271762	0.0518408	0.00863952	0.466163	DOWN	NO CHANGE
chr8:24260542-24264542	Gm11202	NR_003283	0.456037	-0.178421	-0.634458	-0.86087	-0.372681	0.488189	0.00863952	0.0257366	DOWN	NO CHANGE
chr16:3975832-3979832	Spnb1	NM_013675	1.29571	0.661333	-0.634379	-0.242353	-0.410546	-0.168193	0.0460319	0.079906	DOWN	NO CHANGE
chr16:32176685-32180685	2810459M11Rik,2810459M11Rik	NM_001144993,NM_001144992	1.35681	0.722477	-0.634336	-0.587546	-0.540178	0.0473684	0.0740516	0.400688	NO CHANGE	NO CHANGE
chr8:97266383-97270383	Larp6	NM_026235	0.518326	-0.115843	-0.634168	0.0348476	0.0134412	-0.0214065	0.017864	0.844358	DOWN	NO CHANGE
chr5:124329212-124333212	D730048I06Rik	NM_026593	0.340357	-0.293503	-0.63386	-0.600199	-0.649194	-0.0489942	0.00793153	0.550696	DOWN	NO CHANGE
chr6:142270670-142274670	Gfpt2	NM_013529	1.05164	0.417833	-0.633808	-0.403743	-0.119557	0.284185	0.0169164	0.0696624	DOWN	NO CHANGE
chr5:31407491-31411491	1700054N08Rik	NM_028536	0.824879	0.191101	-0.633778	-0.275653	-0.143913	0.13174	0.0301199	0.182717	DOWN	NO CHANGE
chr7:150656459-150661820	Mctp1	NM_030174	0.96444	0.330721	-0.633719	0.0401585	-0.144746	-0.184904	0.0310358	0.146876	DOWN	NO CHANGE
chr15:102861625-102865625	Ramp2	NM_019444	1.28816	0.654558	-0.6336	0.028403	-0.050124	-0.078527	0.0282293	0.380599	DOWN	NO CHANGE
chr11:67608572-67612572	Thpo,Chrd,Thpo	NM_001173505,NM_009893,NM_009379	0.646267	0.0130222	-0.633245	-0.242423	-0.127602	0.114821	0.00858241	0.177396	DOWN	NO CHANGE
chr9:37332512-37336512	Dll3	NM_007866	0.613907	-0.0186747	-0.632581	-0.471537	-0.461729	0.00980823	0.0099875	0.952374	DOWN	NO CHANGE
chr6:113384949-113388949	Zfp811	NM_183177	1.1203	0.487969	-0.632334	-0.392548	-0.510219	-0.117671	0.0235112	0.405346	DOWN	NO CHANGE
chr6:48536243-48540243	Vwa2	NM_172840	1.31856	0.686568	-0.631995	-0.280826	-0.264792	0.016034	0.0327812	0.752175	DOWN	NO CHANGE
chr4:119307136-119311136	Igfbpl1	NM_018741	1.20113	0.56914	-0.631994	-0.453144	-0.223449	0.229695	0.0271075	0.169508	DOWN	NO CHANGE
chr13:73761248-73765248	Ecscr,1700066B19Rik	NM_001033141,NM_001033168	0.454886	-0.177062	-0.631947	-0.757918	-0.353053	0.404865	0.0241252	0.0320867	DOWN	NO CHANGE
chr1:58331969-58335969	Chrna2	NM_144803	0.596391	-0.0354351	-0.631826	-1.25258	-0.683829	0.568756	0.0260724	0.0839853	DOWN	NO CHANGE
chr1:93215451-93219451	Wif1	NM_011915	1.08068	0.448969	-0.631709	-0.050118	0.0798316	0.12995	0.0124748	0.258961	DOWN	NO CHANGE
chr1:87494077-87498077	C1ql1	NM_011795	1.17457	0.542875	-0.631695	0.330426	0.347712	0.0172861	0.016637	0.815112	DOWN	NO CHANGE
chr17:47363978-47367978	1110017D15Rik	NM_028624	0.983655	0.352287	-0.631367	-0.131219	-0.0997806	0.0314389	0.0192909	0.766842	DOWN	NO CHANGE
chr2:74509886-74513886	Parp9,Dtx3l	NM_030253,NM_001013371	0.22196	-0.409158	-0.631118	0.0402952	0.109824	0.0695292	0.00863952	0.168226	DOWN	NO CHANGE
chr1:192987896-192991896	Lhx6,Lhx6,Lhx6,Lhx6	NM_008500,NM_001083127,NM_001083126,NM_001083125	0.64469	0.0136341	-0.631056	0.228141	0.229168	0.00102721	0.00863952	0.99257	DOWN	NO CHANGE
chr15:82741764-82745764	Wnt16	NM_053116	0.40427	-0.226666	-0.630936	-0.107161	-0.0161349	0.0910259	0.0127544	0.529941	DOWN	NO CHANGE
chr1:11250843-11254843	Ces2b	NM_198171	0.779041	0.148335	-0.630706	-0.94227	-0.786617	0.155653	0.0139122	0.113219	DOWN	NO CHANGE
chr13:21791671-21795671	Hhex	NM_008245	0.734667	0.104123	-0.630544	0.235574	0.166635	-0.0689391	0.0155227	0.148758	DOWN	NO CHANGE
chr7:50760508-50764508	Gpr75	NM_175490	0.141262	-0.489194	-0.630456	-0.987764	-0.933946	0.0538179	0.0331836	0.17811	DOWN	NO CHANGE
chr2:69873982-69877982	Scgn	NM_145399	1.06888	0.438759	-0.630118	-0.63435	-0.534434	0.0999163	0.0487562	0.410195	DOWN	NO CHANGE
chr9:32348153-32352153	Tmem63c	NM_172583	1.42031	0.790412	-0.629894	-0.843834	-0.607767	0.236067	0.0568135	0.0306911	NO CHANGE	NO CHANGE
chr7:105065267-105069267	Chn1,Chn1	NM_001113246,NM_001166603	1.31949	0.689865	-0.629629	-0.099285	-0.0283506	0.0709344	0.0576876	0.347759	NO CHANGE	NO CHANGE
chr13:24023130-24029225	Npas2	NM_008719	1.18873	0.559187	-0.629542	0.107205	-0.0603445	-0.16755	0.0190365	0.20491	DOWN	NO CHANGE
chr18:42210163-42214163	Cntnap2	NM_025771	0.751519	0.122465	-0.629054	-0.31209	-0.259855	0.0522346	0.0106212	0.488605	DOWN	NO CHANGE
chr2:34955380-34959380	Nanos1	NM_178421	0.475381	-0.153559	-0.62894	-0.0925148	-0.096667	-0.00415222	0.0113551	0.952395	DOWN	NO CHANGE
chr1:132807073-132811073	Cd1d1	NM_007639	0.735091	0.106383	-0.628708	0.172756	0.327152	0.154396	0.0154377	0.163183	DOWN	NO CHANGE
chr19:4268372-4272372	Synpr,Gm5087	NM_028052,NM_177813	0.568247	-0.0599679	-0.628215	-0.491839	-0.535632	-0.0437936	0.016637	0.726823	DOWN	NO CHANGE
chr7:118005667-118009667	Nkx2-1,Nkx2-1	NM_009385,NM_001146198	1.19842	0.57045	-0.627967	-0.300588	-0.284289	0.016299	0.0157088	0.793782	DOWN	NO CHANGE
chr8:3662561-3666561	Phf19	NM_028716	0.595084	-0.0328315	-0.627915	-0.00334675	-0.0221983	-0.0188516	0.0159454	0.858363	DOWN	NO CHANGE
chr1:186634392-186638392	Ppp1r13b	NM_011625	0.660435	0.0326183	-0.627817	0.225314	0.272678	0.0473644	0.024519	0.632066	DOWN	NO CHANGE
chrX:34891643-34895643	A930038C07Rik	NM_172399	0.927376	0.299747	-0.627629	-0.106473	-0.261233	-0.15476	0.00928954	0.125297	DOWN	NO CHANGE
chr2:130911701-130915701	Fndc3c1	NM_001007580	0.865525	0.238211	-0.627314	-0.138634	-0.264701	-0.126066	0.00779417	0.335775	DOWN	NO CHANGE
chr8:77393872-77397872	Lor	NM_008508	1.21945	0.59218	-0.627269	-0.188929	-0.262857	-0.0739287	0.0151555	0.0638608	DOWN	NO CHANGE
chr4:132773523-132777523	Ano7	NM_207031	0.666227	0.0396903	-0.626536	-0.802048	-0.641644	0.160404	0.0107617	0.038214	DOWN	NO CHANGE
chr10:76035192-76039192	Lamc3	NM_011836	1.24264	0.616141	-0.6265	-0.816485	-0.590077	0.226408	0.0311286	0.0809787	DOWN	NO CHANGE
chr4:138525619-138529619	Hpdl	NM_146256	0.570638	-0.0557094	-0.626347	0.0256597	0.204682	0.179023	0.0132502	0.253986	DOWN	NO CHANGE
chr6:87375795-87379795	Nrap,Nrap	NM_008733,NM_198059	0.278332	-0.347768	-0.6261	-0.467308	0.187565	0.654873	0.0106441	0.0265193	DOWN	UP
chr17:43523214-43527214	Nphs1,Kirrel2	NM_019459,NM_172898	1.0948	0.468747	-0.626056	-0.927342	-0.779816	0.147527	0.0150467	0.19773	DOWN	NO CHANGE
chr2:118081890-118085890	Rtn4rl1,Dph1	NM_177708,NM_144491	0.454127	-0.171867	-0.625995	0.304765	0.357094	0.0523291	0.007239	0.711255	DOWN	NO CHANGE
chr1:74756947-74760947	St3gal6	NM_018784	0.866492	0.240563	-0.625929	0.240335	0.267178	0.0268425	0.00875319	0.559383	DOWN	NO CHANGE
chr12:32892403-32896714	Dyx1c1,Dyx1c1	NM_026314,NM_001163725	0.749954	0.124078	-0.625876	-0.198119	-0.166113	0.0320068	0.0113394	0.790425	DOWN	NO CHANGE
chr2:122008807-122015125	Hsd11b2	NM_008289	0.47314	-0.152638	-0.625778	0.0689543	-0.398017	-0.466972	0.00770464	0.114307	DOWN	NO CHANGE
chr11:102694409-102698409	Kdm2b,Kdm2b	NM_001005866,NM_001003953	0.462133	-0.163589	-0.625722	0.396663	0.401658	0.00499508	0.00863952	0.963208	DOWN	NO CHANGE
chr3:146313481-146317481	Sfrp1	NM_013834	1.28302	0.657574	-0.625444	-0.004076	-0.00778547	-0.00370946	0.053465	0.972395	NO CHANGE	NO CHANGE
chr6:30515175-30519175	Pax1	NM_008780	1.07969	0.454518	-0.625172	-0.183748	-0.110927	0.0728202	0.0283858	0.432899	DOWN	NO CHANGE
chr15:74576317-74580317	Cdk4,9-Mar	NM_009870,NM_001033262	0.418734	-0.206151	-0.624885	0.107434	0.20369	0.0962554	0.0190165	0.420849	DOWN	NO CHANGE
chr15:25867441-25871441	Plxna4	NM_175750	1.1397	0.514928	-0.624772	-0.347516	-0.477316	-0.129801	0.0177574	0.115603	DOWN	NO CHANGE
chr8:75282578-75286578	Lama5	NM_001081171	0.633678	0.00894861	-0.624729	0.209383	0.475632	0.266249	0.0103202	0.132327	DOWN	NO CHANGE
chr4:135976238-135980238	Dmrt1	NM_015826	0.948261	0.32404	-0.624221	-0.381986	-0.31703	0.0649565	0.0158699	0.347897	DOWN	NO CHANGE
chr7:151358224-151362224	Shroom3	NM_015756	0.629619	0.00561979	-0.623999	0.0771515	0.137024	0.0598725	0.0292551	0.624722	DOWN	NO CHANGE
chr7:108112076-108116076	Sox6	NM_001025560	1.13219	0.508207	-0.623984	-0.230173	0.207032	0.437205	0.0234644	0.195542	DOWN	NO CHANGE
chr5:25018684-25022684	Adap2	NM_172133	0.103382	-0.520298	-0.623679	-0.159136	0.246292	0.405428	0.0150691	0.0265193	DOWN	NO CHANGE
chr10:79350456-79354456	Arhgef7	NM_001113517	1.27104	0.647534	-0.623504	-0.505286	-0.348109	0.157177	0.0464067	0.24618	DOWN	NO CHANGE
chr13:43215007-43219007	Shc3	NM_009167	1.00773	0.384283	-0.623451	0.343667	0.102465	-0.241202	0.0177768	0.158133	DOWN	NO CHANGE
chr3:88187586-88191586	Ddt	NM_010027	0.594462	-0.0289484	-0.623411	-0.165673	-0.144613	0.0210608	0.0129121	0.848141	DOWN	NO CHANGE
chr13:55527363-55531363	Adamts15	NM_001024139	0.838165	0.215247	-0.622918	-0.226699	-0.45499	-0.228292	0.0276192	0.279129	DOWN	NO CHANGE
chr11:67343299-67347299	Tpsg1	NM_012034	1.15298	0.530144	-0.622837	-1.0196	-0.945917	0.073686	0.0260878	0.315427	DOWN	NO CHANGE
chr14:122871405-122875405	Ccdc3	NM_028804	1.03609	0.413515	-0.622579	-0.371607	-0.219198	0.15241	0.0223433	0.158133	DOWN	NO CHANGE
chr19:56532929-56536929	Tdrd5	NM_001134741	0.988103	0.365696	-0.622407	-0.350183	-0.198787	0.151396	0.0167756	0.119909	DOWN	NO CHANGE
chr7:90883200-90887200	Hsd3b4,Hsd3b4	NM_008294,NM_001111336	0.688054	0.0659048	-0.622149	-0.872485	-0.805906	0.0665796	0.0329417	0.442851	DOWN	NO CHANGE
chr11:100130385-100134385	Slfn5	NM_183201	0.559514	-0.0621638	-0.621678	-0.283956	-0.0817464	0.202209	0.0210815	0.0725849	DOWN	NO CHANGE
chr17:57120749-57124749	Cdh22	NM_174988	1.39301	0.771566	-0.621448	-0.419617	-0.475645	-0.0560284	0.0427303	0.472975	DOWN	NO CHANGE
chr2:152340790-152344790	Pear1,Pear1,Pear1,Pear1	NM_152799,NM_001032414,NM_028460,NM_001032413	0.922754	0.301575	-0.62118	-0.137998	-0.0137536	0.124244	0.0151555	0.164775	DOWN	NO CHANGE
chr7:111655539-111659539	Plxnc1	NM_018797	1.09159	0.470645	-0.620947	-0.0531238	-0.256192	-0.203068	0.031488	0.0493167	DOWN	NO CHANGE
chr4:149490252-149494252	Slc22a18,Slc22a18	NM_008767,NM_001042760	0.954968	0.334036	-0.620932	-0.918639	-0.518546	0.400093	0.0162925	0.0342548	DOWN	NO CHANGE
chr14:28048024-28052024	Anks1b	NM_001128086	0.807508	0.186673	-0.620835	0.0114943	0.0241538	0.0126595	0.0330121	0.631871	DOWN	NO CHANGE
chr1:88997381-89001381	Nkx2-9	NM_008701	1.21226	0.591441	-0.620824	-0.271821	-0.227756	0.0440653	0.0359331	0.452855	DOWN	NO CHANGE
chr7:109642487-109646487	Slc45a3	NM_145977	0.995116	0.374312	-0.620804	-0.73429	-0.41419	0.320099	0.0289466	0.0306911	DOWN	NO CHANGE
chr9:14574674-14578674	Cryl1	NM_030004	0.957779	0.33732	-0.620459	-0.260795	-0.100128	0.160666	0.0271232	0.249874	DOWN	NO CHANGE
chr8:73396589-73400589	Zbtb8a	NM_028603	0.690786	0.0706003	-0.620185	-0.0132764	0.106253	0.119529	0.0127599	0.0854334	DOWN	NO CHANGE
chr5:123496029-123500029	Fgfr3,Fgfr3,Fgfr3,Fgfr3	NM_001163215,NM_008010,NM_001163217,NM_001163216	0.888302	0.268124	-0.620178	-0.200265	-0.109446	0.0908189	0.00863952	0.442605	DOWN	NO CHANGE
chr7:3616642-3620642	Prrt4	NM_001101443	1.06279	0.442614	-0.620171	-0.645666	-0.525805	0.119861	0.0478379	0.194678	DOWN	NO CHANGE
chr14:57743258-57747258	Unc5a	NM_153131	0.923144	0.303014	-0.62013	-0.412337	-0.392653	0.0196847	0.0264336	0.825317	DOWN	NO CHANGE
chr9:107850093-107854093	Sox18	NM_009236	1.19305	0.573186	-0.619861	-0.152292	-0.0418091	0.110483	0.0151555	0.42323	DOWN	NO CHANGE
chr10:75606995-75610995	Pygo1	NM_028116	1.08428	0.464421	-0.619861	0.122164	-0.0179084	-0.140072	0.0231142	0.287389	DOWN	NO CHANGE
chr11:5797985-5801985	Tbc1d2	NM_198664	0.895191	0.275563	-0.619628	0.285909	0.305939	0.02003	0.0242352	0.898657	DOWN	NO CHANGE
chr11:100053760-100057760	Alx3	NM_007441	1.31209	0.69262	-0.619471	-0.256086	-0.288632	-0.0325459	0.0324381	0.463868	DOWN	NO CHANGE
chr15:98312314-98316314	AI854703	NR_027236	1.03557	0.416331	-0.619241	-0.0442664	0.0701675	0.114434	0.0109033	0.469072	DOWN	NO CHANGE
chr10:75296826-75300826	Pnck,Pnck,Pnck	NM_012040,NM_001199351,NM_001199352	0.604139	-0.0150377	-0.619176	-0.516587	-0.563971	-0.0473839	0.00974807	0.713649	DOWN	NO CHANGE
chr15:84844457-84848457	Cd83	NM_009856	0.878087	0.259115	-0.618972	-0.24184	-0.308606	-0.0667661	0.010994	0.196655	DOWN	NO CHANGE
chr6:113405277-113409688	Rbfox3,Rbfox3,Rbfox3	NM_001039167,NM_001039168,NM_001024931	0.8843	0.265519	-0.618782	-0.617698	-0.492884	0.124814	0.0196831	0.0405644	DOWN	NO CHANGE
chr6:54219614-54223614	Cacng4	NM_019431	1.02148	0.402846	-0.618637	-0.220901	-0.280189	-0.0592874	0.00897094	0.198064	DOWN	NO CHANGE
chr8:46032361-46036361	Fam5c,Fam5c	NM_001145807,NM_153539	0.847119	0.229134	-0.617985	0.250961	-0.234275	-0.485236	0.0246413	0.0362946	DOWN	NO CHANGE
chr10:32608921-32612921	Plin5,Plin5	NM_001077348,NM_025874	1.03177	0.41381	-0.617964	-0.411574	-0.275606	0.135968	0.0325226	0.14331	DOWN	NO CHANGE
chr19:44060210-44064210	Casz1,Casz1	NM_001159344,NM_027195	1.04548	0.427602	-0.617879	-0.353943	-0.438303	-0.0843598	0.0307288	0.541501	DOWN	NO CHANGE
chr1:171855869-171859869	Gcnt2	NM_008105	0.513865	-0.103868	-0.617733	-0.328977	-0.0541317	0.274845	0.00793153	0.120277	DOWN	NO CHANGE
chr11:59849541-59853541	Bdh1	NM_001122683	1.2323	0.614629	-0.617673	-0.00932637	-0.0622689	-0.0529425	0.0155271	0.544012	DOWN	NO CHANGE
chr1:89467401-89473645	Amigo1,Amigo1	NM_146137,NM_001004293	0.962907	0.345482	-0.617425	0.218689	0.210531	-0.00815802	0.0166442	0.846628	DOWN	NO CHANGE
chr13:74098109-74102109	2310057J16Rik,2310057J16Rik	NM_027171,NM_001163749	1.1497	0.532482	-0.617217	-0.875089	-0.70926	0.165828	0.0516545	0.297173	NO CHANGE	NO CHANGE
chr6:115708179-115712179	Esrp2	NM_176838	0.190294	-0.426768	-0.617061	0.563719	0.591494	0.0277756	0.0265679	0.835566	DOWN	NO CHANGE
chr10:68003823-68007823	Dhrs4,Dhrs4	NM_030686,NM_001037938	0.583718	-0.0331864	-0.616904	0.00414723	0.026999	0.0228517	0.0125265	0.780532	DOWN	NO CHANGE
chr8:25784425-25788425	Ifnab	NM_008336	1.40073	0.783902	-0.616823	-0.599996	-0.509866	0.0901303	0.044091	0.204218	DOWN	NO CHANGE
chr1:173315890-173319890	2310007A19Rik,Celf3	NM_025506,NM_172434	0.282333	-0.333978	-0.616311	-0.408427	-0.279259	0.129168	0.00883505	0.16157	DOWN	NO CHANGE
chr7:111612907-111616907	Fgf9	NM_013518	1.28677	0.67047	-0.616299	0.282732	0.155704	-0.127028	0.0335797	0.124531	DOWN	NO CHANGE
chr5:124314718-124318718	Neu2	NM_001160165	0.421751	-0.194537	-0.616287	-0.465251	-0.254982	0.21027	0.0103749	0.103638	DOWN	NO CHANGE
chr6:135259602-135263602	Accn4	NM_183022	1.06694	0.45081	-0.616131	0.0923924	0.225013	0.13262	0.0174796	0.445432	DOWN	NO CHANGE
chr1:164566080-164570080	Ltbp2,D030025P21Rik	NM_013589,NR_028577	0.495353	-0.120708	-0.616061	0.197174	0.32042	0.123246	0.021975	0.303298	DOWN	NO CHANGE
chr9:40811869-40815869	Fam176a	NM_145570	0.715864	0.10016	-0.615704	0.119363	0.406041	0.286679	0.00863952	0.0572183	DOWN	NO CHANGE
chr14:69911556-69915556	Alox8	NM_009661	1.38417	0.768992	-0.615174	-0.45928	-0.546772	-0.0874925	0.0344687	0.235586	DOWN	NO CHANGE
chr10:116333135-116337135	Ankrd34b	NM_175455	0.981454	0.366419	-0.615035	-0.521981	-0.521949	3.23327e-05	0.0162089	0.999297	DOWN	NO CHANGE
chr6:121030827-121034827	Cpne5	NM_153166	1.07761	0.462724	-0.614884	-0.391917	-0.425238	-0.0333205	0.0202875	0.79223	DOWN	NO CHANGE
chr11:116636021-116640021	Sco2,Tymp,Odf3b	NM_001111288,NM_138302,NM_001013022	0.757753	0.143054	-0.614699	-0.188977	-0.0110976	0.177879	0.0146728	0.351922	DOWN	NO CHANGE
chr8:4216512-4220512	Npw	NM_001099664	1.09934	0.484647	-0.614693	-0.493333	-0.411608	0.0817249	0.0149094	0.438674	DOWN	NO CHANGE
chr8:96673443-96677443	Gad1	NM_008077	1.12728	0.512713	-0.614564	-0.541838	-0.51238	0.0294578	0.0347118	0.839807	DOWN	NO CHANGE
chr17:31035611-31039611	V1ra8	NM_053223	0.928801	0.314463	-0.614338	-0.538827	-0.535685	0.00314255	0.0109609	0.955145	DOWN	NO CHANGE
chr9:106463156-106467156	Adrbk2,Adrbk2	NM_177078,NM_001035531	0.718891	0.104949	-0.613942	-0.355998	-0.563955	-0.207958	0.0143115	0.070954	DOWN	NO CHANGE
chr9:21793097-21797097	Spink3	NM_009258	0.925992	0.312235	-0.613756	-0.519143	-0.568711	-0.0495678	0.0261122	0.336079	DOWN	NO CHANGE
chr2:172294853-172298853	Slc23a2	NM_018824	0.647597	0.0339882	-0.613609	0.0968797	0.0917027	-0.00517703	0.0162089	0.911412	DOWN	NO CHANGE
chr7:28342294-28346294	Srgap3	NM_080448	0.135601	-0.477491	-0.613092	0.346529	0.646263	0.299735	0.00863952	0.0537039	DOWN	NO CHANGE
chr6:89042908-89046908	4930511M11Rik,4930511M11Rik	NM_029141,NM_029154	0.492161	-0.120451	-0.612612	-0.849688	-0.01114	0.838548	0.0166304	0.0318357	DOWN	UP
chr11:94360437-94364437	Casp7	NM_007611	0.525892	-0.0865863	-0.612478	0.219719	0.289638	0.0699184	0.0117168	0.133645	DOWN	NO CHANGE
chr2:112320126-112324126	9930023K05Rik,9930023K05Rik	NM_001164263,NM_172641	0.363009	-0.249149	-0.612158	-0.475264	-0.084884	0.39038	0.007239	0.0892831	DOWN	NO CHANGE
chr2:69054854-69058854	Oprl1	NM_011012	1.34864	0.736502	-0.612139	-0.803821	-0.726937	0.0768834	0.0532179	0.559464	NO CHANGE	NO CHANGE
chr5:137165815-137170846	Neto2	NM_001081324	0.117688	-0.494264	-0.611953	-0.833515	-0.620414	0.213101	0.0271232	0.091875	DOWN	NO CHANGE
chr4:98390244-98394244	Palld	NM_001081390	1.07973	0.467902	-0.611832	-0.581188	-0.422186	0.159002	0.0325425	0.0220597	DOWN	NO CHANGE
chr8:109124067-109128067	Dact2	NM_172826	0.548325	-0.0634175	-0.611742	0.0768352	0.309777	0.232942	0.0117168	0.127409	DOWN	NO CHANGE
chr1:173297103-173301103	Pnma3	NM_153169	0.753072	0.141334	-0.611738	-0.351794	-0.307641	0.0441536	0.007239	0.347589	DOWN	NO CHANGE
chr12:74017952-74021952	Onecut2	NM_194268	1.2509	0.639295	-0.611606	-0.0092994	0.0847326	0.0940321	0.0286074	0.209489	DOWN	NO CHANGE
chr7:54004002-54008002	Cyp24a1,Pfdn4	NM_009996,NM_001013369	1.38118	0.76962	-0.611564	-0.520385	-0.399705	0.120679	0.0422017	0.167182	DOWN	NO CHANGE
chr9:99609634-99613634	Ptch2	NM_008958	0.96845	0.357015	-0.611435	0.210729	0.227052	0.0163235	0.0177586	0.904729	DOWN	NO CHANGE
chr7:121705686-121709686	Otof,1700001C02Rik,Otof	NM_031875,NM_029285,NM_001100395	1.40973	0.798401	-0.611334	-0.720696	-0.504598	0.216098	0.0395973	0.0572183	DOWN	NO CHANGE
chr14:51414603-51418603	Rbm44	NM_001033408	0.367108	-0.244158	-0.611266	-0.626168	-0.415385	0.210783	0.00831131	0.0678586	DOWN	NO CHANGE
chr5:136048113-136052113	Myb,Myb	NM_010848,NM_001198914	1.09066	0.479633	-0.611025	-0.0028147	-0.0164568	-0.0136421	0.0142801	0.880599	DOWN	NO CHANGE
chr2:165225094-165229094	Lcn8	NM_033145	1.35949	0.749159	-0.610333	-0.871806	-0.825479	0.0463275	0.0508044	0.725725	NO CHANGE	NO CHANGE
chr8:73329147-73333147	Svs5	NM_009301	1.25524	0.64494	-0.610304	-0.907176	-0.600116	0.30706	0.0648436	0.053696	NO CHANGE	NO CHANGE
chr9:57348708-57352708	Fev	NM_153111	1.51239	0.902382	-0.610007	-0.220795	-0.369202	-0.148408	0.0527039	0.261058	NO CHANGE	NO CHANGE
chr11:78204786-78208786	Npy5r	NM_016708	0.429053	-0.180808	-0.609861	-0.525741	-0.410226	0.115515	0.0172964	0.346955	DOWN	NO CHANGE
chr7:123332555-123336555	Sema6a	NM_018744	1.03681	0.426974	-0.609835	0.147705	-0.206219	-0.353924	0.0439055	0.0466937	DOWN	NO CHANGE
chr13:31714447-31718447	Syt1	NM_009306	0.704656	0.0949594	-0.609697	0.124354	-0.0556902	-0.180044	0.028654	0.218264	DOWN	NO CHANGE
chr3:116671070-116675070	Ptgis	NM_008968	0.435685	-0.173945	-0.60963	-0.165422	0.129703	0.295125	0.0234644	0.0847647	DOWN	NO CHANGE
chr6:72250041-72254041	6330407J23Rik	NM_026138	0.882242	0.272817	-0.609425	-0.0772806	-0.0330989	0.0441817	0.00863952	0.618336	DOWN	NO CHANGE
chr1:65096937-65100937	B4galnt2	NM_008081	1.67528	1.06604	-0.609242	-0.0155012	-0.110109	-0.0946079	0.0444352	0.475969	DOWN	NO CHANGE
chr11:69475344-69482764	S100a8	NM_013650	0.807444	0.198304	-0.60914	-0.298005	-0.153003	0.145002	0.0151555	0.397713	DOWN	NO CHANGE
chr10:79280565-79284565	Foxd1	NM_008242	1.32748	0.718739	-0.608741	-0.171009	-0.0814593	0.0895494	0.0265258	0.100329	DOWN	NO CHANGE
chr11:121018384-121022384	Svs6	NM_013679	1.20427	0.595612	-0.608657	-0.765695	-0.608089	0.157606	0.0185017	0.113233	DOWN	NO CHANGE
chr1:137026101-137032352	Neurod2	NM_010895	1.36076	0.752383	-0.608375	-1.08259	-1.07849	0.00409601	0.0761183	0.98598	NO CHANGE	NO CHANGE
chr10:126806687-126810687	Gpr120	NM_181748	1.32096	0.712587	-0.608372	-0.523159	-0.42353	0.0996292	0.0151555	0.207533	DOWN	NO CHANGE
chr1:89487924-89491924	Pyy	NM_145435	1.36873	0.76095	-0.607784	-0.915891	-0.828285	0.0876065	0.0144789	0.354328	DOWN	NO CHANGE
chr8:61387351-61393624	Il1a	NM_010554	0.795826	0.188247	-0.607578	-0.365944	-0.0778227	0.288122	0.00793153	0.139187	DOWN	NO CHANGE
chr8:122024798-122028798	Shox2,Rsrc1	NM_013665,NM_025822	0.455744	-0.151711	-0.607455	0.733547	0.654252	-0.0792955	0.00863952	0.441041	DOWN	NO CHANGE
chr2:152364977-152368977	Clec2l	NM_001101507	0.985361	0.378192	-0.607169	-0.466259	-0.363822	0.102436	0.0338554	0.0938163	DOWN	NO CHANGE
chr3:66099941-66103941	Sox6	NM_001025559	1.15799	0.551197	-0.606789	-0.0145026	0.0306706	0.0451732	0.022925	0.60996	DOWN	NO CHANGE
chr11:58438746-58442746	Aifm2	NM_153779	0.0578887	-0.548464	-0.606353	-0.862582	-0.41329	0.449292	0.0145806	0.0341978	DOWN	NO CHANGE
chrY:133052-137052	Fam169a	NM_001146045	0.973833	0.367763	-0.606071	-0.465621	-0.19027	0.275351	0.0329915	0.132186	DOWN	NO CHANGE
chr7:51028472-51032472	Slc6a17	NM_172271	0.872688	0.266634	-0.606054	-0.428781	-0.300622	0.128159	0.0220121	0.166161	DOWN	NO CHANGE
chr5:32531880-32535880	Dgkk	NM_177914	1.00514	0.399144	-0.605993	-0.341919	-0.467148	-0.125229	0.0340911	0.144592	DOWN	NO CHANGE
chr6:34809945-34813945	Phlda2	NM_009434	0.769708	0.164127	-0.605582	-0.00899601	0.0411334	0.0501294	0.0174496	0.161738	DOWN	NO CHANGE
chr15:101754366-101758366	Gspt2	NM_008179	0.887536	0.282	-0.605536	-0.0035296	0.0209148	0.0244445	0.018814	0.838125	DOWN	NO CHANGE
chr6:87320158-87324158	Snph	NM_198214	1.15631	0.551118	-0.605189	-0.106228	-0.0297919	0.0764363	0.0448353	0.284802	DOWN	NO CHANGE
chr9:104028173-104032173	Krt83	NM_001003668	1.04672	0.44173	-0.604986	-0.699086	-0.474451	0.224636	0.0235061	0.0445075	DOWN	NO CHANGE
chr17:40930237-40934237	Ovol2,Ovol2	NM_026924,NM_152947	1.31175	0.707347	-0.6044	-0.283496	-0.184737	0.0987582	0.0253747	0.153316	DOWN	NO CHANGE
chr3:121234462-121238462	Aifm2,Aifm2	NM_001039194,NM_178058	0.491654	-0.112692	-0.604346	-0.268079	-0.0725057	0.195573	0.0121458	0.0781392	DOWN	NO CHANGE
chr2:124975135-124979135	Spata2L	NM_030176	0.84905	0.244859	-0.604191	-0.121198	0.0209396	0.142138	0.0340996	0.402845	DOWN	NO CHANGE
chr19:55314926-55318926	Espn	NM_019585	1.00313	0.399191	-0.603934	-0.218136	-0.197689	0.0204473	0.0141408	0.885674	DOWN	NO CHANGE
chr2:24330286-24334286	Kcne3,Kcne3,Kcne3,Kcne3,Kcne3	NM_001190871,NM_001190870,NM_001190869,NM_020574,NM_001190950	1.39034	0.786438	-0.603898	-0.446836	-0.207165	0.239671	0.0434416	0.108367	DOWN	NO CHANGE
chr17:47044233-47048233	Scgb3a2	NM_054038	0.782524	0.178662	-0.603862	-0.381309	-0.418119	-0.0368095	0.0159454	0.144111	DOWN	NO CHANGE
chr9:107498606-107502606	Gm8439	NM_001101603	0.885999	0.282299	-0.6037	-0.474871	-0.192731	0.28214	0.0182696	0.0246966	DOWN	NO CHANGE
chr4:95242911-95246911	Col4a4,Col4a3	NM_007735,NM_007734	1.14298	0.539543	-0.603439	-0.554242	-0.470239	0.0840035	0.0396967	0.57988	DOWN	NO CHANGE
chr6:85075288-85079288	Hoxb8	NM_010461	1.35478	0.751602	-0.603177	-0.190678	-0.163614	0.027064	0.0373996	0.954989	DOWN	NO CHANGE
chr10:116420169-116424169	Epha3	NM_010140	0.781056	0.177921	-0.603135	0.173518	-0.053854	-0.227372	0.0167215	0.0718012	DOWN	NO CHANGE
chr11:75252177-75256177	Tns4	NM_172564	0.129611	-0.473389	-0.603	-0.588871	-0.103288	0.485583	0.0117168	0.0643719	DOWN	NO CHANGE
chr9:121858651-121862651	Lpl	NM_008509	0.945618	0.343058	-0.60256	-0.229931	-0.241884	-0.0119537	0.0460707	0.911197	DOWN	NO CHANGE
chr15:79084378-79088378	Stc1	NM_009285	1.229	0.626459	-0.602541	-0.0796784	-0.625604	-0.545926	0.0852469	0.0527727	NO CHANGE	NO CHANGE
chr1:58166779-58170779	Pdzd3	NM_133226	0.784562	0.182833	-0.601728	-1.02164	-0.576077	0.445559	0.0271232	0.0637328	DOWN	NO CHANGE
chr2:76819804-76823804	Nrxn2	NM_020253	1.20799	0.606402	-0.601589	-0.761748	-0.729165	0.0325836	0.0678724	0.626484	NO CHANGE	NO CHANGE
chr4:139206252-139210252	Dpysl5	NM_023047	1.14555	0.543975	-0.601578	-0.0142888	-0.0773635	-0.0630747	0.0225445	0.54839	DOWN	NO CHANGE
chr2:152758144-152762144	Rfpl3s	NM_183111	0.934754	0.333216	-0.601538	-0.721139	-0.745324	-0.0241849	0.010994	0.746726	DOWN	NO CHANGE
chr11:83557241-83561241	Ppm1j,Fam19a3	NM_027982,NM_183224	1.05923	0.458357	-0.600872	0.0652353	0.0987248	0.0334895	0.0334192	0.632964	DOWN	NO CHANGE
chrX:151429593-151433593	Cd37	NM_007645	0.842416	0.241753	-0.600663	-0.627878	-0.130098	0.497781	0.0269364	0.0591003	DOWN	NO CHANGE
chr5:92791503-92795503	Pde6c,Pde6c	NM_001170959,NM_033614	0.82469	0.224261	-0.600429	-0.572246	-0.256123	0.316123	0.00818254	0.0230745	DOWN	NO CHANGE
chr5:24045466-24049466	Adcyap1r1,Adcyap1r1	NM_001025372,NM_007407	0.737607	0.137234	-0.600373	-0.0388252	-0.160374	-0.121549	0.0166532	0.418481	DOWN	NO CHANGE
chr6:97938576-97942576	D930020B18Rik	NM_177335	1.29945	0.699125	-0.600323	-0.0839161	-0.0536322	0.030284	0.0404416	0.474725	DOWN	NO CHANGE
chr11:87570842-87574842	Prss12	NM_008939	0.888482	0.288362	-0.60012	0.0640915	0.0254792	-0.0386124	0.0292417	0.483158	DOWN	NO CHANGE
chr14:122849537-122853537	Fam169a	NM_001100458	0.98667	0.386759	-0.599911	-0.00115622	-0.0216654	-0.0205092	0.0139619	0.497364	DOWN	NO CHANGE
chr3:102928278-102932278	Lyzl6	NM_027083	1.34597	0.74642	-0.599548	-0.581842	-0.656925	-0.075083	0.0597204	0.455304	NO CHANGE	NO CHANGE
chr17:35210609-35214686	Plac9	NM_207229	0.671096	0.0715737	-0.599523	-0.620168	-0.118146	0.502023	0.0506342	0.0923079	NO CHANGE	NO CHANGE
chr17:8293268-8297268	Car10	NM_028296	0.835984	0.236564	-0.599421	-0.0443801	-0.242162	-0.197782	0.00876284	0.121907	DOWN	NO CHANGE
chr1:74240405-74244405	Foxd2,9130206I24Rik	NM_008593,NR_030721	0.382782	-0.216562	-0.599345	0.197763	0.174969	-0.0227944	0.0351677	0.738464	DOWN	NO CHANGE
chr6:37476972-37480972	Xdh	NM_011723	-0.397949	-0.997231	-0.599282	-0.662531	0.388464	1.05099	0.0374845	0.0248625	DOWN	UP
chr6:125235260-125239260	Gsdmd	NM_026960	0.224846	-0.374014	-0.59886	-0.0597263	0.0926753	0.152402	0.00928954	0.0700992	DOWN	NO CHANGE
chr17:64284120-64288120	Trpv4	NM_022017	0.58731	-0.0114815	-0.598792	-0.112133	-0.0854396	0.026693	0.0245351	0.812331	DOWN	NO CHANGE
chr17:35065123-35069123	Pdzk1ip1,Pdzk1ip1,Pdzk1ip1	NM_026018,NM_001164557,NM_001164558	1.12753	0.528848	-0.598681	-0.768963	-0.597276	0.171687	0.0227812	0.0943004	DOWN	NO CHANGE
chr7:53927107-53931107	Gm6484	NM_001080940	0.176458	-0.42164	-0.598099	-0.995882	-0.496137	0.499746	0.013985	0.0246966	DOWN	NO CHANGE
chr1:78810323-78814323	Slc40a1	NM_016917	0.692767	0.0947458	-0.598021	0.239757	0.2562	0.0164428	0.0159734	0.883339	DOWN	NO CHANGE
chr16:38799516-38803516	Chrm4	NM_007699	0.407098	-0.190766	-0.597864	-0.0405478	-0.0905406	-0.0499929	0.00863952	0.749306	DOWN	NO CHANGE
chr11:116098605-116102605	Kif26a	NM_001097621	1.05369	0.456044	-0.597641	-0.0677671	-0.146681	-0.0789134	0.00902552	0.264123	DOWN	NO CHANGE
chr9:47966997-47970997	Elovl7	NM_029001	0.673032	0.0754927	-0.59754	0.0049766	-0.0067972	-0.0117738	0.0162089	0.820089	DOWN	NO CHANGE
chr15:74629598-74633598	Chrnb4	NM_148944	1.14478	0.547356	-0.597422	-0.601831	-0.375881	0.22595	0.0416845	0.128876	DOWN	NO CHANGE
chr10:92948312-92952312	Olfr9	NM_146861	0.148588	-0.448295	-0.596883	-0.593934	-0.387828	0.206106	0.021476	0.38742	DOWN	NO CHANGE
chr19:27393908-27397908	Tro,Tro	NM_019548,NM_001002272	0.90011	0.303505	-0.596606	0.0396032	-0.246973	-0.286576	0.0143973	0.070954	DOWN	NO CHANGE
chr3:151097645-151101645	Syt15,Syt15	NM_181529,NM_176931	1.10337	0.506808	-0.596559	-0.700156	-0.249511	0.450644	0.0319505	0.0394361	DOWN	NO CHANGE
chr13:97240315-97244315	Atp8b5	NM_177195	0.47799	-0.118561	-0.596551	-0.0463554	-0.00949253	0.0368629	0.0149644	0.370843	DOWN	NO CHANGE
chr18:32297059-32302424	Lhx1	NM_008498	1.62986	1.03343	-0.596434	-0.451977	-0.17764	0.274337	0.0918865	0.351388	NO CHANGE	NO CHANGE
chr2:130017729-130021729	Sgk3	NM_001037759	0.931667	0.335937	-0.595729	-0.230375	-0.167701	0.0626735	0.0492743	0.38864	DOWN	NO CHANGE
chr5:53437420-53441420	Fbll1	NM_001004147	0.586445	-0.00904316	-0.595488	-0.345944	-0.0674091	0.278535	0.007239	0.0225171	DOWN	NO CHANGE
chr6:136899843-136903843	Hectd2,Hectd2	NM_172637,NM_001163471	1.01985	0.424382	-0.595472	0.283224	0.22448	-0.0587439	0.00863952	0.415934	DOWN	NO CHANGE
chr7:36321963-36325963	Prph,Prph,Prph	NM_013639,NM_001163588,NM_001163589	0.909754	0.31447	-0.595284	-0.287191	-0.33765	-0.0504587	0.0169642	0.499496	DOWN	NO CHANGE
chr7:28281142-28285142	Rai2,Rai2	NM_001103367,NM_198409	0.7625	0.167474	-0.595026	-0.293989	-0.415667	-0.121678	0.00863952	0.171811	DOWN	NO CHANGE
chr2:101461704-101465704	Cgnl1	NM_026599	0.395784	-0.199104	-0.594887	0.0113069	0.11609	0.104783	0.0211007	0.089525	DOWN	NO CHANGE
chr16:22947944-22951944	Cxcr2	NM_009909	0.55435	-0.0401275	-0.594478	-0.662439	-0.234023	0.428416	0.00863952	0.0701652	DOWN	NO CHANGE
chr4:43848589-43852589	Dpf3	NM_058212	1.0687	0.47431	-0.59439	0.520503	0.378945	-0.141558	0.026737	0.177485	DOWN	NO CHANGE
chr8:74209950-74213950	Clmn,Clmn	NM_053155,NM_001040682	0.633614	0.0393965	-0.594217	-0.318841	-0.206796	0.112045	0.0179529	0.422145	DOWN	NO CHANGE
chr2:164385015-164389015	Olfr12	NM_206896	1.03148	0.437356	-0.594126	-0.454517	0.0267093	0.481227	0.0145051	0.0755337	DOWN	NO CHANGE
chr7:105639531-105643531	Sypl2	NM_008596	1.36148	0.767707	-0.593777	-0.200925	-0.133019	0.067906	0.0372428	0.307449	DOWN	NO CHANGE
chr15:99544823-99548823	Apol7b	NM_001024848	0.879984	0.286775	-0.593209	-1.42006	-0.828228	0.591829	0.0475466	0.0381368	DOWN	UP
chr7:116866485-116870485	Trp53i11	NM_001025246	1.16607	0.573088	-0.592984	-0.134101	-0.249395	-0.115295	0.0213933	0.155356	DOWN	NO CHANGE
chr13:99463986-99467986	Vamp1,Vamp1	NM_001080557,NM_009496	1.38957	0.797178	-0.592397	0.140383	0.0874384	-0.0529448	0.0478058	0.380714	DOWN	NO CHANGE
chr8:125222209-125226209	Ugt1a5	NM_201643	0.516706	-0.0749058	-0.591611	-0.924251	-0.741815	0.182436	0.0329779	0.219589	DOWN	NO CHANGE
chr1:59150944-59154944	Foxf1a	NM_010426	0.965297	0.373897	-0.591401	-0.137049	0.0219923	0.159041	0.0142801	0.315614	DOWN	NO CHANGE
chr17:47860590-47864590	Thbs2	NM_011581	0.0288674	-0.562409	-0.591277	-0.280348	0.516406	0.796754	0.0227812	0.0214078	DOWN	UP
chr17:72019400-72023400	Aatf	NM_019816	0.867734	0.276576	-0.591158	0.270943	0.300259	0.0293156	0.0107091	0.790217	DOWN	NO CHANGE
chr17:26257276-26261276	Cntfr,Cntfr,Cntfr	NM_016673,NM_001136056,NM_001146080	1.03561	0.444456	-0.591156	-0.582207	-0.336895	0.245312	0.0310237	0.195675	DOWN	NO CHANGE
chr19:34820801-34824801	Gm10035	NM_001081471	0.450763	-0.140172	-0.590935	-0.953392	-0.512381	0.44101	0.0302024	0.0638532	DOWN	NO CHANGE
chr7:148521700-148525700	Lgi1	NM_020278	1.2834	0.692726	-0.59067	-0.663674	-0.49234	0.171334	0.0447908	0.13504	DOWN	NO CHANGE
chr11:69671419-69675419	Foxo1	NM_019739	0.79688	0.206253	-0.590627	0.151002	0.286699	0.135697	0.0173913	0.10146	DOWN	NO CHANGE
chr2:25324469-25328469	Gldc	NM_138595	1.02783	0.437645	-0.590186	-0.404473	-0.216744	0.187729	0.0258179	0.150468	DOWN	NO CHANGE
chr11:110028667-110032667	Chrnb1	NM_009601	0.357096	-0.233089	-0.590185	-0.165466	0.0835634	0.249029	0.0165442	0.153471	DOWN	NO CHANGE
chr17:28341574-28345574	En1	NM_010133	0.230821	-0.358947	-0.589767	0.00996929	0.0426835	0.0327142	0.0109609	0.76181	DOWN	NO CHANGE
chr8:86699651-86703651	Tmem229b	NM_178745	0.839826	0.25026	-0.589566	-0.157434	-0.025875	0.131559	0.0281489	0.119289	DOWN	NO CHANGE
chr10:111494044-111498044	Tnf,Lta	NM_013693,NM_010735	1.07396	0.4846	-0.589359	-0.997773	-0.420608	0.577165	0.0266774	0.061398	DOWN	NO CHANGE
chr9:110743809-110747809	Mgll,Mgll,Mgll,Mgll	NM_011844,NM_001166250,NM_001166251,NM_001166249	1.26437	0.675049	-0.589321	-0.118397	-0.148629	-0.0302317	0.0530189	0.183088	NO CHANGE	NO CHANGE
chr7:90942536-90946536	Gpr135	NM_181752	0.381352	-0.207904	-0.589256	0.18838	0.0656834	-0.122696	0.00863952	0.177678	DOWN	NO CHANGE
chr2:25552393-25556393	Hk1	NM_010438	0.65621	0.0669583	-0.589252	-0.822098	-0.543563	0.278535	0.0125265	0.0428713	DOWN	NO CHANGE
chr6:145382645-145386645	N28178	NM_172690	1.0852	0.496649	-0.588552	-0.42493	-0.322159	0.102772	0.0148875	0.307516	DOWN	NO CHANGE
chr3:17951124-17955124	Crhr1	NM_007762	1.12556	0.53763	-0.587926	-0.306994	-0.26477	0.0422237	0.0318339	0.793136	DOWN	NO CHANGE
chr1:37544650-37548650	Phf21b,Phf21b	NM_001081166,NR_030731	1.11045	0.522815	-0.587635	-0.0060021	0.00285927	0.00886137	0.0580988	0.916191	NO CHANGE	NO CHANGE
chr7:109625582-109629582	Astl,Dusp2	NM_172539,NM_010090	0.334955	-0.252638	-0.587594	-0.0713317	0.335207	0.406539	0.00946688	0.0568675	DOWN	NO CHANGE
chr5:91068713-91072713	Rspo1	NM_138683	1.10772	0.520313	-0.587406	-0.374294	-0.160055	0.214239	0.0279134	0.203738	DOWN	NO CHANGE
chr15:79719687-79723687	Gjd2,A530058N18Rik	NM_010290,NR_028423	0.941488	0.354574	-0.586914	-0.349287	-0.2891	0.060187	0.00813021	0.297095	DOWN	NO CHANGE
chr9:96631294-96635294	Olfr1396	NM_146337	0.76657	0.179736	-0.586834	-1.00746	-0.768819	0.238645	0.0191274	0.114744	DOWN	NO CHANGE
chr11:3385029-3389029	Tmsb15b1,Tmsb15l	NM_001081983,NM_207267	0.463171	-0.123649	-0.586821	-0.278432	-0.632082	-0.35365	0.0122836	0.0319288	DOWN	NO CHANGE
chr15:80499076-80503076	Car8	NM_007592	0.604912	0.018207	-0.586705	-0.0933834	0.0128895	0.106273	0.0183247	0.551831	DOWN	NO CHANGE
chr12:11214954-11218954	Lrrc6	NM_019457	1.21464	0.628744	-0.585895	-0.608062	-0.321813	0.286249	0.0212258	0.113233	DOWN	NO CHANGE
chr15:38145757-38149757	Tuft1	NM_011656	0.0824094	-0.503333	-0.585742	0.222876	0.266027	0.0431515	0.0119375	0.556317	DOWN	NO CHANGE
chr7:106386321-106390321	Arl11	NM_177337	0.280933	-0.304692	-0.585626	-0.998046	-0.441337	0.556709	0.00863952	0.0576132	DOWN	NO CHANGE
chr14:52654984-52658984	Bahd1	NM_001045523	0.734214	0.148603	-0.585611	0.0377057	0.00690627	-0.0307995	0.0152978	0.750242	DOWN	NO CHANGE
chr1_random:168687-172687	Gcnt1	NM_010265	0.522217	-0.0633871	-0.585604	-0.684541	-0.417091	0.267451	0.0135506	0.04495	DOWN	NO CHANGE
chr8:12392318-12396318	Emid1	NM_080595	0.910307	0.325134	-0.585173	-0.496671	-0.313327	0.183345	0.01124	0.0845176	DOWN	NO CHANGE
chr2:155433747-155437747	B230206H07Rik	NR_033532	0.237451	-0.347606	-0.585056	-0.55242	-0.477176	0.0752434	0.016673	0.155221	DOWN	NO CHANGE
chr2:152733887-152737887	Klrg2	NM_001033171	0.76662	0.182023	-0.584597	-0.0112758	0.00420636	0.0154822	0.0125645	0.89018	DOWN	NO CHANGE
chr2:127554833-127558833	Megf11,Megf11	NM_001134399,NM_172522	1.06397	0.479422	-0.584551	-0.408833	-0.450124	-0.0412905	0.0302473	0.530348	DOWN	NO CHANGE
chr9:110662984-110666984	Aplnr	NM_011784	0.799178	0.214931	-0.584248	-0.505982	-0.351456	0.154526	0.00872758	0.286443	DOWN	NO CHANGE
chr15:76446482-76450482	Pgm5	NM_175013	0.858567	0.274503	-0.584063	-0.432354	-0.291327	0.141026	0.0355091	0.39346	DOWN	NO CHANGE
chr10:74866578-74870578	Cldn10,Cldn10	NM_001160099,NM_021386	1.20427	0.620236	-0.58403	-0.286984	-0.167944	0.119039	0.071601	0.239839	NO CHANGE	NO CHANGE
chr5:72971523-72975523	Gdap1l1	NM_144891	1.09657	0.512685	-0.583885	-0.219593	-0.190683	0.0289094	0.0143803	0.677632	DOWN	NO CHANGE
chr6:144996532-145000532	Usp2	NM_198091	0.154839	-0.428988	-0.583827	0.0502888	-0.0794057	-0.129695	0.0345303	0.314308	DOWN	NO CHANGE
chr15:74711334-74715334	Elfn2	NM_183141	1.23816	0.654478	-0.58368	-0.696574	-0.131683	0.56489	0.0371237	0.0885248	DOWN	NO CHANGE
chr1:88985703-88989703	2012-09-04	NM_011129	0.820936	0.237611	-0.583325	-0.00688755	0.0325362	0.0394237	0.00979869	0.296015	DOWN	NO CHANGE
chr12:86491368-86495368	Nfatc1,Nfatc1,Nfatc1	NM_001164110,NM_001164109,NM_198429	0.591737	0.0088392	-0.582898	0.649786	0.485918	-0.163867	0.0151555	0.170707	DOWN	NO CHANGE
chr6:120040197-120044197	Lrtm2	NM_172492	1.18568	0.602869	-0.582807	-0.273983	-0.286646	-0.012663	0.0244815	0.902783	DOWN	NO CHANGE
chr4:125998147-126005643	Pde3a	NM_018779	0.509087	-0.0736697	-0.582757	0.0426802	-0.373506	-0.416187	0.011499	0.0801128	DOWN	NO CHANGE
chr1:164828043-164832043	Phyhip	NM_145981	1.20356	0.620954	-0.58261	-0.225087	-0.161545	0.063542	0.0125134	0.473995	DOWN	NO CHANGE
chr15:78603075-78607075	Tal1	NM_011527	1.35714	0.774754	-0.582388	-0.321005	-0.0131312	0.307874	0.0330234	0.140845	DOWN	NO CHANGE
chr7:27935532-27939532	Tmem154	NM_177260	0.573585	-0.00842026	-0.582005	-0.245457	0.100976	0.346433	0.00934241	0.0481943	DOWN	NO CHANGE
chr11:96144759-96148759	B3gnt4	NM_198611	0.576859	-0.00476086	-0.58162	0.122297	-0.112607	-0.234904	0.0354348	0.065806	DOWN	NO CHANGE
chr12:25656596-25660596	9030625A04Rik,Ccdc122	NM_172488,NM_175369	0.27929	-0.302296	-0.581586	0.158113	0.660847	0.502734	0.007239	0.0317553	DOWN	UP
chr10:33846978-33850978	Pax4,Pax4,Pax4	NM_011038,NM_001159926,NM_001159925	1.41244	0.830935	-0.581506	-0.478793	-0.519385	-0.0405924	0.0139122	0.653941	DOWN	NO CHANGE
chr4:153470482-153474482	Wnk2	NM_029361	1.09498	0.514401	-0.58058	-0.364945	-0.306612	0.0583335	0.0113551	0.161846	DOWN	NO CHANGE
chr5:21239777-21243777	Sh3gl2	NM_019535	0.972401	0.392474	-0.579927	-0.101861	-0.133146	-0.0312853	0.0287737	0.633505	DOWN	NO CHANGE
chr8:28339260-28343260	Slc7a8	NM_016972	1.40853	0.82913	-0.579401	-0.155811	-0.154142	0.00166936	0.0569625	0.99112	NO CHANGE	NO CHANGE
chr14:55172373-55176373	Fcna	NM_007995	0.67271	0.0935905	-0.57912	-0.803787	-0.460626	0.343161	0.00863952	0.0686476	DOWN	NO CHANGE
chr2:24949868-24953868	Bcl11a,Bcl11a,Bcl11a	NM_001159290,NM_016707,NM_001159289	1.15964	0.580704	-0.57894	0.390262	0.296983	-0.0932789	0.0206254	0.701467	DOWN	NO CHANGE
chr7:3671184-3675184	Smagp,Smagp	NM_174992,NM_001033872	1.14717	0.568395	-0.578771	-0.454761	-0.409971	0.0447892	0.0274967	0.658077	DOWN	NO CHANGE
chr12:58328198-58332198	Adra2c	NM_007418	0.797024	0.218262	-0.578763	-0.580249	-0.369136	0.211113	0.0155029	0.0730442	DOWN	NO CHANGE
chr6:71146681-71150681	Idi2	NM_177197	0.375987	-0.20276	-0.578747	-1.27188	-1.00218	0.269706	0.0330719	0.183589	DOWN	NO CHANGE
chr19:3413657-3417657	S1pr3	NM_010101	0.191002	-0.387732	-0.578735	0.138884	0.34283	0.203946	0.0290465	0.0894912	DOWN	NO CHANGE
chr5:101000424-101004424	Panx2	NM_001002005	1.1638	0.585223	-0.578578	-0.134929	-0.252955	-0.118027	0.011499	0.2308	DOWN	NO CHANGE
chr3:131047041-131051041	Gpr27	NM_008158	1.01756	0.439239	-0.578324	-0.276822	-0.338761	-0.0619391	0.00887644	0.181672	DOWN	NO CHANGE
chr10:75414058-75418058	Xlr3b	NM_001081643	0.621754	0.0434334	-0.578321	-0.920886	-0.269242	0.651645	0.00835473	0.0263571	DOWN	UP
chr11:98667921-98671921	Card10	NM_130859	-0.020697	-0.59889	-0.578193	0.0531737	0.0822282	0.0290545	0.0710796	0.711474	NO CHANGE	NO CHANGE
chr14:75037446-75041446	Nr5a1	NM_139051	0.520226	-0.0578784	-0.578104	-0.834123	-0.567358	0.266765	0.0112291	0.0636045	DOWN	NO CHANGE
chr1:159453100-159457100	Rdh16	NM_009040	0.935592	0.357877	-0.577714	-0.917111	-0.83402	0.0830911	0.0153255	0.351388	DOWN	NO CHANGE
chr9:75192364-75196364	Tgfa	NM_031199	1.05705	0.479384	-0.577665	-0.539608	-0.5391	0.000508127	0.0226049	0.996712	DOWN	NO CHANGE
chr8:46346585-46350585	Slc35d3	NM_029529	1.01245	0.435081	-0.57737	0.0368962	-0.0863851	-0.123281	0.0158561	0.275627	DOWN	NO CHANGE
chr5:91211928-91215928	Grip1	NM_133442	0.754056	0.176888	-0.577169	-0.361289	-0.466496	-0.105207	0.011548	0.304702	DOWN	NO CHANGE
chr8:74532716-74536716	Pkp1	NM_019645	1.41251	0.835377	-0.577132	-0.501835	-0.444007	0.0578277	0.0761032	0.758292	NO CHANGE	NO CHANGE
chr9:122940658-122944658	Fam167a	NM_177628	0.760058	0.182986	-0.577072	-0.328586	-0.370649	-0.0420628	0.0406121	0.422602	DOWN	NO CHANGE
chr2:163369723-163373723	Jph1	NM_020604	0.64955	0.0725106	-0.57704	0.0585093	0.132815	0.0743057	0.0213933	0.177004	DOWN	NO CHANGE
chr13:43490544-43494544	Igf1,Igf1,Igf1,Igf1,Igf1	NM_010512,NM_001111274,NM_001111275,NM_184052,NM_001111276	0.251281	-0.32549	-0.576771	0.324083	0.493328	0.169244	0.0137085	0.149886	DOWN	NO CHANGE
chr10:60631511-60638809	Syt7,Syt7,Syt7	NM_018801,NM_173068,NM_173067	1.11359	0.536838	-0.576751	-0.452196	-0.389802	0.0623937	0.0365798	0.649007	DOWN	NO CHANGE
chr10:79476216-79483219	Cyp4f17	NM_001101445	0.497353	-0.0789802	-0.576333	-0.0255625	0.130731	0.156294	0.017076	0.304196	DOWN	NO CHANGE
chr4:43416245-43420245	Cidec	NM_178373	0.427101	-0.149	-0.576101	-0.902593	-0.503051	0.399541	0.0185017	0.0385977	DOWN	NO CHANGE
chr2:80129428-80133428	Cep110	NM_012018	0.30509	-0.270784	-0.575874	0.0389752	0.0876966	0.0487213	0.007239	0.494249	DOWN	NO CHANGE
chr1:135930891-135934891	Ankrd6	NM_001012451	1.08963	0.513859	-0.575769	0.154586	0.181552	0.0269658	0.0292417	0.685136	DOWN	NO CHANGE
chr1:92846484-92850484	Cmtm8	NM_027294	0.94305	0.36768	-0.575369	-0.434551	-0.619578	-0.185027	0.0236825	0.256217	DOWN	NO CHANGE
chr19:4136598-4142809	Wnt11	NM_009519	0.8576	0.282279	-0.575321	0.563296	0.469393	-0.0939032	0.00793153	0.365668	DOWN	NO CHANGE
chr12:100687484-100691484	Hap1,Hap1	NM_177981,NM_010404	1.10805	0.533062	-0.574987	-0.0346252	-0.052003	-0.0173778	0.0543945	0.86852	NO CHANGE	NO CHANGE
chr11:4340285-4344285	Nefm	NM_008691	1.06507	0.490569	-0.574499	-0.135262	-0.161061	-0.0257983	0.0334192	0.835359	DOWN	NO CHANGE
chr3:58688334-58692334	B430212C06Rik,Cidea	NR_033214,NM_007702	1.43928	0.864875	-0.574401	-0.479818	-0.261559	0.21826	0.0391948	0.0695035	DOWN	NO CHANGE
chr5:67489565-67493565	Tph1	NM_001136084	1.02212	0.448287	-0.573833	-0.385229	-0.131127	0.254102	0.0156516	0.0738901	DOWN	NO CHANGE
chr11:4154370-4158370	Gcnt1	NM_001136484	0.0794335	-0.494235	-0.573669	-0.589751	-0.106917	0.482834	0.0182454	0.0841576	DOWN	NO CHANGE
chr11:106209904-106213904	Nt5c1a	NM_001085502	1.17542	0.602381	-0.573034	-0.405191	-0.2888	0.116391	0.0333032	0.234744	DOWN	NO CHANGE
chr7:150279747-150283747	Ccdc135	NM_001042715	0.417702	-0.15483	-0.572532	-1.1442	-0.499305	0.6449	0.0341659	0.0903154	DOWN	NO CHANGE
chr7:16826880-16832703	Barhl2	NM_001005477	1.09918	0.52693	-0.572251	-0.305275	-0.231195	0.0740798	0.0120574	0.459	DOWN	NO CHANGE
chr4:144904250-144908250	Phactr1	NM_198419	1.20501	0.632774	-0.572239	-0.522064	-0.493391	0.0286727	0.0257644	0.409584	DOWN	NO CHANGE
chr7:25369361-25375860	Rora	NM_013646	0.757519	0.185421	-0.572097	-0.0712004	-0.266595	-0.195395	0.0138292	0.0707423	DOWN	NO CHANGE
chr1:65149137-65153137	Vsx2	NM_007701	1.36245	0.790409	-0.57204	-0.388359	-0.216275	0.172084	0.0178799	0.0809787	DOWN	NO CHANGE
chr8:23234725-23238725	Gpat2	NM_001081089	0.549825	-0.0221359	-0.571961	-0.984416	-0.119604	0.864812	0.0292853	0.021697	DOWN	UP
chr4:149071998-149078906	Hsd3b4,Hsd3b4	NM_001111336,NM_008294	0.667422	0.0957831	-0.571639	-0.810238	-0.777171	0.0330672	0.0359846	0.720254	DOWN	NO CHANGE
chr18:37825558-37829558	2610109H07Rik	NM_027426	1.20331	0.631804	-0.57151	-0.430825	-0.287645	0.14318	0.0446617	0.438377	DOWN	NO CHANGE
chr10:80463310-80467310	Siae,Spa17	NM_011734,NM_011449	0.431088	-0.140125	-0.571214	0.344394	0.388104	0.04371	0.0145405	0.584919	DOWN	NO CHANGE
chr11:119172900-119176900	BC030476	NM_173421	1.0641	0.493151	-0.570946	-0.72182	-0.521832	0.199988	0.0494262	0.159521	DOWN	NO CHANGE
chr1:89018382-89022382	BC013712	NM_001033308	1.24401	0.673121	-0.570886	-0.379492	-0.0967032	0.282789	0.0446772	0.0758967	DOWN	NO CHANGE
chr11:58716927-58720927	Sntb1	NM_016667	0.832282	0.26143	-0.570851	0.0439768	-0.302838	-0.346814	0.0169906	0.0752007	DOWN	NO CHANGE
chr7:127879870-127883870	Olfr463	NM_146413	1.25499	0.684317	-0.570677	-1.2398	-0.795886	0.443909	0.0389703	0.119384	DOWN	NO CHANGE
chr7:26153943-26157943	Rorb	NM_001043354	0.73738	0.167195	-0.570184	0.203869	0.183524	-0.0203452	0.0099652	0.859814	DOWN	NO CHANGE
chr4:62094960-62098960	Dusp9	NM_029352	0.958815	0.388995	-0.56982	0.161767	-0.11085	-0.272616	0.0107093	0.0784473	DOWN	NO CHANGE
chr4:154840023-154844023	Gm581,Pth2	NM_001195255,NM_053256	1.46265	0.893124	-0.569525	-0.798379	-0.79106	0.00731855	0.0206087	0.961055	DOWN	NO CHANGE
chr14:9141490-9145490	B3galnt1	NM_020026	0.43525	-0.134155	-0.569405	0.19256	0.209791	0.017231	0.00779417	0.794196	DOWN	NO CHANGE
chr9:44248151-44252151	Nfatc1,Nfatc1,Nfatc1	NM_016791,NM_001164111,NM_001164112	0.494624	-0.074477	-0.569101	0.16085	0.145096	-0.0157543	0.0167126	0.846469	DOWN	NO CHANGE
chr15:31495466-31499466	Il12rb1	NM_008353	0.176532	-0.392531	-0.569063	-0.506714	-0.128006	0.378708	0.00793153	0.0944684	DOWN	NO CHANGE
chr12:25262383-25266383	Faah	NM_010173	1.24256	0.673509	-0.569052	-0.0345746	-0.11544	-0.080865	0.0329856	0.514793	DOWN	NO CHANGE
chr9:7499159-7503159	Ror2	NM_013846	0.671661	0.102678	-0.568983	-0.327355	-0.0421895	0.285166	0.010994	0.0773878	DOWN	NO CHANGE
chr10:59339138-59343138	Cdx2	NM_007673	1.41831	0.849749	-0.568566	-0.502107	-0.424749	0.0773583	0.0394279	0.0553687	DOWN	NO CHANGE
chr19:6102597-6106597	Cldn7,Cldn7	NM_016887,NM_001193619	1.20882	0.640302	-0.568517	-0.554161	-0.59403	-0.0398692	0.0287497	0.8228	DOWN	NO CHANGE
chr14:73448079-73452079	Foxi3	NM_001101464	1.25152	0.683066	-0.568453	-0.475365	-0.416401	0.0589636	0.0483108	0.445691	DOWN	NO CHANGE
chr12:109645664-109649664	Capn9	NM_023709	0.281101	-0.287087	-0.568188	-0.398962	0.122557	0.521519	0.0134654	0.0610124	DOWN	NO CHANGE
chr8:70797226-70801226	Optn	NM_181848	0.395798	-0.172102	-0.5679	0.313977	0.378367	0.0643901	0.0153981	0.275786	DOWN	NO CHANGE
chr6:144157278-144161278	Stox1	NM_001033260	0.898891	0.331113	-0.567778	0.002973	0.00516587	0.00219287	0.0363087	0.986198	DOWN	NO CHANGE
chr14:21552984-21556984	Dmbx1,Dmbx1	NM_130865,NM_001025567	1.28831	0.720564	-0.567747	-0.613812	-0.471202	0.14261	0.0377281	0.334004	DOWN	NO CHANGE
chr5:135390596-135394596	Pcgf3	NM_172716	0.835038	0.267449	-0.567588	-0.0349322	-0.0801183	-0.0451861	0.0202482	0.321442	DOWN	NO CHANGE
chrX:34941774-34945774	Chd7	NM_001081417	0.773349	0.205973	-0.567376	0.0668769	-0.00751815	-0.0743951	0.0151717	0.393269	DOWN	NO CHANGE
chr3:27212798-27216798	Neurog2	NM_009718	1.28651	0.719504	-0.567007	-0.0296294	-0.0297074	-7.80015e-05	0.0313163	0.999206	DOWN	NO CHANGE
chr3:97961534-97965534	Ppyr1	NM_008919	0.467655	-0.0993138	-0.566968	-0.567268	-0.0767702	0.490498	0.0133941	0.0661763	DOWN	NO CHANGE
chr4:63013995-63017995	Grp	NM_175012	1.28194	0.714973	-0.566963	-0.458851	-0.388753	0.0700983	0.0241511	0.483234	DOWN	NO CHANGE
chr6:87445494-87449494	Mmp9	NM_013599	1.08929	0.522353	-0.566938	-0.702325	-0.493649	0.208676	0.0750017	0.137153	NO CHANGE	NO CHANGE
chr11:72809446-72813446	Dlx6as	NR_002839	1.26811	0.701269	-0.566846	-0.248432	-0.497004	-0.248572	0.0529645	0.141139	NO CHANGE	NO CHANGE
chr17:70907886-70911886	Pdzrn3	NM_018884	0.629946	0.0632569	-0.566689	0.076004	-0.0931816	-0.169186	0.0159994	0.0698466	DOWN	NO CHANGE
chr8:55632483-55636483	Bmp8a	NM_007558	0.70573	0.139264	-0.566465	0.31671	0.194836	-0.121873	0.0107281	0.197783	DOWN	NO CHANGE
chr15:103278090-103285055	Tekt3	NM_027660	0.533012	-0.0333623	-0.566374	-0.451876	-0.00839617	0.443479	0.010994	0.0330659	DOWN	NO CHANGE
chr14:64035224-64039224	Gkn3	NM_026860	0.333346	-0.232875	-0.566221	-0.17202	-0.100313	0.0717066	0.0149661	0.688922	DOWN	NO CHANGE
chr11:55124959-55128959	Nhlh1	NM_010916	0.573466	0.00730581	-0.56616	-1.15705	-0.832825	0.32422	0.0176047	0.073263	DOWN	NO CHANGE
chrX:7232458-7236458	Espn	NM_207687	1.02325	0.457241	-0.566007	-0.181891	0.0290894	0.21098	0.0320702	0.074599	DOWN	NO CHANGE
chr15:78072063-78076063	Tmem8	NM_021793	1.10729	0.541467	-0.565825	-0.0374859	-0.0128131	0.0246728	0.0200215	0.561723	DOWN	NO CHANGE
chr4:106766295-106770295	D930048N14Rik,N4bp3	NR_027958,NM_145974	0.330924	-0.234781	-0.565706	-0.0105535	-0.0298733	-0.0193199	0.00887562	0.782311	DOWN	NO CHANGE
chr3:84466913-84470913	Xlr4b	NM_021365	0.665066	0.099365	-0.565701	-0.857149	-0.434385	0.422765	0.0259096	0.101864	DOWN	NO CHANGE
chr4:43596566-43600566	Sema6d,Sema6d,Sema6d,Sema6d,Sema6d	NM_199241,NM_199238,NM_199240,NM_172537,NM_199239	0.678828	0.113202	-0.565626	-0.125081	0.011138	0.136219	0.0135953	0.198388	DOWN	NO CHANGE
chr4:63002399-63006399	Siglec1	NM_011426	0.461075	-0.104276	-0.565351	-0.922397	-0.526717	0.39568	0.00936366	0.132327	DOWN	NO CHANGE
chr16:38294110-38298110	Fam150b	NM_001159743	0.982552	0.417521	-0.565032	-0.141496	-0.176641	-0.0351448	0.0188033	0.407176	DOWN	NO CHANGE
chr13:19824020-19828020	Lypd3	NM_133743	0.947628	0.382862	-0.564766	-0.48745	-0.224832	0.262618	0.010994	0.0789545	DOWN	NO CHANGE
chr5:114099599-114103599	G6pc2	NM_021331	0.815662	0.250966	-0.564696	-0.612151	-0.232101	0.38005	0.0152261	0.14821	DOWN	NO CHANGE
chr4:32501209-32505209	Pcdh12	NM_017378	0.638855	0.0744358	-0.564419	-0.620795	-0.191422	0.429374	0.0269626	0.0849101	DOWN	NO CHANGE
chr12:87698866-87702866	Ferd3l	NM_033522	0.912285	0.347912	-0.564373	-0.186091	-0.155116	0.0309747	0.0310848	0.512218	DOWN	NO CHANGE
chr11:85700364-85704364	Exph5	NM_176846	0.850552	0.286464	-0.564088	-0.334981	-0.271035	0.0639462	0.0404463	0.678501	DOWN	NO CHANGE
chr14:73906655-73910655	Zic3	NM_009575	1.07238	0.509206	-0.563179	0.0690595	-0.0990021	-0.168062	0.0236217	0.621384	DOWN	NO CHANGE
chr6:30586020-30590020	Arnt2	NM_007488	0.788359	0.225241	-0.563118	0.169656	0.155803	-0.0138536	0.0107281	0.832356	DOWN	NO CHANGE
chr11:99504603-99508603	Pcdh17	NM_001013753	1.10449	0.542236	-0.56225	0.412029	0.198616	-0.213413	0.0134055	0.0230745	DOWN	NO CHANGE
chr17:28216729-28220784	Cited4	NM_019563	0.687433	0.125528	-0.561905	-0.437254	-0.294481	0.142773	0.0194488	0.0817921	DOWN	NO CHANGE
chr11:118203048-118207048	Rtel1,Stmn3,Rtel1,Rtel1,Rtel1,Rtel1	NM_001166666,NM_009133,NM_001166667,NM_001166668,NM_001166665,NM_001001882	0.598966	0.0373229	-0.561643	-0.14055	-0.170408	-0.0298586	0.00863952	0.62626	DOWN	NO CHANGE
chr13:24503791-24507791	Atp5k	NM_007507	0.511888	-0.0497453	-0.561634	-0.0850207	0.0850806	0.170101	0.017076	0.305022	DOWN	NO CHANGE
chr9:108291964-108295964	Crtac1	NM_145123	0.971775	0.410377	-0.561398	-0.564887	-0.477899	0.0869873	0.0292286	0.20597	DOWN	NO CHANGE
chr15:76304674-76310899	Slc16a3,Slc16a3,Slc16a3	NM_030696,NM_001038653,NM_001038654	0.832207	0.270841	-0.561366	-0.28819	-0.244669	0.0435202	0.00863952	0.590547	DOWN	NO CHANGE
chr7:26409442-26413442	Olfr960	NM_146279	0.449516	-0.111834	-0.56135	-0.582199	-0.511191	0.0710084	0.0111204	0.397324	DOWN	NO CHANGE
chr2:25482694-25486694	Cbx8	NM_013926	0.898563	0.33727	-0.561294	0.380624	0.404936	0.0243125	0.0429538	0.843185	DOWN	NO CHANGE
chr11:99145752-99149752	Lrfn5	NM_178714	0.932769	0.371753	-0.561016	-0.164363	-0.129556	0.0348072	0.0145405	0.629941	DOWN	NO CHANGE
chr7:6281236-6285236	Dll1	NM_007865	1.10716	0.546154	-0.561009	0.255871	0.108024	-0.147847	0.0361702	0.20017	DOWN	NO CHANGE
chr9:121548633-121553884	Rgs7bp	NM_029879	1.03799	0.477031	-0.560957	-0.00465806	-0.169483	-0.164825	0.016673	0.124994	DOWN	NO CHANGE
chr4:141240876-141244876	BC089597	NM_145424	0.923843	0.363131	-0.560712	-0.688766	-0.744254	-0.055488	0.0242103	0.623217	DOWN	NO CHANGE
chr10:40286967-40290967	Gjd3	NM_178596	0.460724	-0.0996093	-0.560334	-0.38918	-0.181127	0.208053	0.0099652	0.233634	DOWN	NO CHANGE
chr9:103131816-103135816	Rnf220	NM_025739	1.26155	0.70124	-0.560309	-0.366682	-0.30131	0.0653726	0.0519025	0.308757	NO CHANGE	NO CHANGE
chr8:112260839-112264839	Tmem98	NM_029537	0.403787	-0.156501	-0.560288	0.111174	0.150348	0.0391746	0.017178	0.41166	DOWN	NO CHANGE
chr5:8042879-8046879	Pou4f3	NM_138945	1.08483	0.524598	-0.560235	-0.25196	-0.184646	0.0673144	0.00878971	0.678867	DOWN	NO CHANGE
chr10:38882800-38886800	Clcn4-2	NM_011334	-0.284423	-0.84464	-0.560217	-0.563923	-0.143045	0.420879	0.120894	0.303487	NO CHANGE	NO CHANGE
chr10:115251139-115255139	Cbln1,Gm2694	NM_019626,NR_033430	1.05468	0.494482	-0.560195	-0.0735266	-0.162779	-0.0892522	0.0254874	0.445824	DOWN	NO CHANGE
chr11:73137336-73144042	1810019J16Rik,1810019J16Rik	NM_133707,NM_001083916	0.924901	0.364827	-0.560074	-0.361749	-0.318947	0.0428013	0.0159969	0.396382	DOWN	NO CHANGE
chr2:26926881-26930881	Hunk	NM_015755	0.924505	0.364635	-0.55987	0.0604171	-0.335353	-0.39577	0.0271522	0.0698466	DOWN	NO CHANGE
chr6:38865784-38869784	Nptx1	NM_008730	1.14538	0.585692	-0.559685	0.120163	0.118765	-0.00139808	0.0260428	0.995291	DOWN	NO CHANGE
chr11:54062601-54066601	Pllp	NM_026385	1.10456	0.545046	-0.559515	-0.0359523	-0.0455149	-0.00956261	0.0186594	0.900425	DOWN	NO CHANGE
chr2:116701243-116705243	Enpp4	NM_199016	0.471911	-0.086803	-0.558714	0.412772	0.450978	0.0382058	0.00813021	0.683641	DOWN	NO CHANGE
chr14:51676095-51680095	Tlx2	NM_009392	1.221	0.66246	-0.558543	-0.0679623	-0.134872	-0.0669097	0.0262506	0.65658	DOWN	NO CHANGE
chr17:71550815-71554815	Sh3d20	NM_183288	0.0820591	-0.476483	-0.558543	-0.407	-0.499442	-0.0924425	0.00793153	0.501676	DOWN	NO CHANGE
chr10:86172309-86176309	Snx22	NM_001025612	1.06628	0.508063	-0.558219	-0.125584	-0.15937	-0.0337861	0.019241	0.759113	DOWN	NO CHANGE
chr17:37159543-37163543	Sox13	NM_011439	0.965561	0.407345	-0.558215	-0.487054	-0.453543	0.0335117	0.0413079	0.453554	DOWN	NO CHANGE
chrX:35928573-35932573	Mfsd4,Mfsd4	NM_001114662,NM_172510	1.17884	0.620658	-0.558184	-0.11953	-0.159563	-0.0400331	0.0119375	0.684566	DOWN	NO CHANGE
chr10:75105934-75109934	Stra6,Stra6	NM_009291,NM_001162475	0.694506	0.136631	-0.557876	-0.518809	-0.060601	0.458208	0.0099652	0.176215	DOWN	NO CHANGE
chr13:91877925-91881925	Tbata,Tbata,Tbata,Tbata,Tbata,Tbata	NM_001017409,NM_001017407,NM_023064,NM_001017419,NM_001017441,NM_001017433	0.709288	0.151669	-0.557618	-0.956071	-0.602399	0.353672	0.0333206	0.0708096	DOWN	NO CHANGE
chr1:163717826-163721826	Rdh12	NM_030017	0.973205	0.415807	-0.557398	-0.181224	-0.0759142	0.10531	0.045279	0.210731	DOWN	NO CHANGE
chr11:68769560-68773560	Hsd17b11	NM_053262	0.228651	-0.328659	-0.55731	0.311075	0.532731	0.221656	0.028037	0.0831911	DOWN	NO CHANGE
chr4:129898739-129902739	Plac9	NM_207229	0.647418	0.090276	-0.557142	-0.633276	-0.108674	0.524602	0.0475004	0.0516428	DOWN	NO CHANGE
chr8:32196933-32200933	Bmp3	NM_173404	0.96021	0.403247	-0.556963	-0.404433	-0.376255	0.028178	0.0276082	0.830647	DOWN	NO CHANGE
chr7:53175419-53179996	Mc5r	NM_013596	0.604374	0.0475541	-0.556819	0.408521	0.293443	-0.115078	0.00883505	0.335919	DOWN	NO CHANGE
chr8:15045269-15049269	Fgf3	NM_008007	1.02674	0.469928	-0.556813	-0.454752	-0.354085	0.100668	0.0185017	0.278879	DOWN	NO CHANGE
chr1:10709224-10713224	Klhl22	NM_145479	0.334666	-0.221867	-0.556533	-0.0544227	0.145693	0.200116	0.0153981	0.0493623	DOWN	NO CHANGE
chr12:77895741-77899741	Wdtc1	NM_199306	0.532144	-0.0243018	-0.556446	-0.0984922	-0.142677	-0.0441848	0.00813021	0.429862	DOWN	NO CHANGE
chr7:111364108-111368108	Prrt3	NM_172487	0.413578	-0.142675	-0.556253	-0.225276	-0.226216	-0.000939998	0.0181324	0.994137	DOWN	NO CHANGE
chr6:86574967-86578967	Shisa6	NM_001034874	0.676575	0.120345	-0.55623	-0.309773	-0.388791	-0.0790181	0.00813021	0.374665	DOWN	NO CHANGE
chr7:51044060-51048060	C1qc	NM_007574	1.13564	0.579456	-0.556186	-0.773125	-0.691381	0.0817437	0.0402419	0.228076	DOWN	NO CHANGE
chr11:100936524-100940524	Slc44a3	NM_145394	0.546281	-0.00972317	-0.556004	-0.419953	-0.0454269	0.374526	0.0157088	0.0927679	DOWN	NO CHANGE
chr11:100683084-100687084	Galntl1	NM_001081421	1.22234	0.666489	-0.55585	0.0576178	-0.177524	-0.235142	0.0213933	0.0940933	DOWN	NO CHANGE
chr1:154651819-154655819	Nefh	NM_010904	1.16575	0.609931	-0.555821	-0.346133	-0.319536	0.0265963	0.0454194	0.638741	DOWN	NO CHANGE
chr1:74898402-74902402	Pde2a,Pde2a	NR_026574,NM_001143849	0.918461	0.362642	-0.55582	0.130062	0.136807	0.0067453	0.0138292	0.954989	DOWN	NO CHANGE
chrUn_random:279556-283556	Wfdc1	NM_023395	0.859577	0.303835	-0.555742	-0.977043	-0.365021	0.612023	0.0187839	0.0965934	DOWN	NO CHANGE
chr10:115550135-115554135	Insrr,Ntrk1	NM_011832,NM_001033124	1.32307	0.767434	-0.555636	-0.0726267	-0.104483	-0.0318559	0.0207131	0.779252	DOWN	NO CHANGE
chr2:67952584-67956584	Cyp27b1	NM_010009	0.188542	-0.367058	-0.5556	-0.579709	-0.491347	0.0883627	0.0106441	0.164854	DOWN	NO CHANGE
chr9:108389878-108393878	Bai1	NM_174991	0.964746	0.40928	-0.555466	-1.04346	-0.87177	0.171689	0.0276566	0.416282	DOWN	NO CHANGE
chr14:70164135-70168135	Tnfrsf14	NM_178931	0.596663	0.0411973	-0.555466	-0.309001	0.315288	0.624289	0.0138371	0.0263571	DOWN	UP
chr4:138374372-138378372	Pou3f2	NM_008899	1.01353	0.458064	-0.555464	0.0311783	0.118893	0.0877148	0.0152581	0.307197	DOWN	NO CHANGE
chr11:114794900-114798900	Osm	NM_001013365	0.463155	-0.0921968	-0.555352	-0.985775	-0.485214	0.500561	0.00936366	0.0300588	DOWN	UP
chr2:76175910-76179910	Col25a1,Col25a1	NM_029838,NM_198711	1.04965	0.49454	-0.555106	-0.110262	-0.506023	-0.395761	0.0624051	0.0372875	NO CHANGE	NO CHANGE
chr7:20535292-20539292	Fam163b	NM_175427	1.08828	0.533427	-0.554858	-0.503379	-0.381673	0.121706	0.0113237	0.185825	DOWN	NO CHANGE
chr13_random:393178-397178	Atp2b2	NM_009723	0.751055	0.196212	-0.554844	-0.538479	-0.475482	0.0629965	0.0180375	0.371799	DOWN	NO CHANGE
chr8:114433299-114437299	1300010F03Rik,1300010F03Rik	NM_027906,NM_173758	0.419566	-0.135189	-0.554755	0.251922	0.211306	-0.0406165	0.00863952	0.715343	DOWN	NO CHANGE
chr3:36120397-36124397	Fam159b	NM_029984	0.774125	0.219377	-0.554748	0.074538	0.192841	0.118303	0.0231695	0.234744	DOWN	NO CHANGE
chr2:69504976-69508976	Tmem150c	NM_182841	0.973508	0.419093	-0.554415	-0.593639	-0.521108	0.0725312	0.0242144	0.249874	DOWN	NO CHANGE
chr4:95220997-95224997	Erc2	NM_177814	0.48158	-0.0728017	-0.554382	-0.217748	-0.180192	0.0375558	0.0230871	0.597716	DOWN	NO CHANGE
chr5:92681385-92685385	Egr4	NM_020596	1.00592	0.451731	-0.554189	-0.141335	-0.160583	-0.0192479	0.0252089	0.741857	DOWN	NO CHANGE
chr5:26431054-26435054	Cnfn,Cnfn	NM_001081375,NM_028219	0.407854	-0.146253	-0.554107	-0.60519	-0.255409	0.349781	0.00630887	0.0498188	DOWN	NO CHANGE
chr14:48815190-48819190	Iqsec1	NM_001134384	1.1845	0.630442	-0.554058	-0.477082	-0.328546	0.148536	0.0163047	0.102531	DOWN	NO CHANGE
chr12:114098327-114102327	Fcho1,Fcho1	NM_028715,NR_028267	1.17708	0.623201	-0.553882	-0.411578	-0.127015	0.284564	0.0279134	0.0708096	DOWN	NO CHANGE
chr2:74503166-74507166	Sfrp2	NM_009144	0.512064	-0.0408777	-0.552941	0.188433	0.229172	0.0407394	0.037361	0.586333	DOWN	NO CHANGE
chrX:70487669-70491669	Ybx2	NM_016875	0.648697	0.0958864	-0.55281	0.0090397	0.0732121	0.0641724	0.0105732	0.48677	DOWN	NO CHANGE
chr5:122587271-122591271	Gm884	NM_001033434	1.2577	0.705225	-0.552475	-0.386207	-0.493097	-0.106891	0.0251056	0.277827	DOWN	NO CHANGE
chr2:85036056-85040056	Btbd17,Gpr142	NM_028055,NM_181749	0.951558	0.399371	-0.552187	-0.807989	-0.841065	-0.0330754	0.0118074	0.603494	DOWN	NO CHANGE
chr2:151819163-151823163	Ppara,Ppara	NM_001113418,NM_011144	1.25375	0.702093	-0.551656	-0.119954	-0.451524	-0.33157	0.0199813	0.1121	DOWN	NO CHANGE
chr17:24579246-24583246	Krt76	NM_001033177	1.14342	0.591843	-0.551577	-1.15684	-1.0246	0.132239	0.078808	0.210928	NO CHANGE	NO CHANGE
chr8:87222155-87226155	Ece2,Ece2	NM_139293,NM_177942	0.392322	-0.159212	-0.551534	0.0485047	0.0718666	0.0233619	0.0348954	0.492245	DOWN	NO CHANGE
chr6:91933903-91937903	Cacna1d	NM_001083616	0.902264	0.350869	-0.551395	-0.416588	-0.468627	-0.0520381	0.0106441	0.701288	DOWN	NO CHANGE
chr19:40731083-40735083	S100a9	NM_009114	1.34567	0.794363	-0.551302	-0.494901	-0.558932	-0.0640311	0.0468465	0.460739	DOWN	NO CHANGE
chr1:195089439-195093439	1700012A16Rik	NM_001033162	0.64807	0.0967891	-0.551281	-0.219286	-0.154611	0.0646747	0.0177466	0.605999	DOWN	NO CHANGE
chr4:129165233-129171214	Fads6	NM_178035	1.08005	0.52882	-0.55123	-0.415505	-0.203791	0.211713	0.0550951	0.228044	NO CHANGE	NO CHANGE
chr19:34712178-34718433	Plac9	NM_207229	0.656397	0.105254	-0.551143	-0.633643	-0.0892403	0.544402	0.053465	0.0574385	NO CHANGE	NO CHANGE
chr3:92016556-92020556	Kcna5	NM_145983	1.08159	0.530686	-0.550904	-0.412523	-0.523748	-0.111225	0.0169164	0.175728	DOWN	NO CHANGE
chr4:118861816-118868943	Ccbe1	NM_178793	0.326904	-0.223983	-0.550887	0.314693	0.227623	-0.0870697	0.0114509	0.618585	DOWN	NO CHANGE
chr4:43466698-43470698	Rnf207	NM_001033489	0.375069	-0.175639	-0.550708	-0.286648	0.236677	0.523325	0.00863952	0.0279643	DOWN	UP
chr2:150392969-150396969	Gas6	NM_019521	0.776725	0.226044	-0.550682	-0.554532	-0.237866	0.316665	0.0370219	0.207533	DOWN	NO CHANGE
chr1:132835018-132839018	Kcnh3	NM_010601	1.18184	0.631366	-0.550474	0.0997676	0.0198725	-0.0798951	0.01945	0.394831	DOWN	NO CHANGE
chr12:36813765-36817765	Tbkbp1	NM_198100	0.674374	0.124366	-0.550008	0.229757	0.265301	0.0355441	0.0185893	0.717524	DOWN	NO CHANGE
chr4:41677374-41681374	Efcab5	NM_176965	0.295823	-0.253883	-0.549706	-0.380848	-0.256251	0.124598	0.00863952	0.142453	DOWN	NO CHANGE
chr9:50553826-50563598	Ripply3	NM_133229	0.843018	0.293432	-0.549586	0.058031	-0.101477	-0.159508	0.0297432	0.187386	DOWN	NO CHANGE
chr8:111864004-111868004	Tmem114	NM_029070	1.13089	0.581306	-0.549583	-0.799461	-0.862918	-0.0634568	0.0400087	0.517488	DOWN	NO CHANGE
chr1:166723662-166727662	H2-Q10	NM_010391	1.01827	0.469252	-0.549015	-0.424017	-0.414601	0.0094168	0.0114509	0.949633	DOWN	NO CHANGE
chr4:128779659-128783659	Pdcd1lg2	NM_021396	1.0336	0.485261	-0.54834	-1.0366	-0.771084	0.265521	0.0575992	0.0965401	NO CHANGE	NO CHANGE
chr4:154041176-154045176	Xlr4c	NM_183094	0.598355	0.0500948	-0.54826	-1.08563	-0.749777	0.33585	0.0166304	0.0908817	DOWN	NO CHANGE
chr7:109632832-109636832	Taar8c	NM_001010840	0.980762	0.432565	-0.548197	-1.02592	-1.00417	0.0217528	0.0324381	0.652171	DOWN	NO CHANGE
chr17:7226716-7230716	Pcp4	NM_008791	0.398814	-0.149256	-0.548071	-0.764767	-0.74666	0.0181069	0.007239	0.861865	DOWN	NO CHANGE
chr10:79049081-79053081	Lsm14b	NM_177727	0.880526	0.332464	-0.548061	0.0259369	0.0817784	0.0558415	0.0233818	0.45936	DOWN	NO CHANGE
chr2:158198173-158202173	Dgki	NM_001081206	1.19734	0.64984	-0.5475	-0.335749	-0.329206	0.00654365	0.0389421	0.934379	DOWN	NO CHANGE
chr14:64719959-64723959	Wnt1	NM_021279	0.406312	-0.141067	-0.547379	-0.317485	-0.229523	0.0879622	0.0300016	0.264905	DOWN	NO CHANGE
chr13:23784479-23788479	H2-Q7,H2-Q7,H2-Q7	NM_010394,NM_001198560,NM_001198561	1.02435	0.477007	-0.547343	-0.618503	-0.547643	0.0708597	0.0339241	0.309838	DOWN	NO CHANGE
chr16:37913381-37917381	Cecr2	NM_001128151	1.29088	0.743604	-0.547272	-0.41966	-0.560898	-0.141238	0.0446772	0.154789	DOWN	NO CHANGE
chr17:34683785-34687785	Dusp15,Dusp15	NM_145744,NM_001159376	1.38107	0.833913	-0.547155	-0.442683	-0.451975	-0.00929214	0.0344687	0.965128	DOWN	NO CHANGE
chr12:8317038-8321038	Edaradd	NM_133643	0.813853	0.266953	-0.5469	-0.0164543	-0.013617	0.00283734	0.0108526	0.952976	DOWN	NO CHANGE
chr13:55515793-55519793	Dnase2b	NM_019957	0.410344	-0.136357	-0.546701	-0.941218	-0.427618	0.5136	0.0301609	0.134592	DOWN	NO CHANGE
chr4:42336058-42340059	Cys1,Cys1,Cys1	NM_001161807,NM_138686,NM_001004455	1.0398	0.493162	-0.54664	-0.30025	-0.13297	0.16728	0.0389157	0.374562	DOWN	NO CHANGE
chr8:26311121-26315121	Vash1	NM_177354	1.03143	0.485105	-0.546324	-0.223779	-0.258397	-0.0346177	0.0297432	0.672838	DOWN	NO CHANGE
chr6:122232051-122236051	Trh	NM_009426	1.21956	0.673315	-0.546248	-0.549589	-0.623332	-0.0737431	0.0196939	0.32529	DOWN	NO CHANGE
chr10:60548890-60552890	Ifi27l2a	NM_029803	0.511398	-0.0345927	-0.545991	-0.5876	-0.593898	-0.00629791	0.0106441	0.922531	DOWN	NO CHANGE
chr2:84496035-84500035	Ankrd6,Ankrd6	NM_080471,NM_001012450	0.65587	0.109988	-0.545882	-0.512977	-0.253878	0.259099	0.0231633	0.155129	DOWN	NO CHANGE
chr5:37379421-37383421	Ostb	NM_178933	0.342417	-0.203254	-0.545671	-1.05918	-0.525818	0.533363	0.0151555	0.0733223	DOWN	NO CHANGE
chr7:51786641-51790641	Ptpn18	NM_011206	1.24052	0.694901	-0.545617	0.305469	0.218017	-0.0874523	0.01564	0.559464	DOWN	NO CHANGE
chr3:65195675-65199675	Trpd52l3	NM_025741	0.593321	0.0477638	-0.545557	-0.746699	-0.173567	0.573132	0.00863952	0.0394361	DOWN	UP
chr3:126063569-126067569	Kcnab1	NM_010597	0.522775	-0.0226861	-0.545461	-0.200711	-0.3174	-0.116689	0.0109609	0.41675	DOWN	NO CHANGE
chr9:110725993-110729993	Olfr1393	NM_146471	0.626715	0.0815486	-0.545166	-1.07211	-0.847376	0.224733	0.0187327	0.207172	DOWN	NO CHANGE
chr18:66129032-66133032	Chrna5	NM_176844	1.23383	0.688964	-0.544861	-0.294844	-0.287283	0.00756142	0.0305124	0.88886	DOWN	NO CHANGE
chr5:130692413-130696413	Ano4	NM_178773	0.820109	0.2753	-0.544809	-0.486529	-0.549822	-0.0632932	0.0169642	0.571832	DOWN	NO CHANGE
chr15:84059272-84063272	H2-Q8	NM_023124	1.07306	0.528509	-0.544554	-0.542951	-0.519883	0.0230682	0.037187	0.819519	DOWN	NO CHANGE
chr15:95909183-95913183	Igf2,Igf2,Igf2,Igf2as	NM_010514,NM_001122737,NM_001122736,NR_002855	0.937957	0.393443	-0.544514	-0.180297	-0.403731	-0.223434	0.0114782	0.157081	DOWN	NO CHANGE
chr7:4825454-4829454	Nfe2	NM_008685	0.324797	-0.219631	-0.544428	-0.447283	-0.154344	0.292939	0.010994	0.122498	DOWN	NO CHANGE
chr8:85811060-85815060	Ptprb	NM_029928	0.256386	-0.287909	-0.544296	0.29637	0.0776497	-0.21872	0.00863952	0.108714	DOWN	NO CHANGE
chr4:43712879-43716879	Syngr3	NM_011522	0.375449	-0.168647	-0.544096	-0.0789619	-0.0713939	0.00756805	0.007239	0.945805	DOWN	NO CHANGE
chr9:42207212-42211212	Fut7,Fut7,Fut7	NM_001177367,NM_001177366,NM_013524	0.538307	-0.0052369	-0.543544	-0.471572	-0.247883	0.223689	0.0145051	0.112727	DOWN	NO CHANGE
chr15:77556301-77560301	Tacstd2	NM_020047	1.23803	0.694754	-0.543274	-0.30274	-0.356175	-0.0534346	0.0354613	0.273531	DOWN	NO CHANGE
chr7:109699599-109703599	Bean1,Bean1,Bean1	NM_001141925,NM_001141924,NM_001141922	0.953933	0.410783	-0.54315	-0.574796	-0.452627	0.122169	0.0366796	0.125431	DOWN	NO CHANGE
chr14:56126084-56130996	Inhbe	NM_008382	0.816341	0.273314	-0.543026	-0.829242	-0.147464	0.681778	0.0151555	0.0311292	DOWN	UP
chr12:113218162-113222162	Kiss1	NM_178260	0.751504	0.208675	-0.542829	-1.45746	-0.892951	0.564509	0.0445298	0.0803106	DOWN	NO CHANGE
chr2:49640005-49644005	Celsr3	NM_080437	1.31146	0.768902	-0.542562	-0.276425	-0.265002	0.0114224	0.0304276	0.835699	DOWN	NO CHANGE
chr2:135564365-135568365	Rasd1	NM_009026	0.137228	-0.405203	-0.542431	-0.144777	-0.15561	-0.0108338	0.0139619	0.9469	DOWN	NO CHANGE
chr13:96213986-96217986	2012-09-03	NM_011889	1.41959	0.877271	-0.542315	-0.356578	-0.474119	-0.117542	0.0317025	0.250077	DOWN	NO CHANGE
chr12:105227331-105231331	Brsk2,Brsk2,Brsk2	NM_029426,NM_001009930,NM_001009929	1.1397	0.597637	-0.542058	-0.375853	-0.358871	0.0169819	0.0247675	0.81849	DOWN	NO CHANGE
chr17:31088427-31092427	Slc25a48	NM_177809	1.14081	0.599101	-0.541706	-0.564893	-0.460847	0.104046	0.0220228	0.235456	DOWN	NO CHANGE
chr15:76731328-76735328	Nrcam,Nrcam	NM_176930,NM_001146031	0.494102	-0.0474171	-0.541519	-0.0604055	-0.130684	-0.0702789	0.012189	0.516239	DOWN	NO CHANGE
chr14:8909626-8913626	Ano2	NM_153589	1.05058	0.509216	-0.541361	-0.556777	-0.553794	0.00298336	0.0362488	0.987888	DOWN	NO CHANGE
chr18:70300444-70304444	Cpa5	NM_144537	0.972428	0.431105	-0.541323	-0.740701	-0.154229	0.586472	0.0968486	0.0550035	NO CHANGE	NO CHANGE
chr8:89089689-89093689	Slc16a11	NM_153081	0.227967	-0.313019	-0.540987	0.0542891	0.0762392	0.0219501	0.021476	0.722435	DOWN	NO CHANGE
chr7:150646101-150650101	Zbtb7c	NM_145356	0.844725	0.303754	-0.54097	-0.0943353	-0.0967242	-0.00238892	0.0282709	0.985742	DOWN	NO CHANGE
chr2:58011733-58015733	Zfp385c	NM_177790	1.08096	0.540043	-0.540917	-0.721918	-0.626181	0.0957367	0.0125134	0.272715	DOWN	NO CHANGE
chr3:123374510-123378510	Coro6,Coro6,Coro6	NM_139128,NM_139130,NM_139129	0.330705	-0.209818	-0.540522	0.178995	0.154472	-0.0245232	0.0189428	0.881278	DOWN	NO CHANGE
chr14:41705454-41709454	Tmem163	NM_028135	1.18235	0.641878	-0.540468	-0.128464	0.0050813	0.133545	0.0178851	0.247813	DOWN	NO CHANGE
chr5:23896773-23901161	Nostrin	NM_181547	0.173619	-0.366234	-0.539853	-0.988019	0.0643614	1.05238	0.0150822	0.0384336	DOWN	UP
chr16:18773739-18777739	Spp2	NM_029269	1.10544	0.565684	-0.539759	-0.63311	-0.208436	0.424674	0.0159469	0.0557817	DOWN	NO CHANGE
chr13:40825012-40832392	Fgf15	NM_008003	0.945743	0.406091	-0.539652	0.529125	0.420804	-0.10832	0.00863952	0.502049	DOWN	NO CHANGE
chr16:34648096-34652096	Grid1	NM_008166	0.89205	0.352456	-0.539594	-0.201269	-0.161788	0.0394814	0.0102833	0.604503	DOWN	NO CHANGE
chr2:28350085-28354085	Ank3,Ank3	NM_009670,NM_170687	0.0391159	-0.500081	-0.539197	-0.388826	-0.242522	0.146304	0.0099652	0.214415	DOWN	NO CHANGE
chr7:86876862-86880862	Prkg1	NM_001013833	0.534192	-0.00488915	-0.539081	-0.0928727	0.000960722	0.0938335	0.0156959	0.648628	DOWN	NO CHANGE
chr8:107826308-107830308	BC005764,Prtn3,BC005764,BC005764	NM_001170935,NM_011178,NR_033210,NM_181681	0.493364	-0.0457042	-0.539069	-0.348772	-0.205225	0.143548	0.007239	0.134246	DOWN	NO CHANGE
chr9:110713311-110717311	Lypd2	NM_026671	0.622423	0.0834185	-0.539004	-0.870413	-0.229414	0.640999	0.0224368	0.0226211	DOWN	UP
chr2:73462997-73466997	Gsg1l	NM_001101488	0.913332	0.374397	-0.538936	-0.513222	-0.332491	0.180731	0.0131756	0.0942961	DOWN	NO CHANGE
chr3:144761205-144765205	Ngfr	NM_033217	1.34185	0.803026	-0.538821	-0.990283	-0.919511	0.0707715	0.102978	0.667747	NO CHANGE	NO CHANGE
chr16:4624146-4628146	Mgat5b	NM_172948	1.28455	0.745773	-0.53878	-0.653963	-0.65358	0.000382765	0.0602931	0.994137	NO CHANGE	NO CHANGE
chr1:74452757-74456757	Adam11,Adam11	NM_001110778,NM_009613	0.694483	0.15579	-0.538694	-0.468199	-0.426297	0.0419021	0.00878132	0.236809	DOWN	NO CHANGE
chr5:135825061-135829965	Keap1,Keap1,Keap1,Keap1	NM_001110305,NM_001110306,NM_001110307,NM_016679	0.189679	-0.348694	-0.538373	-0.295349	-0.326573	-0.031224	0.0307284	0.789613	DOWN	NO CHANGE
chr2:164181443-164185443	Fam123a,Fam123a	NM_028113,NM_001164705	0.947494	0.409361	-0.538133	-0.137478	-0.178753	-0.0412747	0.018969	0.389547	DOWN	NO CHANGE
chr3:30407609-30411609	Lmo2,Lmo2,Lmo2	NM_008505,NM_001142335,NM_001142336	1.09028	0.552162	-0.538118	-0.0843456	-0.0424166	0.0419291	0.0099652	0.338771	DOWN	NO CHANGE
chr11:100109416-100113416	Gsdmc2,Gsdmcl1,Gsdmc2	NM_177912,NM_001167581,NM_001168274	1.08883	0.551027	-0.537805	-1.50146	-1.05066	0.450808	0.0434395	0.0263571	DOWN	NO CHANGE
chr15:102272650-102276650	Sorcs1	NM_021377	0.580994	0.0434067	-0.537588	-0.299391	-0.438573	-0.139182	0.00863952	0.275253	DOWN	NO CHANGE
chr10:84297692-84301692	Isg15,AW011738	NM_015783,NR_030671	0.471423	-0.0660155	-0.537438	0.292582	0.481718	0.189136	0.00863952	0.170552	DOWN	NO CHANGE
chr7:50603574-50607574	Shisa3	NM_001033415	0.907434	0.370413	-0.537021	-0.0599739	-0.0996329	-0.039659	0.0380127	0.556613	DOWN	NO CHANGE
chr5:66251607-66255607	Paqr5	NM_028748	0.925817	0.389017	-0.5368	-0.221443	-0.0358378	0.185605	0.00936366	0.0331185	DOWN	NO CHANGE
chr9:106059669-106063669	Cyp26b1,Cyp26b1	NM_175475,NM_001177713	0.696593	0.160184	-0.536409	-0.763945	-0.571033	0.192912	0.0153981	0.0727662	DOWN	NO CHANGE
chr4:119330750-119334750	Rtn1	NM_153457	1.05411	0.5178	-0.536305	-0.0773896	-0.172035	-0.0946458	0.025919	0.164327	DOWN	NO CHANGE
chr4:123461917-123465917	Gm11554,Gm11569,Krtap4-13	NM_001099313,NM_001099312,NM_027087	1.18691	0.650651	-0.536259	-0.96122	-0.851331	0.109889	0.0411175	0.146548	DOWN	NO CHANGE
chr2:125857193-125861193	Zcchc12	NM_028325	0.412219	-0.12327	-0.535489	-0.460595	-0.218577	0.242018	0.0116835	0.186425	DOWN	NO CHANGE
chr11:102523701-102527701	Svs3b	NM_173377	0.981778	0.446361	-0.535418	-0.68498	-0.60026	0.0847202	0.0335109	0.262387	DOWN	NO CHANGE
chr1:173986927-173990927	Nodal	NM_013611	0.907267	0.371991	-0.535276	-0.525744	-0.405592	0.120151	0.0227313	0.115638	DOWN	NO CHANGE
chr17:34998659-35002659	Xlr3c	NM_011727	0.599755	0.0645563	-0.535199	-0.892941	-0.235963	0.656978	0.0142268	0.0423	DOWN	UP
chr6:24544570-24548570	Grm6	NM_173372	1.09249	0.557462	-0.535023	-0.359149	-0.349678	0.00947067	0.0151555	0.875616	DOWN	NO CHANGE
chr2:178162111-178166111	Olfr1410	NM_146491	1.26948	0.73461	-0.534873	-1.04273	-0.974259	0.0684731	0.0657313	0.114643	NO CHANGE	NO CHANGE
chrX:70359185-70369254	Neurl3	NM_153408	0.361682	-0.173109	-0.534791	-0.546521	-0.0624218	0.484099	0.00863952	0.041494	DOWN	NO CHANGE
chr11:99183455-99187455	Acan	NM_007424	1.14893	0.614243	-0.534689	-0.38949	-0.325633	0.0638566	0.00897094	0.476206	DOWN	NO CHANGE
chr5:141040221-141044221	Prkag3	NM_153744	-0.0230626	-0.557697	-0.534634	-0.368347	0.207386	0.575733	0.0258775	0.0571413	DOWN	NO CHANGE
chr11:99854508-99858508	Map3k5	NM_008580	0.770689	0.23626	-0.534428	0.0560893	0.0521701	-0.00391919	0.0176047	0.949461	DOWN	NO CHANGE
chr5:77543348-77547348	Enpp5,Enpp5	NM_001168620,NM_032003	0.0212434	-0.51306	-0.534303	0.0330566	0.0663815	0.033325	0.0117168	0.764515	DOWN	NO CHANGE
chr9:14849122-14853122	Lrrc16b	NM_001024645	0.714472	0.180284	-0.534188	-0.112544	-0.149787	-0.0372436	0.00848597	0.590441	DOWN	NO CHANGE
chr4:82530255-82534255	Entpd2	NM_009849	0.828835	0.295073	-0.533763	-0.352544	-0.100366	0.252178	0.0129772	0.190036	DOWN	NO CHANGE
chr8:74630266-74634266	Gpr84	NM_030720	0.294359	-0.239375	-0.533734	-0.537984	-0.461187	0.0767966	0.0242144	0.354009	DOWN	NO CHANGE
chr8:23390712-23394712	Slc1a2,Slc1a2	NM_011393,NM_001077515	1.0001	0.466394	-0.53371	-0.697918	-0.493047	0.204871	0.0280813	0.161791	DOWN	NO CHANGE
chr10:23666163-23670163	Cbfa2t3,Cbfa2t3	NM_001109873,NM_177289	1.19865	0.664966	-0.533685	-0.33255	-0.342444	-0.00989405	0.0300016	0.960186	DOWN	NO CHANGE
chr6:116597516-116601516	Olfr750	NM_207558	1.06761	0.534034	-0.533573	-0.705077	0.0385517	0.743629	0.0132018	0.036919	DOWN	UP
chr15:100559007-100563007	Efs	NM_010112	1.26167	0.72814	-0.533529	-0.129038	-0.24175	-0.112712	0.0335735	0.51578	DOWN	NO CHANGE
chr1:36739228-36743228	Slc2a3	NM_011401	0.624219	0.0906978	-0.533521	-0.525389	-0.25759	0.267799	0.0200689	0.251687	DOWN	NO CHANGE
chr2:105061298-105065298	Icam1	NM_010493	1.04746	0.513988	-0.533473	-0.260447	-0.234637	0.0258105	0.0156995	0.767765	DOWN	NO CHANGE
chr11:98484473-98488473	Lemd1	NM_001033250	1.14877	0.615475	-0.533292	-0.0406578	-0.210254	-0.169596	0.0153981	0.287656	DOWN	NO CHANGE
chr9:39509552-39513552	Tnfsf13b	NM_033622	0.051086	-0.482131	-0.533217	-0.83285	0.00867807	0.841528	0.0439069	0.0154157	DOWN	UP
chr5:107960529-107964529	Prkcz	NM_001039079	1.2861	0.752936	-0.533165	0.00776277	-0.0396958	-0.0474586	0.01534	0.386179	DOWN	NO CHANGE
chr16:90735368-90739368	Unc13a	NM_001029873	0.00292867	-0.530041	-0.53297	-0.154257	-0.040459	0.113798	0.0114353	0.422665	DOWN	NO CHANGE
chr14:46700501-46704501	Trpm5	NM_020277	0.539391	0.00646385	-0.532927	-0.940663	-0.589237	0.351425	0.0130353	0.149156	DOWN	NO CHANGE
chr10:75033137-75037137	Gfra2	NM_008115	1.0038	0.471336	-0.532463	-0.292998	-0.514779	-0.221781	0.0274524	0.0637328	DOWN	NO CHANGE
chr13:103480437-103484437	Gm5414	NM_001003670	0.719991	0.187709	-0.532282	-0.932341	-0.799136	0.133205	0.0442607	0.159574	DOWN	NO CHANGE
chr19:34621983-34625983	Bhlhe23	NM_080641	1.03112	0.498936	-0.532188	-0.585852	-0.537034	0.0488181	0.0326141	0.742403	DOWN	NO CHANGE
chr11:114994471-114998471	Bend7,Bend7	NM_001190400,NM_178663	1.20705	0.674882	-0.532172	-0.383601	-0.404352	-0.0207501	0.0523324	0.794207	NO CHANGE	NO CHANGE
chr13:93345327-93349327	Sfrp5	NM_018780	1.20491	0.672829	-0.532079	-0.478399	-0.359912	0.118487	0.0162089	0.159993	DOWN	NO CHANGE
chr9:51018594-51022594	H2-Q6	NM_207648	0.964424	0.4324	-0.532024	-0.75532	-0.678931	0.0763888	0.0473678	0.449458	DOWN	NO CHANGE
chr13:55931986-55935986	Spnb3	NM_021287	1.08693	0.555042	-0.531889	-0.507579	-0.308396	0.199183	0.0208139	0.202754	DOWN	NO CHANGE
chr4:97245433-97249433	Fam105a	NM_198301	0.506916	-0.024915	-0.531831	0.215088	0.363727	0.148639	0.0232109	0.165317	DOWN	NO CHANGE
chr4:135448118-135452118	Zkscan16	NM_001099323	0.77275	0.241611	-0.531139	0.28283	0.363149	0.0803191	0.0151555	0.0584161	DOWN	NO CHANGE
chr1:133863985-133867985	Ugt1a6a	NM_145079	0.53986	0.00875321	-0.531107	-0.235128	-0.0393254	0.195802	0.0116203	0.324244	DOWN	NO CHANGE
chr18:78253207-78257207	Lphn3	NM_198702	0.698016	0.166928	-0.531088	0.0932926	0.146757	0.0534646	0.00863952	0.480192	DOWN	NO CHANGE
chr11:73077921-73081921	Sdk1	NM_177879	0.823385	0.292314	-0.531071	0.111366	-0.149128	-0.260494	0.0290523	0.0225171	DOWN	NO CHANGE
chr18:47078268-47082268	Sv2b,Sv2b	NM_153579,NM_001109753	1.08162	0.550568	-0.531052	-0.456618	-0.335898	0.12072	0.0301199	0.297697	DOWN	NO CHANGE
chr8:46379389-46383389	Slc8a3,Slc8a3	NM_080440,NM_001167920	1.09978	0.568908	-0.53087	-0.304957	-0.325373	-0.0204162	0.0125265	0.549918	DOWN	NO CHANGE
chr14:69902360-69906360	Tlr6	NM_011604	0.0751079	-0.455677	-0.530785	-0.829188	-0.0265265	0.802661	0.0211023	0.0332314	DOWN	UP
chr1:74418576-74422576	Ccdc108	NM_001039495	1.30637	0.775726	-0.530643	-0.665852	-0.591884	0.0739676	0.0392486	0.100721	DOWN	NO CHANGE
chr4:43967373-43971373	Lrrc43	NM_001033461	1.129	0.598571	-0.53043	-0.540417	-0.269986	0.270431	0.0190277	0.132327	DOWN	NO CHANGE
chr5:44206931-44210931	Kcnk1	NM_008430	0.958737	0.428475	-0.530262	-0.775282	-0.469636	0.305646	0.0259778	0.114523	DOWN	NO CHANGE
chr3:145781554-145785554	Gm4952,Gm4952	NM_001167907,NM_001013762	0.597136	0.0670399	-0.530096	-0.369567	-0.41688	-0.0473128	0.0131977	0.627692	DOWN	NO CHANGE
chr5:115635330-115639330	Ecel1	NM_021306	1.27385	0.743965	-0.529886	-0.241918	-0.18522	0.0566979	0.0287812	0.649007	DOWN	NO CHANGE
chr9:55130632-55134632	D430041D05Rik	NM_001033347	1.01465	0.485023	-0.529631	-0.404693	-0.217194	0.187499	0.0242917	0.123335	DOWN	NO CHANGE
chr6:134928818-134932818	Rab20	NM_011227	0.690242	0.160641	-0.529601	0.327964	0.329398	0.0014345	0.025184	0.994137	DOWN	NO CHANGE
chr5:144655136-144659136	Nlrp3	NM_145827	0.614899	0.085369	-0.52953	-0.578019	-0.0486393	0.52938	0.00863952	0.0521919	DOWN	NO CHANGE
chr11:59423267-59427267	Wnt7a	NM_009527	1.24042	0.711177	-0.529244	-0.695544	-0.710498	-0.0149538	0.024022	0.874729	DOWN	NO CHANGE
chr12:80007125-80011125	Slc12a5	NM_020333	0.811646	0.282891	-0.528755	-0.573221	-0.461541	0.11168	0.0270917	0.295119	DOWN	NO CHANGE
chr9:107882223-107886223	Grem1	NM_011824	0.362453	-0.166257	-0.52871	0.431903	0.507831	0.0759278	0.0260878	0.179422	DOWN	NO CHANGE
chr19:56793661-56797661	Npas3	NM_013780	1.02653	0.497919	-0.528614	0.0724154	0.0449075	-0.0275079	0.00974807	0.782739	DOWN	NO CHANGE
chr9:58387947-58391947	2700060E02Rik	NM_026528	0.102941	-0.425346	-0.528287	-0.0610423	0.137853	0.198895	0.0155932	0.256771	DOWN	NO CHANGE
chr2:175865176-175869176	Ifna6	NM_206871	1.18149	0.653327	-0.528167	-0.771209	-0.744771	0.0264381	0.0271232	0.736414	DOWN	NO CHANGE
chr3:126700570-126704570	Celf4,Celf4,Celf4,Celf4,Celf4,Celf4	NM_001146295,NM_133195,NM_001146292,NM_001146294,NM_001146293,NM_001174074	0.912782	0.384708	-0.528073	-0.168965	-0.243876	-0.0749112	0.0237393	0.221211	DOWN	NO CHANGE
chr7:52673115-52677115	Tbca	NM_009321	0.796516	0.268652	-0.527863	0.105811	0.0950081	-0.0108026	0.0234619	0.844795	DOWN	NO CHANGE
chr1:92863444-92869397	Htr2c	NM_008312	0.906089	0.378283	-0.527807	-0.157249	-0.213386	-0.0561366	0.0150822	0.368992	DOWN	NO CHANGE
chr8:113604808-113608808	Trp73,Trp73	NM_001126331,NM_001126330	0.87993	0.352306	-0.527624	-0.910915	-0.552908	0.358008	0.0493804	0.0385977	DOWN	NO CHANGE
chr11:99526474-99530474	Lrrc4b	NM_198250	1.1065	0.579127	-0.527368	-1.03992	-0.963242	0.0766759	0.0370698	0.635867	DOWN	NO CHANGE
chr7:25508509-25512509	Tbx3,Tbx3	NM_011535,NM_198052	0.287224	-0.240037	-0.527261	0.251668	0.528899	0.277231	0.0158699	0.111423	DOWN	NO CHANGE
chr12:36716311-36720311	Zdhhc22	NM_001080943	1.20763	0.680455	-0.527175	-0.550433	-0.466629	0.0838039	0.0155271	0.332444	DOWN	NO CHANGE
chr13:58455423-58459423	Rtn4rl2	NM_199223	1.10405	0.576925	-0.527125	0.277785	0.0678017	-0.209983	0.0139263	0.139251	DOWN	NO CHANGE
chr8:125841676-125845676	Prok1	NM_001044382	1.25769	0.730745	-0.526948	-0.754507	-0.345613	0.408894	0.0460767	0.0503059	DOWN	NO CHANGE
chr6:115541794-115545794	Atp1a3	NM_144921	0.96579	0.438955	-0.526835	-1.20707	-0.900555	0.306513	0.0519409	0.255603	NO CHANGE	NO CHANGE
chr10:23828540-23832540	Klf14	NM_001135093	0.913306	0.386573	-0.526733	-0.0936206	-0.160177	-0.0665561	0.0303729	0.354544	DOWN	NO CHANGE
chr10:127659693-127663693	H2-Q2	NM_010392	1.06551	0.538794	-0.526714	-0.349731	-0.270131	0.0796004	0.0215278	0.315136	DOWN	NO CHANGE
chr7:4722072-4726072	Rap1gap2	NM_001015046	1.32591	0.799245	-0.526665	-0.716337	-0.400876	0.315461	0.0404249	0.121993	DOWN	NO CHANGE
chr3:85805613-85809613	Cysltr2,Cysltr2	NM_001162412,NM_133720	1.01698	0.490401	-0.526575	-0.283628	0.0647696	0.348398	0.0298863	0.0403286	DOWN	NO CHANGE
chr18:70724745-70728745	Spata18,Sgcb	NM_178387,NM_011890	1.07235	0.545977	-0.526371	0.288032	0.281233	-0.00679908	0.0232426	0.960584	DOWN	NO CHANGE
chr8:113550864-113558666	Gm13011	NM_001126318	0.881899	0.355898	-0.526002	-1.5324	-0.853656	0.67874	0.0717428	0.0399169	NO CHANGE	UP
chr15:102061566-102065566	Trp73,Wdr8	NM_011642,NM_021499	0.823792	0.297847	-0.525945	0.346251	0.345144	-0.0011069	0.0166304	0.993835	DOWN	NO CHANGE
chr1:85105628-85109628	Ahdc1	NM_146155	0.726522	0.201081	-0.525441	-0.00320394	0.0346855	0.0378895	0.0370698	0.585257	DOWN	NO CHANGE
chr14:56703234-56707234	C1qtnf4	NM_026161	1.10855	0.583115	-0.525438	-0.210934	-0.194298	0.016636	0.023457	0.861575	DOWN	NO CHANGE
chr1:162082906-162086906	Cpm	NM_027468	1.38075	0.855489	-0.525265	-0.0333766	-0.238271	-0.204894	0.0338179	0.113233	DOWN	NO CHANGE
chr8:13493735-13497735	Ppp2r2b	NM_027531	0.860916	0.335731	-0.525184	-0.281891	-0.373355	-0.0914642	0.0116015	0.104062	DOWN	NO CHANGE
chr19:11697333-11701333	Bmp6	NM_007556	0.508569	-0.0165059	-0.525075	-0.159292	-0.107043	0.0522491	0.0159734	0.665927	DOWN	NO CHANGE
chr19:38204235-38208235	Cml3,Cml3	NM_053097,NM_001037842	0.873865	0.348968	-0.524898	-1.13574	-0.841578	0.294158	0.0272196	0.094583	DOWN	NO CHANGE
chr13:33093209-33097209	Ascl1	NM_008553	0.852807	0.328155	-0.524652	0.0324896	-0.100575	-0.133065	0.0135953	0.335886	DOWN	NO CHANGE
chr14:22835733-22839733	Noxa1,Noxa1	NM_001163626,NM_172204	1.35549	0.831021	-0.524468	-1.05408	-0.696942	0.35714	0.0355931	0.142506	DOWN	NO CHANGE
chr4:62832365-62836365	Ifna5	NM_010505	1.19966	0.675418	-0.524241	-0.645291	-0.608864	0.0364262	0.022925	0.621432	DOWN	NO CHANGE
chr15:75956186-75960186	Chrna4	NM_015730	1.14633	0.622102	-0.524232	-0.589317	-0.447065	0.142252	0.0213933	0.19901	DOWN	NO CHANGE
chr7:134361159-134365159	Slc4a8	NM_021530	0.850849	0.326908	-0.523941	-0.369789	-0.434831	-0.065042	0.0163775	0.633779	DOWN	NO CHANGE
chr5:75439851-75443851	Sec14l2	NM_144520	1.37074	0.846974	-0.523763	-0.417644	-0.38448	0.0331639	0.041758	0.750065	DOWN	NO CHANGE
chr5:53655144-53659144	Chn1	NM_029716	0.138827	-0.384857	-0.523684	-0.401326	-0.074896	0.32643	0.0186044	0.0810293	DOWN	NO CHANGE
chr4:43833505-43837505	Cbs,Cbs	NM_178224,NM_144855	0.649926	0.126436	-0.52349	0.222861	0.0764738	-0.146387	0.028654	0.322866	DOWN	NO CHANGE
chr3:142190101-142194105	Ascl2	NM_008554	1.27925	0.755916	-0.523336	-0.493147	-0.315161	0.177986	0.0470178	0.201544	DOWN	NO CHANGE
chr4:134417250-134421250	Ugt1a10	NM_201641	1.36767	0.844355	-0.523311	-0.734624	-0.702576	0.0320486	0.0869833	0.816258	NO CHANGE	NO CHANGE
chr11:74402860-74406860	Col2a1,Col2a1	NM_031163,NM_001113515	1.33866	0.81551	-0.523148	-0.399424	-0.397962	0.00146286	0.0653316	0.988252	NO CHANGE	NO CHANGE
chr11:32193288-32200868	Cldn11	NM_008770	0.763096	0.239972	-0.523124	-0.434485	-0.161048	0.273436	0.0129673	0.111423	DOWN	NO CHANGE
chr7:25651878-25657910	Prkar1b	NM_008923	0.662206	0.139153	-0.523054	-0.473754	-0.375787	0.0979668	0.00760308	0.549822	DOWN	NO CHANGE
chr8:11677950-11681950	Plcg2	NM_172285	0.792179	0.269289	-0.52289	-0.296841	-0.320117	-0.0232759	0.0242144	0.69282	DOWN	NO CHANGE
chr17:47919492-47923492	Camkv	NM_145621	1.23138	0.708607	-0.522769	-0.227686	-0.230945	-0.00325908	0.0276192	0.973443	DOWN	NO CHANGE
chr6:43258753-43262753	Bmp2	NM_007553	0.445284	-0.0771615	-0.522446	-0.148668	0.369865	0.518533	0.0124909	0.0497477	DOWN	UP
chr15:100955767-100959767	Jag2	NM_010588	0.864704	0.342492	-0.522212	-0.104461	-0.175882	-0.0714213	0.0159994	0.425867	DOWN	NO CHANGE
chr15:51696207-51700207	Gm16378	NM_001100618	1.1731	0.651004	-0.522097	-1.03916	-0.436582	0.602579	0.0365534	0.0379608	DOWN	UP
chr10:43887052-43891052	Paqr9	NM_198414	1.19612	0.674109	-0.52201	-0.0562274	-0.00309451	0.0531329	0.0378603	0.280989	DOWN	NO CHANGE
chr1:121969557-121973557	Lrp11	NM_172784	0.307377	-0.214627	-0.522004	-0.189965	-0.158004	0.0319608	0.0116187	0.751375	DOWN	NO CHANGE
chr2:91475771-91479771	Usp51	NM_001137547	0.688177	0.166537	-0.52164	-0.371492	-0.374445	-0.00295324	0.0488567	0.974156	DOWN	NO CHANGE
chr7:50787741-50791741	S1pr5	NM_053190	1.12075	0.599127	-0.52162	-0.59614	-0.407038	0.189102	0.0280712	0.271276	DOWN	NO CHANGE
chr9:5295316-5299316	Frmpd1	NM_001081172	1.15361	0.632024	-0.52159	-0.141729	-0.192595	-0.0508653	0.0342647	0.510157	DOWN	NO CHANGE
chr7:53965221-53969221	Sstr5,Sstr5	NM_011425,NM_001191008	0.945343	0.423947	-0.521395	-0.679864	-0.659567	0.0202971	0.0234619	0.438674	DOWN	NO CHANGE
chr9:53210190-53214190	Kctd1	NM_001142731	0.35753	-0.163497	-0.521026	0.0610153	0.0783612	0.017346	0.010994	0.902725	DOWN	NO CHANGE
chr16:26460045-26464045	Trim71	NM_001042503	0.621252	0.100265	-0.520987	-0.0436105	-0.0377683	0.00584218	0.0185017	0.951143	DOWN	NO CHANGE
chr11:107576990-107580990	Tcfap2e	NM_198960	1.16584	0.644875	-0.520966	-0.579784	-0.384532	0.195252	0.0516069	0.0636575	NO CHANGE	NO CHANGE
chr4:132116781-132120781	Wnt6	NM_009526	1.0349	0.514249	-0.52065	-0.0633462	0.1286	0.191946	0.0129673	0.231835	DOWN	NO CHANGE
chr14:34863455-34867455	Cacna2d3	NM_009785	0.751165	0.230679	-0.520486	-0.198538	-0.368467	-0.169929	0.00897094	0.31747	DOWN	NO CHANGE
chr15:31150987-31154987	Slco5a1	NM_172841	0.8568	0.336526	-0.520273	0.174182	-0.0135357	-0.187717	0.0165119	0.15775	DOWN	NO CHANGE
chrX:132618994-132622994	1600029D21Rik	NM_029639	0.115391	-0.404564	-0.519955	-0.906922	-0.389558	0.517364	0.0330234	0.0997354	DOWN	NO CHANGE
chr5:138086142-138090142	Fam134b	NM_001034851	0.213686	-0.306186	-0.519872	0.211238	0.461577	0.25034	0.0162089	0.162673	DOWN	NO CHANGE
chr10:126599080-126603686	Map6d1	NM_198599	0.771602	0.251838	-0.519764	0.124838	0.0968862	-0.0279516	0.0189428	0.692134	DOWN	NO CHANGE
chr14:56233806-56237806	Pdrg1	NM_178939	0.935933	0.4162	-0.519733	-0.397881	-0.171577	0.226304	0.0610887	0.209777	NO CHANGE	NO CHANGE
chr7:149415076-149419076	Sox21	NM_177753	1.26239	0.742702	-0.519692	-0.223653	-0.263954	-0.0403014	0.0494288	0.620015	DOWN	NO CHANGE
chr13:40952300-40956300	Slc38a3,Slc38a3,Slc38a3	NM_001199218,NM_001199217,NM_023805	1.21925	0.700022	-0.51923	-0.269808	-0.362599	-0.0927911	0.0595771	0.304196	NO CHANGE	NO CHANGE
chr17:46574580-46578580	Paqr4	NM_023824	0.923475	0.404364	-0.51911	-0.0415667	0.0129599	0.0545266	0.0303128	0.815998	DOWN	NO CHANGE
chr10:61530569-61534569	Epgn	NM_053087	0.384696	-0.134199	-0.518895	-0.392242	-0.200617	0.191625	0.00863952	0.171318	DOWN	NO CHANGE
chr2:112098648-112102925	Pvalb	NM_013645	1.03181	0.513163	-0.518647	-0.522385	-0.629891	-0.107506	0.0187518	0.141307	DOWN	NO CHANGE
chr7:138694375-138698375	Lonrf2	NM_001029878	0.868028	0.349793	-0.518234	-0.50958	-0.494984	0.0145959	0.0106441	0.881323	DOWN	NO CHANGE
chr8:108019970-108023970	Zfp105	NM_009544	0.717154	0.198934	-0.51822	0.218317	0.323177	0.10486	0.00786532	0.0995504	DOWN	NO CHANGE
chr7:147163854-147167854	Hes2	NM_008236	1.12629	0.608316	-0.517971	-0.224052	-0.0859454	0.138106	0.028489	0.379369	DOWN	NO CHANGE
chr19:44102889-44106889	Pth1r,Pth1r,Pth1r	NM_001083936,NM_011199,NM_001083935	1.15971	0.642033	-0.51768	-0.417131	-0.331621	0.0855099	0.0270434	0.163022	DOWN	NO CHANGE
chr2:126375559-126379559	Fmn2	NM_019445	0.823816	0.306201	-0.517615	0.0187009	-0.0900148	-0.108716	0.0240829	0.1422	DOWN	NO CHANGE
chr10:62665900-62669900	Pthlh	NM_008970	1.02373	0.506126	-0.517605	0.0834395	-0.0641337	-0.147573	0.0099652	0.115232	DOWN	NO CHANGE
chr5:130659849-130663849	Hkdc1	NM_145419	0.213882	-0.303621	-0.517503	-0.916318	-0.495222	0.421096	0.0176505	0.0347412	DOWN	NO CHANGE
chr7:132743790-132747790	Fam181b	NM_021427	0.762547	0.245264	-0.517283	-0.261262	-0.214453	0.0468096	0.0135506	0.436803	DOWN	NO CHANGE
chr3:107846900-107850900	Gstt3	NM_133994	0.62415	0.107336	-0.516814	-0.211226	-0.122835	0.0883905	0.00928954	0.252649	DOWN	NO CHANGE
chr10:121553552-121557552	Cplx1	NM_007756	1.09287	0.576472	-0.516393	-0.420363	-0.352224	0.0681393	0.0264062	0.227824	DOWN	NO CHANGE
chr18:60750642-60754642	Gpr35	NM_022320	0.709298	0.192985	-0.516313	-0.467387	-0.307488	0.159898	0.00835473	0.22823	DOWN	NO CHANGE
chr17:79251084-79255084	Krt18	NM_010664	0.0474176	-0.468849	-0.516267	-0.714482	0.00366352	0.718145	0.0106441	0.0390164	DOWN	UP
chr19:30613369-30617369	Olfr1413	NM_147037	1.18777	0.671687	-0.51608	-0.729142	-0.643927	0.0852149	0.0321664	0.518263	DOWN	NO CHANGE
chr13:41174275-41178275	Olfm1,Olfm1	NM_001038613,NM_001038614	0.894769	0.378868	-0.515902	-0.654931	-0.595902	0.0590292	0.0330829	0.238162	DOWN	NO CHANGE
chr12:109541279-109545279	Rdh7,Rdh7	NM_017473,NM_001150749	1.15182	0.635922	-0.5159	-0.919874	-0.860372	0.0595025	0.0451118	0.637241	DOWN	NO CHANGE
chr6:129280999-129284999	Olfr311	NM_146537	1.03211	0.516212	-0.515898	-0.905966	-0.872866	0.0331007	0.0525147	0.531947	NO CHANGE	NO CHANGE
chr18:42738506-42742506	Hivep3	NM_010657	1.12779	0.612092	-0.515703	-0.0180424	-0.264978	-0.246936	0.0187792	0.119932	DOWN	NO CHANGE
chr5:113783113-113787113	Rhbg	NM_021375	1.3768	0.861316	-0.515486	-0.124547	-0.0621996	0.0623479	0.028607	0.246762	DOWN	NO CHANGE
chr11:99403672-99407672	Pstpip2	NM_013831	0.475126	-0.0402064	-0.515333	0.346829	0.389803	0.0429733	0.0145804	0.572765	DOWN	NO CHANGE
chr4:140365763-140369763	Hs3st6	NM_001012402	1.34532	0.829988	-0.515328	-0.309798	-0.288769	0.0210285	0.0145925	0.858203	DOWN	NO CHANGE
chr11:114898283-114902283	Cdhr5,Cdhr5,Sct	NM_028069,NM_001114322,NM_011328	0.577401	0.0624437	-0.514957	-0.45646	-0.226946	0.229513	0.01257	0.160152	DOWN	NO CHANGE
chr8:107652499-107656499	Atp2a3,Atp2a3,Atp2a3	NM_016745,NM_001163337,NM_001163336	1.09104	0.576337	-0.514701	-0.22619	-0.283367	-0.0571771	0.0145804	0.677393	DOWN	NO CHANGE
chr1:74938909-74942909	Adam23,Adam23	NM_011780,NM_001177600	0.789411	0.27508	-0.514331	-0.147913	-0.139232	0.00868186	0.0171999	0.952395	DOWN	NO CHANGE
chr7:36587208-36591208	Dock9,Dock9	NM_001128308,NM_001128307	-0.384587	-0.898897	-0.51431	-1.19012	-0.641409	0.548712	0.16012	0.112359	NO CHANGE	NO CHANGE
chr9:55171555-55175555	Sox8	NM_011447	1.06773	0.553535	-0.514194	0.192033	-0.00498247	-0.197016	0.0240615	0.12961	DOWN	NO CHANGE
chr18:39077553-39081553	Pacsin1	NM_011861	1.22476	0.710577	-0.514181	-0.688508	-0.408137	0.280371	0.0888503	0.066359	NO CHANGE	NO CHANGE
chr7:148150127-148154774	Tmsb15b2	NM_001080967	0.635366	0.121574	-0.513792	-0.220081	-0.605882	-0.3858	0.0183352	0.0572183	DOWN	NO CHANGE
chr11:54775614-54779614	Slc24a4	NM_172152	1.04376	0.530083	-0.513672	-0.387829	-0.357396	0.030433	0.0211653	0.632706	DOWN	NO CHANGE
chr13:20561761-20565761	Slc46a1	NM_026740	0.201993	-0.311546	-0.513539	0.0883185	0.351205	0.262886	0.0208097	0.0433633	DOWN	NO CHANGE
chr8:97665640-97669640	Gprin2	NM_183209	1.06338	0.549886	-0.513491	-0.387166	-0.263878	0.123288	0.0199722	0.295748	DOWN	NO CHANGE
chr1:134399606-134403606	Kirrel3,Kirrel3,Kirrel3,Kirrel3,Kirrel3	NM_001190911,NM_026324,NM_001190913,NM_001190912,NM_001190914	0.444803	-0.06852	-0.513323	0.415895	0.390561	-0.0253339	0.0134097	0.778385	DOWN	NO CHANGE
chr10:108136348-108140348	Lpcat2b	NM_027599	1.05148	0.538361	-0.513124	-0.406178	-0.308512	0.0976664	0.0227627	0.227872	DOWN	NO CHANGE
chr17:85079270-85085463	Mtus1	NM_001005864	0.206238	-0.306833	-0.513071	-0.491115	-0.26703	0.224085	0.0270434	0.109589	DOWN	NO CHANGE
chr11:65082691-65086691	Shbg,Sat2	NM_011367,NM_026991	0.733544	0.220662	-0.512881	-0.478052	-0.211828	0.266224	0.0328518	0.218052	DOWN	NO CHANGE
chr5:26447165-26451165	Gsc	NM_010351	1.13834	0.625466	-0.512879	-0.177875	-0.0875883	0.0902864	0.0108934	0.276549	DOWN	NO CHANGE
chr2:163314853-163318853	Auts2	NM_177047	0.67553	0.163007	-0.512523	0.228409	-0.129819	-0.358228	0.0097531	0.0764106	DOWN	NO CHANGE
chr19:55173137-55177137	Cx3cl1	NM_009142	0.54315	0.0307759	-0.512374	0.128005	0.131948	0.00394302	0.0126754	0.96835	DOWN	NO CHANGE
chr19:4037112-4041112	Saa2	NM_011314	0.516377	0.00403063	-0.512347	-0.850637	-0.471464	0.379173	0.0130779	0.113515	DOWN	NO CHANGE
chr17:38089167-38093167	St6galnac2	NM_009180	0.385245	-0.126325	-0.51157	-0.00256407	0.160057	0.162621	0.00863952	0.170639	DOWN	NO CHANGE
chr2:35251895-35255895	Lrrc34	NM_027941	1.22719	0.715634	-0.511557	-0.0235676	0.0658423	0.0894099	0.00912883	0.114412	DOWN	NO CHANGE
chr11:116074115-116078115	Ush1g	NM_176847	1.51689	1.00542	-0.511475	-0.877687	-0.686685	0.191002	0.0787013	0.459787	NO CHANGE	NO CHANGE
chr4:114728931-114732931	Gch1	NM_008102	0.77893	0.267682	-0.511247	0.126883	0.0818924	-0.0449907	0.0279429	0.682424	DOWN	NO CHANGE
chr6:126962359-126966359	Kcnh1,Kcnh1	NM_010600,NM_001038607	0.760394	0.249159	-0.511235	-0.101434	-0.0399554	0.0614786	0.0184187	0.623793	DOWN	NO CHANGE
chr5:38870745-38877824	Nkain2,Nkain2	NM_001025286,NM_001013411	0.576862	0.0656442	-0.511218	-0.170837	0.213693	0.38453	0.00863952	0.0265193	DOWN	NO CHANGE
chr4:106878584-106882584	2012-09-09	NM_001113486	0.751037	0.239846	-0.511191	-0.426792	-0.158619	0.268174	0.0343469	0.114603	DOWN	NO CHANGE
chr2:164155300-164159300	Gprc5c,Gprc5c,Gprc5c	NM_001110337,NM_147217,NM_001110338	0.811239	0.300152	-0.511086	-0.0504263	-0.190172	-0.139745	0.0148073	0.352139	DOWN	NO CHANGE
chr10:31164927-31168927	BC021891	NM_145608	0.996552	0.48553	-0.511021	-0.353719	-0.18949	0.16423	0.0205046	0.0481288	DOWN	NO CHANGE
chr4:133650188-133654188	Igsf9b,Igsf9b	NM_001129787,NM_001033323	0.84461	0.333714	-0.510896	0.0535665	-0.132435	-0.186001	0.0200656	0.271939	DOWN	NO CHANGE
chr11:46265232-46269232	Lrp4,Lrp4	NM_172668,NM_001145857	0.636245	0.12537	-0.510874	-0.0603715	0.0578611	0.118233	0.0682659	0.481298	NO CHANGE	NO CHANGE
chr3:97691830-97695830	Tuba4a	NM_009447	0.197246	-0.313444	-0.51069	0.563301	0.587705	0.0244036	0.0156959	0.840882	DOWN	NO CHANGE
chr7:25790114-25794114	Rcan2	NM_207649	0.569197	0.0585936	-0.510603	-0.305782	-0.195109	0.110673	0.0187792	0.446725	DOWN	NO CHANGE
chr15:98283542-98287542	Nsg1	NM_010942	1.23451	0.724294	-0.51022	-0.193628	-0.193106	0.000521678	0.0228554	0.99873	DOWN	NO CHANGE
chr1:173163680-173167680	Npdc1	NM_008721	0.737949	0.227972	-0.509978	0.187131	0.251926	0.0647955	0.0287737	0.137393	DOWN	NO CHANGE
chr3:108739801-108744274	Olfr312	NM_001011819	1.01092	0.501055	-0.509866	-1.10025	-1.08725	0.0129918	0.0519409	0.8705	NO CHANGE	NO CHANGE
chr8:128998165-129002165	Cacna1e	NM_009782	1.11499	0.605485	-0.509502	-0.79223	-0.743059	0.0491702	0.0176526	0.802003	DOWN	NO CHANGE
chr4:62277505-62281505	Clec12b	NM_027709	0.553508	0.0440159	-0.509492	-0.772549	-0.620189	0.15236	0.0208139	0.248744	DOWN	NO CHANGE
chr1:39777034-39781034	Nfe2l3	NM_010903	1.12447	0.614992	-0.509483	-0.266305	-0.339051	-0.0727459	0.0293005	0.137692	DOWN	NO CHANGE
chr14:37781150-37785150	Mpzl3,Mpzl3	NM_001093749,NM_176993	1.21172	0.702738	-0.508983	-0.004585	0.0831747	0.0877597	0.0259837	0.143283	DOWN	NO CHANGE
chr7:51920073-51924073	Rtn2,Ppm1n	NM_013648,NM_177691	0.764248	0.255313	-0.508935	-0.154908	-0.145941	0.00896724	0.0242765	0.935375	DOWN	NO CHANGE
chr8:42126465-42130465	Abca2	NM_007379	0.565328	0.0564749	-0.508853	-0.215631	-0.141015	0.0746163	0.00970582	0.324171	DOWN	NO CHANGE
chr14:22566552-22571044	Grb7	NM_010346	1.12349	0.614654	-0.508833	-0.218711	-0.301305	-0.0825941	0.00912912	0.325036	DOWN	NO CHANGE
chr1:89099185-89103185	Ppapdc2,4430402I18Rik	NM_028922,NM_198651	0.612296	0.103487	-0.508809	-0.0611326	-0.0383078	0.0228248	0.0211756	0.822317	DOWN	NO CHANGE
chr7:147077394-147081394	Dio3os,Dio3,Mir1247	NR_002866,NM_172119,NR_037204	0.759875	0.251073	-0.508802	-0.299608	-0.270381	0.0292278	0.0241561	0.590925	DOWN	NO CHANGE
chr8:128515801-128519801	Hmx3	NM_008257	1.06661	0.557838	-0.50877	0.0760791	0.0936436	0.0175645	0.0375783	0.788773	DOWN	NO CHANGE
chr11:52026689-52030689	Snap91	NM_013669	1.00328	0.494644	-0.508631	-0.163963	-0.403287	-0.239324	0.0271522	0.236665	DOWN	NO CHANGE
chr5:30531462-30535462	Cyp2s1	NM_028775	0.531496	0.0229671	-0.508529	0.132431	0.0299122	-0.102519	0.00974807	0.193022	DOWN	NO CHANGE
chr10:111433520-111437520	Dock3	NM_153413	1.33319	0.824825	-0.508365	-0.494029	-0.425318	0.0687117	0.110092	0.467031	NO CHANGE	NO CHANGE
chr17:34331939-34335939	Mobkl2b	NM_178061	0.722471	0.214401	-0.50807	-0.182648	-0.0135313	0.169117	0.0106441	0.114677	DOWN	NO CHANGE
chr7:140870944-140874944	Tmem71	NM_172514	0.349359	-0.158606	-0.507965	-0.469193	-0.167845	0.301348	0.0123451	0.0943004	DOWN	NO CHANGE
chr1:169276921-169280921	Loxl2	NM_033325	-0.136178	-0.644073	-0.507895	0.219635	0.0255653	-0.194069	0.0166304	0.199158	DOWN	NO CHANGE
chr1:152312495-152316495	Slfn9	NM_172796	0.404083	-0.103794	-0.507877	0.190466	0.218065	0.0275985	0.00835473	0.481604	DOWN	NO CHANGE
chr16:85549818-85553818	Skor2	NM_001109743	0.899865	0.392156	-0.507709	-0.118519	-0.137805	-0.0192866	0.012521	0.790965	DOWN	NO CHANGE
chr18:80443041-80447041	Gpr37l1	NM_134438	0.159715	-0.34797	-0.507685	-0.53691	0.108001	0.644911	0.0179917	0.0341178	DOWN	UP
chr11:59000443-59004443	Pla2g2a,Pla2g2a	NM_001082531,NR_002926	0.811282	0.303667	-0.507614	-0.647066	-0.221533	0.425533	0.0144074	0.0341978	DOWN	NO CHANGE
chr14:63074326-63078326	Accn1	NM_001034013	1.10751	0.600132	-0.507379	-0.513228	-0.510966	0.00226155	0.019343	0.985741	DOWN	NO CHANGE
chr7:118124809-118128809	Chrna1	NM_007389	0.324416	-0.182923	-0.507339	-0.458946	-0.202794	0.256151	0.00998622	0.104468	DOWN	NO CHANGE
chr19:4497783-4501783	Icosl	NM_015790	0.995631	0.488311	-0.50732	-0.23753	-0.185138	0.0523915	0.0217275	0.815203	DOWN	NO CHANGE
chr2:152299598-152303598	Fam117a	NM_172543	0.774282	0.267055	-0.507228	0.0898247	0.18365	0.093825	0.0131424	0.238428	DOWN	NO CHANGE
chr19:34172232-34176232	Cebpe	NM_207131	0.617066	0.109866	-0.5072	-0.343695	-0.147343	0.196352	0.0153117	0.0983944	DOWN	NO CHANGE
chr9:20830616-20837281	Slc26a4	NM_011867	1.10003	0.592839	-0.507194	0.0550329	0.0882336	0.0332007	0.01564	0.730564	DOWN	NO CHANGE
chr8_random:162211-166211	Tbx21	NM_019507	1.10736	0.600169	-0.50719	-0.372027	-0.320681	0.0513466	0.0152261	0.329308	DOWN	NO CHANGE
chr3:151828064-151832064	Slc37a2,Slc37a2	NM_020258,NM_001145960	0.129636	-0.377524	-0.507159	-0.247226	-0.142203	0.105023	0.0311686	0.23579	DOWN	NO CHANGE
chr15:89150202-89154202	Ltk,Ltk,Ltk,Ltk	NM_008523,NM_206941,NM_206942,NM_203345	0.797138	0.290375	-0.506763	-0.215604	-0.251799	-0.0361955	0.00835473	0.409311	DOWN	NO CHANGE
chr19:29996426-30000426	Pou4f1	NM_011143	1.11826	0.611707	-0.506553	-0.230421	-0.269528	-0.0391064	0.0275649	0.389123	DOWN	NO CHANGE
chr9:20870737-20874737	Rab3b	NM_023537	0.181131	-0.32536	-0.506491	-0.485815	-0.260084	0.225731	0.0145565	0.15819	DOWN	NO CHANGE
chr13:101261764-101265764	Ret,Ret	NM_001080780,NM_009050	1.34724	0.840848	-0.506389	-0.237508	-0.459807	-0.222299	0.0250791	0.0433633	DOWN	NO CHANGE
chr14:41826264-41830264	Rem2	NM_080726	-0.0172408	-0.523622	-0.506382	-0.64398	-0.517636	0.126344	0.0612311	0.508858	NO CHANGE	NO CHANGE
chr6:136729463-136733463	Fgf16	NM_030614	0.839774	0.334011	-0.505764	-0.00404299	-0.157651	-0.153608	0.00863952	0.228379	DOWN	NO CHANGE
chr3:103661014-103665014	Gcnt3	NM_028087	0.612451	0.106859	-0.505593	-0.477992	-0.27987	0.198122	0.0146568	0.132399	DOWN	NO CHANGE
chr4:155384603-155388603	Gsx1	NM_008178	1.13398	0.628395	-0.505586	0.343054	0.365452	0.0223973	0.00863952	0.846339	DOWN	NO CHANGE
chr11:48792083-48796100	Arap2	NM_178407	0.190393	-0.315052	-0.505446	-0.256865	-0.0363326	0.220532	0.0491023	0.0681498	DOWN	NO CHANGE
chr1:174187755-174191755	Ablim2,Ablim2,Ablim2,Ablim2,Ablim2,Ablim2	NM_001177697,NM_001177700,NM_001177699,NM_001177698,NM_001177696,NM_177678	0.81578	0.310406	-0.505375	0.216352	0.142103	-0.0742489	0.0176526	0.209182	DOWN	NO CHANGE
chr13:33338278-33342278	Pipox	NM_008952	1.43344	0.928248	-0.50519	-0.32531	-0.371767	-0.0464573	0.040079	0.385246	DOWN	NO CHANGE
chr1:36591774-36595774	Mgat3	NM_010795	0.042859	-0.462304	-0.505163	-0.256815	0.00193264	0.258748	0.0482562	0.230044	DOWN	NO CHANGE
chr10:80560817-80564817	Tspan33	NM_146173	1.21059	0.705487	-0.505101	-0.306421	-0.388863	-0.0824424	0.0690824	0.325036	NO CHANGE	NO CHANGE
chr17:57241607-57245607	Lcn10	NM_178036	1.10581	0.600717	-0.505093	-0.867367	-0.665515	0.201852	0.0137294	0.196687	DOWN	NO CHANGE
chr5:35381001-35385001	Kcnk2,Kcnk2,Kcnk2	NR_027627,NM_010607,NM_001159850	0.597925	0.0930367	-0.504889	-0.480723	-0.497553	-0.0168299	0.0249908	0.876583	DOWN	NO CHANGE
chr15:66391808-66395808	Ace	NM_207624	0.818224	0.313354	-0.50487	-0.170143	-0.109934	0.060209	0.0140464	0.722823	DOWN	NO CHANGE
chr18:65854721-65858721	Cbr3	NM_173047	0.653639	0.148868	-0.504771	0.207863	0.260066	0.0522036	0.0157636	0.52252	DOWN	NO CHANGE
chr11:60951136-60955136	N4bp2l1	NM_133898	0.258287	-0.2463	-0.504586	-0.357951	-0.359971	-0.00201947	0.0179991	0.989072	DOWN	NO CHANGE
chrX:70535054-70539054	Rhox2f	NM_001085356	0.366039	-0.138541	-0.50458	-0.820655	-0.636122	0.184533	0.0363999	0.36625	DOWN	NO CHANGE
chr8:12912692-12916692	Slc10a4	NM_173403	1.0424	0.537894	-0.50451	-0.428476	-0.279057	0.149419	0.0406005	0.0803106	DOWN	NO CHANGE
chr1:135817178-135821178	Nrl,Nrl	NM_001136074,NM_008736	1.33325	0.828904	-0.504343	-0.988412	-0.350568	0.637844	0.107038	0.0345896	NO CHANGE	UP
chr11:106133486-106138785	Mtap7d2	NM_001081124	0.903718	0.399422	-0.504296	-0.400208	-0.464636	-0.064428	0.0375783	0.474499	DOWN	NO CHANGE
chr17:32325608-32329608	2012-03-08	NM_027920	0.318725	-0.185313	-0.504038	0.357181	0.206753	-0.150428	0.0116306	0.160575	DOWN	NO CHANGE
chr1:188529071-188533071	4930583H14Rik,4930583H14Rik	NR_028121,NM_026358	0.750511	0.246817	-0.503694	0.0657062	0.201721	0.136015	0.028654	0.0493167	DOWN	NO CHANGE
chr4:68614631-68618631	Rassf2	NM_175445	0.42317	-0.0803919	-0.503562	0.399341	0.239542	-0.159799	0.0150038	0.0945552	DOWN	NO CHANGE
chr7:28305079-28309079	Slc9a7	NM_177353	0.838873	0.335446	-0.503427	-0.0978651	-0.371539	-0.273674	0.0206315	0.0755337	DOWN	NO CHANGE
chr9:123124356-123128356	Flywch2	NM_029798	0.510505	0.00721558	-0.503289	0.0166459	0.0355363	0.0188905	0.0143803	0.849149	DOWN	NO CHANGE
chr6:145067058-145071058	Golga7b	NM_027694	0.953013	0.449752	-0.503261	-0.476249	-0.488018	-0.011769	0.0290571	0.855438	DOWN	NO CHANGE
chr1:167090104-167094104	Slfn3	NM_011409	0.38207	-0.121178	-0.503248	-0.560936	0.190707	0.751642	0.007239	0.0315331	DOWN	UP
chr18:37846312-37850312	Mylk	NM_139300	0.172774	-0.330364	-0.503138	0.215695	0.428848	0.213153	0.0107281	0.164447	DOWN	NO CHANGE
chr2:120910695-120914695	Epas1	NM_010137	1.11573	0.612636	-0.503096	0.284175	0.124371	-0.159803	0.0292853	0.114559	DOWN	NO CHANGE
chr6:112896460-112900460	Fam198a,Fam198a	NM_177743,NM_001199927	0.540213	0.0371399	-0.503073	-0.609614	-0.237031	0.372583	0.0153981	0.0910461	DOWN	NO CHANGE
chr10:55823521-55827521	Dnajb13	NM_153527	0.845385	0.342662	-0.502723	-0.483988	-0.234536	0.249452	0.0233968	0.0872928	DOWN	NO CHANGE
chr15:99406286-99410286	Bcl6b	NM_007528	0.66509	0.162384	-0.502707	0.210495	0.1227	-0.0877945	0.0176176	0.73126	DOWN	NO CHANGE
chr2:103249054-103253054	Adamts2	NM_175643	0.559492	0.0568762	-0.502616	-0.195686	-0.106567	0.0891194	0.00863952	0.156544	DOWN	NO CHANGE
chr3:105603454-105607454	Slc16a2	NM_009197	0.849958	0.347354	-0.502605	-0.0941575	-0.197739	-0.103582	0.0188278	0.307516	DOWN	NO CHANGE
chr2:164877935-164881935	Ly6h,Ly6h,Ly6h	NM_011837,NM_001135688,NM_001135689	1.1751	0.672514	-0.502589	-0.814137	-0.640707	0.17343	0.0272006	0.168151	DOWN	NO CHANGE
chr8:64403685-64407685	Rnf208,2310002J15Rik,Gm757,Slc34a3	NM_176834,NM_026415,NM_001033410,NM_080854	1.12218	0.619657	-0.502522	-0.410115	-0.216784	0.193332	0.0154388	0.166475	DOWN	NO CHANGE
chr10:116674937-116678937	Rasl10a	NM_145216	0.333904	-0.168603	-0.502507	-0.0587048	-0.0778717	-0.019167	0.0123946	0.833903	DOWN	NO CHANGE
chr9:79824889-79828889	Pknox2,Pknox2	NM_148950,NM_001029838	0.651779	0.149388	-0.502392	-0.373257	-0.208844	0.164414	0.0157481	0.164382	DOWN	NO CHANGE
chr2:181112739-181116739	Gm5820	NM_001033789	0.356532	-0.145597	-0.502128	-0.319867	-0.144717	0.175151	0.0300235	0.342813	DOWN	NO CHANGE
chr17:43404095-43408095	Nrip3	NM_020610	1.2996	0.79752	-0.502078	-0.078904	-0.122921	-0.0440165	0.028693	0.697469	DOWN	NO CHANGE
chr2:172944226-172948226	Apol9b,Apol9b	NM_173743,NM_001168660	0.109867	-0.392194	-0.502061	-0.274465	0.0546144	0.329079	0.0106441	0.0911177	DOWN	NO CHANGE
chr15:75095650-75099650	Myh11,Myh11	NM_001161775,NM_013607	0.293451	-0.208452	-0.501902	-0.578276	-0.467359	0.110918	0.010994	0.324171	DOWN	NO CHANGE
chr15:44583204-44587204	Galm	NM_176963	0.512961	0.0112144	-0.501747	0.12024	0.177948	0.057708	0.00991729	0.324735	DOWN	NO CHANGE
chr5:76759336-76763336	Vmn1r51	NM_011683	0.651849	0.150205	-0.501644	-0.495075	-0.543142	-0.048067	0.00863952	0.416654	DOWN	NO CHANGE
chr1:172204254-172208254	Fgf1	NM_010197	0.534538	0.0329363	-0.501602	-0.51834	-0.208968	0.309372	0.010994	0.18345	DOWN	NO CHANGE
chr3:10207776-10211776	Thrb	NM_001113417	0.871482	0.370368	-0.501113	0.041545	-0.0159285	-0.0574735	0.0157088	0.709743	DOWN	NO CHANGE
chr3:92117426-92121426	Syn2,Syn2	NM_001111015,NM_013681	1.08716	0.586056	-0.501104	-0.249134	-0.260931	-0.0117966	0.0439926	0.781745	DOWN	NO CHANGE
chr17:24866429-24874386	Tnfrsf8	NM_009401	1.16683	0.665816	-0.501012	-1.00507	-0.653828	0.351247	0.051321	0.0711132	NO CHANGE	NO CHANGE
chr16:48428149-48432149	Olfr1416	NM_147038	1.1203	0.619293	-0.501006	-1.01444	-0.882385	0.132055	0.098458	0.113233	NO CHANGE	NO CHANGE
chr11:99104581-99108581	4930594C11Rik	NR_024017	-0.0696883	-0.570499	-0.500811	-0.641839	-0.27887	0.362969	0.0218491	0.0933878	DOWN	NO CHANGE
chr2:138101028-138105028	Fstl4	NM_177059	0.897427	0.396651	-0.500776	-0.173677	-0.169881	0.003796	0.0150467	0.93607	DOWN	NO CHANGE
chr11:83462080-83466080	Chrna3	NM_145129	1.08585	0.585162	-0.500693	-0.452717	-0.23906	0.213656	0.0474305	0.0930447	DOWN	NO CHANGE
chr14:22561301-22565301	Fam189a1	NM_183087	0.900095	0.399461	-0.500634	-0.192353	-0.272214	-0.0798616	0.0138292	0.108714	DOWN	NO CHANGE
chr7:111698234-111702234	Cd72,Cd72,Cd72,Cd72	NM_007654,NM_001110322,NM_001110320,NM_001110321	0.923929	0.423558	-0.500371	-0.39037	-0.056123	0.334247	0.0158734	0.100501	DOWN	NO CHANGE
chr4:149519880-149523880	Grin1,Grin1,Grin1	NM_008169,NM_001177657,NM_001177656	1.05149	0.551282	-0.500209	-0.693707	-0.614887	0.0788198	0.0134284	0.420753	DOWN	NO CHANGE
chr2:62249488-62253488	Mir212,Hic1,Hic1	NR_029794,NM_010430,NM_001098203	0.453607	-0.0465131	-0.50012	0.470164	0.526192	0.0560284	0.0135506	0.334596	DOWN	NO CHANGE
chr5:34882813-34886813	As3mt	NM_020577	1.00292	0.502982	-0.499938	-0.131737	-0.0762688	0.0554684	0.051258	0.594191	NO CHANGE	NO CHANGE
chr7:112571133-112575133	Gcom1	NM_001033208	0.852764	0.352874	-0.49989	-0.443629	-0.219554	0.224074	0.0136185	0.20915	NO CHANGE	NO CHANGE
chr11:72174582-72178582	Olfr1420	NM_146410	1.00042	0.500586	-0.499838	-0.791567	-0.807239	-0.0156717	0.0597457	0.80914	NO CHANGE	NO CHANGE
chr4:148856241-148862451	Cpn1	NM_030703	1.05686	0.55706	-0.499796	-1.00521	-0.620805	0.384402	0.0746135	0.0354493	NO CHANGE	NO CHANGE
chr11:32180471-32187763	Pik3ap1	NM_031376	0.829295	0.329668	-0.499627	-0.448489	-0.392146	0.0563437	0.0134477	0.637238	NO CHANGE	NO CHANGE
chr11:5702999-5706999	Prkch	NM_008856	1.00843	0.509178	-0.499247	0.238694	0.198498	-0.0401967	0.0151878	0.580723	NO CHANGE	NO CHANGE
chr4:140400893-140404893	Slc36a2	NM_153170	1.03232	0.533078	-0.499245	-0.700712	-0.105998	0.594714	0.0266717	0.021697	NO CHANGE	UP
chr19:3928916-3936024	4921517D21Rik	NM_026338	0.842022	0.342943	-0.499078	-0.708012	-0.224996	0.483016	0.0404174	0.0687926	NO CHANGE	NO CHANGE
chr4:155601192-155605192	Pde10a	NM_011866	0.870685	0.371651	-0.499033	-0.0278527	-0.115688	-0.0878355	0.019022	0.221889	NO CHANGE	NO CHANGE
chr12:104894481-104898481	Gjb2	NM_008125	1.08209	0.583269	-0.498824	-0.0607718	0.00659698	0.0673688	0.0430026	0.545717	NO CHANGE	NO CHANGE
chr2:180688604-180692604	Pard3b	NM_001081050	0.582326	0.0840594	-0.498267	0.186655	0.125487	-0.0611684	0.019241	0.347712	NO CHANGE	NO CHANGE
chr11:106575795-106579795	Tmem90a	NM_001033334	1.1397	0.641645	-0.498057	-0.482372	-0.416474	0.0658976	0.0187518	0.212405	NO CHANGE	NO CHANGE
chr4:154240493-154244493	Degs2,Degs2	NM_001171002,NM_027299	0.857517	0.359492	-0.498025	-0.428842	-0.183463	0.245379	0.0426694	0.0553687	NO CHANGE	NO CHANGE
chr2:167065237-167069237	Fbrsl1	NM_028596	0.0161401	-0.481756	-0.497896	-0.453342	-0.563109	-0.109766	0.0242678	0.380381	NO CHANGE	NO CHANGE
chr5:115343742-115347742	Gfi1b,Gfi1b	NM_001160406,NM_008114	1.15227	0.654501	-0.497772	-0.677718	-0.608066	0.069652	0.0549582	0.336563	NO CHANGE	NO CHANGE
chr2:91034392-91038392	Tmtc1	NM_198967	1.18281	0.685488	-0.497326	0.0246768	-0.200014	-0.224691	0.0631954	0.0979466	NO CHANGE	NO CHANGE
chr2:74496676-74500676	Rarb	NM_011243	0.506492	0.00922387	-0.497268	0.160102	0.0574534	-0.102648	0.0116835	0.522689	NO CHANGE	NO CHANGE
chr7:51021269-51025269	Ankrd58	NM_173779	1.33766	0.840411	-0.497254	-0.045887	-0.322671	-0.276784	0.0259627	0.102205	NO CHANGE	NO CHANGE
chr9:30938584-30942584	Nell1	NM_001037906	0.833153	0.336276	-0.496877	-0.440869	-0.341534	0.0993348	0.0279476	0.317554	NO CHANGE	NO CHANGE
chr4:140641059-140645059	Gzmk	NM_008196	0.114164	-0.382627	-0.496791	-0.536767	0.0761327	0.6129	0.0195817	0.0527727	NO CHANGE	NO CHANGE
chr15:97074337-97080753	Kctd15	NM_146188	0.427137	-0.0696397	-0.496776	0.381824	0.251365	-0.13046	0.0212172	0.159139	NO CHANGE	NO CHANGE
chr11:48861034-48867944	Ntng1,Ntng1,Ntng1,Ntng1,Ntng1,Ntng1	NM_001163351,NM_030699,NM_001163350,NM_001163349,NM_001163348,NM_133488	0.898326	0.401984	-0.496342	0.0531907	0.0126252	-0.0405655	0.0133091	0.746859	NO CHANGE	NO CHANGE
chr6:36470009-36474009	Slc6a3	NM_010020	1.10455	0.608242	-0.496307	-0.182753	-0.0826388	0.100114	0.0403206	0.432055	NO CHANGE	NO CHANGE
chr15:79434714-79438714	Cpne9	NM_170673	0.335497	-0.16072	-0.496218	-0.419411	-0.359653	0.059758	0.007239	0.549822	NO CHANGE	NO CHANGE
chr15:89307056-89311056	Syt2	NM_009307	1.17329	0.677191	-0.496095	-0.385684	-0.195135	0.190548	0.0616466	0.127113	NO CHANGE	NO CHANGE
chr6:85711674-85718938	Thsd4	NM_001040426	0.0936671	-0.402265	-0.495932	-1.18123	-0.576881	0.604348	0.0950135	0.0633105	NO CHANGE	NO CHANGE
chr15:91402892-91406892	Nipal2	NM_145469	0.826101	0.33024	-0.495861	-0.268362	-0.165886	0.102476	0.0170507	0.0943004	NO CHANGE	NO CHANGE
chr16:94082304-94086304	Crhbp	NM_198408	0.564187	0.0683641	-0.495822	-0.313435	0.0149353	0.328371	0.0129673	0.116713	NO CHANGE	NO CHANGE
chr4:48060919-48064919	Svs3a	NM_021363	0.916144	0.420396	-0.495749	-0.943385	-0.842124	0.101261	0.0375783	0.314403	NO CHANGE	NO CHANGE
chr14:49281747-49285747	3110035E14Rik	NM_178399	0.402508	-0.0930671	-0.495575	-0.528188	-0.288445	0.239743	0.0263015	0.118882	NO CHANGE	NO CHANGE
chr8:13022833-13026833	E130012A19Rik	NM_175332	0.847911	0.352437	-0.495474	0.0139697	-0.0992542	-0.113224	0.0196541	0.065221	NO CHANGE	NO CHANGE
chr2:130229057-130233057	Eef1a2	NM_007906	0.946214	0.450965	-0.495249	-0.694559	-0.541512	0.153047	0.0118925	0.127113	NO CHANGE	NO CHANGE
chr13:55467931-55471931	Sytl4	NM_013757	0.898258	0.403446	-0.494812	-0.132865	-0.51507	-0.382205	0.00936366	0.0431135	NO CHANGE	NO CHANGE
chr17:36255472-36261555	Nkx6-1	NM_144955	1.11224	0.617714	-0.494529	-0.168834	-0.238542	-0.0697075	0.0336454	0.424678	NO CHANGE	NO CHANGE
chr15:103085047-103089047	Col18a1	NM_009929	0.196107	-0.29839	-0.494497	-0.0640954	0.0198222	0.0839176	0.00863952	0.607551	NO CHANGE	NO CHANGE
chr19:10994291-10998291	Manba	NM_027288	0.298125	-0.196122	-0.494247	0.0219515	0.108763	0.0868116	0.0781308	0.418481	NO CHANGE	NO CHANGE
chr7:25559022-25563022	Sstr2,Sstr2	NM_001042606,NM_009217	0.0393775	-0.454748	-0.494125	-1.04274	-0.313868	0.728871	0.0140464	0.0572183	NO CHANGE	NO CHANGE
chr17:52738887-52742887	Syt16	NM_172804	1.10389	0.60991	-0.493981	-0.348986	-0.120424	0.228562	0.0349023	0.136472	NO CHANGE	NO CHANGE
chr4:141637012-141643419	S100b	NM_009115	0.153081	-0.340515	-0.493596	-0.713217	-0.287853	0.425363	0.03039	0.0567271	NO CHANGE	NO CHANGE
chr7:87402905-87406905	Foxn4	NM_148935	1.11132	0.61804	-0.493283	-0.467906	-0.409594	0.0583116	0.013985	0.468734	NO CHANGE	NO CHANGE
chr8:127041526-127045526	Bik	NM_007546	1.03687	0.543823	-0.49305	-0.080487	-0.108912	-0.028425	0.0335797	0.850417	NO CHANGE	NO CHANGE
chrX:98254176-98258176	Aldh1a3	NM_053080	0.80908	0.316372	-0.492708	0.373248	0.0676866	-0.305561	0.0649236	0.038214	NO CHANGE	NO CHANGE
chr19:45951859-45955859	Amn	NM_033603	-0.38606	-0.878563	-0.492503	-1.39615	-0.588667	0.807479	0.0952795	0.0345896	NO CHANGE	UP
chr1:155697525-155701525	Lbx1	NM_010691	1.20028	0.707836	-0.492448	-0.17646	-0.0609087	0.115552	0.0417941	0.314894	NO CHANGE	NO CHANGE
chr1:90173295-90177332	Rab11fip4	NM_175543	1.03335	0.540907	-0.492443	-0.386711	-0.208918	0.177794	0.0139619	0.171267	NO CHANGE	NO CHANGE
chr16:18621696-18625696	Myl10,Myl10	NM_001085387,NM_021611	0.910563	0.418159	-0.492404	-0.954195	-0.574372	0.379822	0.036889	0.129333	NO CHANGE	NO CHANGE
chr11:97856687-97860687	Tmem141,Tmem141	NM_001109993,NM_001040130	0.854994	0.362834	-0.49216	-0.458918	-0.258762	0.200156	0.00922669	0.032936	NO CHANGE	NO CHANGE
chr4:53282304-53286304	Acsf3	NM_144932	0.875974	0.383951	-0.492023	-0.2034	-0.0659886	0.137411	0.0979429	0.461173	NO CHANGE	NO CHANGE
chr15:74646305-74650305	Impdh1	NM_011829	0.374848	-0.116977	-0.491824	0.34849	0.259443	-0.0890469	0.0114353	0.564342	NO CHANGE	NO CHANGE
chr15:10104209-10108209	Lrrc8e	NM_028175	0.864885	0.373606	-0.491279	-0.248444	-0.157688	0.0907564	0.0534205	0.476527	NO CHANGE	NO CHANGE
chr15:72917641-72921641	Mt2	NM_008630	0.168191	-0.323035	-0.491226	-0.0154669	0.270558	0.286025	0.00883505	0.0755877	NO CHANGE	NO CHANGE
chr15:100132047-100136047	4833413D08Rik	NM_175167	0.867082	0.376062	-0.49102	-1.23686	-1.02577	0.211094	0.0422017	0.17657	NO CHANGE	NO CHANGE
chr9:44262050-44266050	Dlgap4	NM_146128	1.28793	0.796953	-0.490978	-0.637533	-0.641366	-0.00383297	0.0587924	0.984213	NO CHANGE	NO CHANGE
chr2:130629037-130633037	Eps8l3	NM_133867	0.13426	-0.356473	-0.490733	-0.512914	0.0312717	0.544185	0.0183352	0.0758967	NO CHANGE	NO CHANGE
chr10:77295491-77299491	Ramp3	NM_019511	0.230994	-0.259699	-0.490693	-0.281715	-0.144898	0.136817	0.0124193	0.305834	NO CHANGE	NO CHANGE
chr13:59832313-59836313	1700012B09Rik	NM_029306	0.151079	-0.339615	-0.490693	-0.318651	0.0697492	0.3884	0.010994	0.0572183	NO CHANGE	NO CHANGE
chr5:75073097-75077097	Rftn1	NM_181397	0.404275	-0.0863581	-0.490633	-0.0621288	-0.0453576	0.0167712	0.0168715	0.791681	NO CHANGE	NO CHANGE
chr15:88427531-88431531	Gm628	NM_001033365	0.973446	0.483037	-0.490409	-0.329707	-0.313065	0.0166424	0.0125265	0.875009	NO CHANGE	NO CHANGE
chr8:98098297-98102297	Pth2r	NM_139270	1.04164	0.551483	-0.490155	-0.270371	-0.226939	0.043432	0.0282728	0.558388	NO CHANGE	NO CHANGE
chr13:33750073-33754073	Lyz1	NM_013590	1.08561	0.595552	-0.490057	-0.777212	-0.619655	0.157557	0.0292853	0.109513	NO CHANGE	NO CHANGE
chrX:35177031-35181031	Pkd2l1	NM_181422	0.867446	0.377427	-0.490019	-0.563874	-0.32105	0.242823	0.0159454	0.124419	NO CHANGE	NO CHANGE
chr11:94345824-94349824	Myoz3	NM_133363	0.00116888	-0.488598	-0.489767	-0.27313	0.0379456	0.311075	0.0157636	0.129835	NO CHANGE	NO CHANGE
chr1:94544618-94548618	Chst7	NM_021715	0.721642	0.232035	-0.489607	0.117644	-0.151468	-0.269113	0.0127544	0.0664765	NO CHANGE	NO CHANGE
chr17:23734622-23739654	2010109I03Rik	NM_025929	0.71579	0.226252	-0.489538	-1.4013	-1.04173	0.359569	0.0372956	0.041173	NO CHANGE	NO CHANGE
chr6:122460493-122464493	Dach1,Dach1	NM_007826,NM_001038610	0.758692	0.269265	-0.489427	0.096068	-0.140596	-0.236664	0.0292551	0.126793	NO CHANGE	NO CHANGE
chr14:71029161-71033161	C630004H02Rik	NM_175454	1.01327	0.524071	-0.489198	-0.202288	-0.216764	-0.0144768	0.0180815	0.812128	NO CHANGE	NO CHANGE
chr8:97441151-97448393	Arhgap6	NM_009707	0.775526	0.286363	-0.489163	-0.0692383	-0.239736	-0.170497	0.0108934	0.0794954	NO CHANGE	NO CHANGE
chr2:152426908-152430908	Olfr172	NM_147001	0.325277	-0.163821	-0.489097	-0.472997	-0.574176	-0.10118	0.0298022	0.139614	NO CHANGE	NO CHANGE
chr4:120708970-120712970	Fkbp11	NM_024169	-0.234811	-0.723842	-0.489031	-0.392444	-0.507186	-0.114742	0.0508367	0.45012	NO CHANGE	NO CHANGE
chr7:51077619-51081619	Gpr128	NM_172825	0.939035	0.450354	-0.48868	-0.609621	-0.566962	0.0426594	0.0211653	0.603816	NO CHANGE	NO CHANGE
chr19:3989551-3993551	Mctp2	NM_001024703	1.06046	0.571793	-0.488671	-0.109057	-0.0803008	0.0287565	0.00953867	0.632864	NO CHANGE	NO CHANGE
chr16:33790922-33794922	Rnf150	NM_177378	0.592944	0.104469	-0.488476	-0.438314	-0.303313	0.135001	0.018969	0.285558	NO CHANGE	NO CHANGE
chr7:19466838-19470838	Crb3,Slc25a23	NM_177638,NM_025877	0.918344	0.429942	-0.488402	0.427953	0.200884	-0.227069	0.00850365	0.20491	NO CHANGE	NO CHANGE
chr1:56693495-56697495	Plekhb2	NM_145516	0.119108	-0.369212	-0.488319	-0.183813	-0.048559	0.135254	0.0194533	0.517651	NO CHANGE	NO CHANGE
chr13:59806758-59810758	Procr	NM_011171	0.0530454	-0.435223	-0.488268	0.0924293	0.271099	0.17867	0.025625	0.163864	NO CHANGE	NO CHANGE
chr8:122081827-122085827	Frem2	NM_172862	1.0094	0.521245	-0.488153	-0.220242	-0.180012	0.0402301	0.0154096	0.3494	NO CHANGE	NO CHANGE
chr11:99015591-99019591	En2	NM_010134	0.905707	0.417609	-0.488098	-0.197203	-0.210742	-0.0135394	0.0122836	0.866785	NO CHANGE	NO CHANGE
chr1:174519899-174523899	Bglap,Bglap	NM_007541,NM_001037939	-0.0575322	-0.545353	-0.487821	-1.22448	-0.833676	0.390809	0.0510937	0.0306911	NO CHANGE	NO CHANGE
chr9:103189827-103193827	Olfr763	NM_146862	0.0537748	-0.433938	-0.487713	-0.722846	-0.435305	0.287541	0.0145925	0.221573	NO CHANGE	NO CHANGE
chr7:109018397-109022397	H1f0,Gcat,Gcat	NM_008197,NM_013847,NM_001161712	0.389686	-0.0979754	-0.487662	0.378603	0.382635	0.00403191	0.007239	0.979214	NO CHANGE	NO CHANGE
chr19:7369127-7373127	Hrk	NM_007545	1.16674	0.679077	-0.487659	-0.031794	-0.170216	-0.138422	0.0314212	0.28162	NO CHANGE	NO CHANGE
chr9:54383590-54387590	St8sia6	NM_145838	1.02072	0.533289	-0.487432	-0.154905	-0.0146102	0.140295	0.00928954	0.14939	NO CHANGE	NO CHANGE
chr19:6542270-6546270	Foxi2	NM_183193	0.929723	0.442478	-0.487245	-0.52336	-0.285837	0.237523	0.011548	0.202182	NO CHANGE	NO CHANGE
chr9:62522461-62526461	Bcan,Bcan	NM_001109758,NM_007529	1.24397	0.756761	-0.487205	-0.052002	-0.211238	-0.159236	0.0151555	0.0997428	NO CHANGE	NO CHANGE
chr9:57859623-57863623	Grrp1	NM_001099296	1.16939	0.682192	-0.487194	-0.450756	-0.41271	0.0380456	0.0356488	0.66885	NO CHANGE	NO CHANGE
chr4:42678494-42682495	Esr2,Esr2	NM_010157,NM_207707	0.420391	-0.0667704	-0.487161	0.195631	0.311367	0.115736	0.0130994	0.220612	NO CHANGE	NO CHANGE
chr2:129134908-129138908	Krt77	NM_001003667	1.16943	0.682481	-0.486949	-1.30767	-1.09572	0.211956	0.0748536	0.073456	NO CHANGE	NO CHANGE
chr11:6537852-6541852	Gng13	NM_022422	0.899148	0.412377	-0.48677	-0.307905	-0.458046	-0.150141	0.0101813	0.209962	NO CHANGE	NO CHANGE
chr3:92490332-92494332	Gpr81	NM_175520	0.562257	0.0756005	-0.486657	-0.591948	-0.191149	0.400799	0.0145804	0.0865731	NO CHANGE	NO CHANGE
chr5:104405583-104409583	Cckbr	NM_007627	1.0531	0.566575	-0.486527	-0.512129	-0.215867	0.296261	0.0386506	0.0491245	NO CHANGE	NO CHANGE
chr10:76423892-76427892	Sox3	NM_009237	0.552554	0.0660731	-0.486481	-0.203395	-0.249123	-0.0457277	0.0489122	0.687877	NO CHANGE	NO CHANGE
chr10:128445142-128449142	Efhd1	NM_028889	1.10767	0.621221	-0.486446	-0.0170631	-0.0578529	-0.0407898	0.0431219	0.443853	NO CHANGE	NO CHANGE
chr10:79148564-79152564	Nipal1,Cnga1	NM_001081205,NM_007723	0.898908	0.412603	-0.486304	-0.198742	-0.0619838	0.136758	0.0374771	0.128414	NO CHANGE	NO CHANGE
chr6:122500626-122504626	Eif4e3	NM_025829	1.03521	0.548933	-0.486272	0.0859477	0.0771075	-0.00884019	0.0255348	0.950586	NO CHANGE	NO CHANGE
chr7:30032686-30036686	Car15	NM_030558	-0.346311	-0.832393	-0.486082	-1.2244	-1.19918	0.0252154	0.0217893	0.898165	NO CHANGE	NO CHANGE
chr9:83725095-83729095	Tmem180	NM_029186	0.18736	-0.298711	-0.486071	-0.0700886	0.101998	0.172086	0.0333468	0.109513	NO CHANGE	NO CHANGE
chr17:35018245-35022245	Daam1,Daam1	NM_026102,NM_172464	0.724955	0.238917	-0.486038	0.15753	0.131671	-0.0258589	0.0185893	0.69369	NO CHANGE	NO CHANGE
chr19:42117140-42121140	Krt1	NM_008473	1.30698	0.821079	-0.485901	-1.02983	-0.879756	0.150075	0.114238	0.0527727	NO CHANGE	NO CHANGE
chr1:34616988-34620988	Ap1g2	NM_007455	0.920363	0.434752	-0.48561	-0.504693	-0.518339	-0.0136464	0.0731453	0.960282	NO CHANGE	NO CHANGE
chr7:86275104-86279104	Mfsd6l	NM_146004	0.725001	0.239512	-0.485489	-0.650366	-0.22062	0.429746	0.0145804	0.0837129	NO CHANGE	NO CHANGE
chr11:114887526-114891526	Map3k1	NM_011945	0.722813	0.237677	-0.485135	0.0915526	0.0443211	-0.0472315	0.0127544	0.245336	NO CHANGE	NO CHANGE
chr7:86952412-86956412	Dgkg	NM_138650	0.895718	0.410592	-0.485126	-0.101722	-0.307044	-0.205322	0.0107617	0.318329	NO CHANGE	NO CHANGE
chr4:117963202-117967202	Pilrb2	NM_001024932	0.795723	0.31083	-0.484893	-1.09292	-1.12953	-0.0366073	0.0344687	0.834203	NO CHANGE	NO CHANGE
chr8:113425559-113429559	Tle4	NM_011600	0.597764	0.113046	-0.484718	0.296898	0.213726	-0.083172	0.0179917	0.250856	NO CHANGE	NO CHANGE
chr7:142719537-142723537	Dlx3	NM_010055	0.982316	0.49775	-0.484566	-0.532176	-0.426202	0.105974	0.0280392	0.559996	NO CHANGE	NO CHANGE
chr17:47536733-47540733	Scube1	NM_022723	0.885085	0.400593	-0.484492	-0.580536	-0.521382	0.0591544	0.0157088	0.383057	NO CHANGE	NO CHANGE
chr17:21841507-21845507	Epb4.1l1,Epb4.1l1	NM_013510,NM_001003815	0.304426	-0.179543	-0.483969	0.320727	0.574245	0.253518	0.0378965	0.0319288	NO CHANGE	NO CHANGE
chr6:81988421-81992421	Kcng3	NM_153512	0.974186	0.490501	-0.483685	-0.0909257	-0.284914	-0.193988	0.0227904	0.0704392	NO CHANGE	NO CHANGE
chr3:124128146-124132146	Rnpepl1	NM_181405	0.349841	-0.133814	-0.483655	0.345937	0.377727	0.0317898	0.0111394	0.783694	NO CHANGE	NO CHANGE
chr6:48559978-48563978	4930417G10Rik	NM_029107	0.265884	-0.217704	-0.483588	-0.594186	-0.399566	0.19462	0.0117168	0.0817921	NO CHANGE	NO CHANGE
chr11:70269923-70276686	Vmn1r53	NM_053226	0.549976	0.0665051	-0.483471	-0.845709	-0.806618	0.0390908	0.00953867	0.635232	NO CHANGE	NO CHANGE
chr4:147371654-147375654	Reep1	NM_178608	1.05747	0.574046	-0.483424	-0.214314	-0.263162	-0.0488475	0.0125265	0.282789	NO CHANGE	NO CHANGE
chr14:76247305-76251305	Ephx4	NM_001001804	0.890359	0.40699	-0.48337	-0.172482	-0.187144	-0.0146621	0.00863952	0.847414	NO CHANGE	NO CHANGE
chr15:66331672-66335672	Slc18a3,Chat	NM_021712,NM_009891	0.779029	0.29566	-0.483369	-0.436007	-0.419314	0.0166924	0.00863952	0.793042	NO CHANGE	NO CHANGE
chrX:34864965-34868965	Gsdmc3	NM_183194	1.06067	0.577455	-0.483211	-1.58531	-1.04385	0.541456	0.0342223	0.0354579	NO CHANGE	UP
chr19:32691294-32695294	Aqp8,Aqp8	NM_007474,NM_001109045	0.466049	-0.0171305	-0.48318	-0.607115	-0.11386	0.493256	0.0152656	0.0892831	NO CHANGE	NO CHANGE
chr7:112899921-112903921	Slc46a3	NM_027872	0.252361	-0.230784	-0.483144	0.204962	0.153802	-0.0511601	0.0110359	0.246904	NO CHANGE	NO CHANGE
chr2:152509683-152513683	Cnr1	NM_007726	0.549935	0.0668414	-0.483094	-0.00824283	-0.13505	-0.126808	0.0122468	0.0466412	NO CHANGE	NO CHANGE
chr8:96693317-96697317	Mreg	NM_001005423	0.319925	-0.163145	-0.483071	0.0964331	0.104572	0.00813866	0.0160786	0.747562	NO CHANGE	NO CHANGE
chr2:132512818-132516818	Olfr288	NM_001011733	0.955502	0.472536	-0.482966	-0.793259	-0.771921	0.0213376	0.032401	0.879977	NO CHANGE	NO CHANGE
chrX:45496503-45500503	Myadml2	NM_026751	0.699844	0.216902	-0.482942	-0.333221	-0.267077	0.0661442	0.0381723	0.320378	NO CHANGE	NO CHANGE
chr19:33465762-33469762	Ifna1	NM_010502	1.14585	0.662994	-0.482858	-0.47727	-0.495345	-0.0180753	0.0114171	0.734246	NO CHANGE	NO CHANGE
chr17:35324585-35332251	Pou3f1	NM_011141	0.763428	0.280748	-0.48268	-0.0811864	-0.0505566	0.0306298	0.00974807	0.598562	NO CHANGE	NO CHANGE
chr4:135759138-135763138	Cd207	NM_144943	1.25737	0.774739	-0.482633	-0.524509	-0.58588	-0.0613718	0.018883	0.505351	NO CHANGE	NO CHANGE
chr2:172283296-172287296	Slc37a1	NM_153062	0.816636	0.334354	-0.482282	-0.371768	-0.406671	-0.0349032	0.0124909	0.780701	NO CHANGE	NO CHANGE
chr6:124728936-124732936	Saa3	NM_011315	0.740283	0.258021	-0.482262	-0.37687	-0.238348	0.138522	0.0157088	0.109513	NO CHANGE	NO CHANGE
chr19:3983460-3987460	Shroom2	NM_172441	0.632842	0.150592	-0.48225	0.215277	0.0905613	-0.124716	0.0111389	0.142453	NO CHANGE	NO CHANGE
chrY:151955-155955	Efr3b	NM_001082483	1.15172	0.669699	-0.482021	-0.169341	-0.246029	-0.0766876	0.0324229	0.426088	NO CHANGE	NO CHANGE
chr4:88328883-88332883	Kitl	NM_013598	0.279066	-0.20293	-0.481997	-0.0080932	0.00499832	0.0130915	0.0178799	0.893278	NO CHANGE	NO CHANGE
chr14:35167779-35171779	Krtap5-5	NM_001037822	0.680765	0.19881	-0.481955	-0.772278	-0.459525	0.312753	0.0174119	0.0485325	NO CHANGE	NO CHANGE
chr5:115913074-115917074	Ly6c2	NM_001099217	0.151204	-0.330602	-0.481806	-0.780785	-0.316894	0.463891	0.0396236	0.0938163	NO CHANGE	NO CHANGE
chr13:53380678-53384678	Prss29	NM_053260	1.02863	0.547445	-0.481181	-0.779061	-0.729873	0.049188	0.0336082	0.569173	NO CHANGE	NO CHANGE
chr11:91438069-91442069	Rnf130	NM_021540	0.946234	0.465253	-0.480981	-0.29638	-0.211817	0.0845633	0.0428114	0.509542	NO CHANGE	NO CHANGE
chr8:42501672-42505672	Tbcd	NM_029878	0.320894	-0.159844	-0.480738	0.149388	0.259879	0.110492	0.019688	0.387025	NO CHANGE	NO CHANGE
chr6:34927199-34931199	Skap1,Gm11529,Skap1,Skap1	NM_001177898,NR_033524,NM_001033186,NM_001177899	1.30962	0.828948	-0.480671	-0.490912	-0.415615	0.0752961	0.0240829	0.371515	NO CHANGE	NO CHANGE
chr8:74248746-74252746	Slc45a1	NM_173774	0.433655	-0.0470115	-0.480667	-0.416691	-0.373871	0.0428197	0.0217664	0.77584	NO CHANGE	NO CHANGE
chr8:69032438-69036438	Fmo4	NM_144878	0.36065	-0.119893	-0.480543	-0.342245	0.0815263	0.423771	0.0122836	0.0642943	NO CHANGE	NO CHANGE
chr14:65268167-65272167	Apoa5	NM_080434	1.00404	0.523601	-0.480436	-0.807033	-0.375345	0.431688	0.0359024	0.0461161	NO CHANGE	NO CHANGE
chr7:148018194-148022194	AI836003,Asb8	NM_177716,NM_001170711	1.1622	0.681886	-0.480318	-0.175828	-0.173225	0.00260337	0.0518846	0.944247	NO CHANGE	NO CHANGE
chr11:49604456-49608456	Dpep2	NM_176913	0.324762	-0.155535	-0.480298	-1.49963	-0.757688	0.741939	0.0200185	0.0718012	NO CHANGE	NO CHANGE
chr15:82126213-82130213	Scube2	NM_020052	0.925069	0.445059	-0.480009	-0.483455	-0.324166	0.159289	0.0462679	0.179068	NO CHANGE	NO CHANGE
chr14:56402056-56406056	Dio1	NM_007860	1.18171	0.701849	-0.479857	-0.940222	-0.532425	0.407797	0.104458	0.09726	NO CHANGE	NO CHANGE
chr8:112511156-112515156	Zfp37	NM_009554	0.256098	-0.223699	-0.479797	0.208942	0.342115	0.133173	0.011499	0.223255	NO CHANGE	NO CHANGE
chr16:36218447-36222447	Trim15,Trim15,Trim10	NM_001177872,NM_001024134,NM_011280	0.507787	0.0284099	-0.479377	-0.618201	-0.176526	0.441674	0.0124909	0.13769	NO CHANGE	NO CHANGE
chr2:121970222-121974222	Lgals9,Lgals9	NM_010708,NM_001159301	0.00271108	-0.476659	-0.47937	-0.207147	0.348829	0.555976	0.00863952	0.065806	NO CHANGE	NO CHANGE
chr5:121199057-121203057	1700028K03Rik,1700028K03Rik	NM_182745,NM_175241	0.703681	0.224737	-0.478943	-0.461408	-0.140106	0.321302	0.0190165	0.0705825	NO CHANGE	NO CHANGE
chr10:79124118-79128118	Moxd1	NM_021509	0.742049	0.263412	-0.478636	-0.152721	-0.144177	0.0085432	0.0306304	0.807984	NO CHANGE	NO CHANGE
chr13:41942057-41946185	Olfr55	NM_010998	0.718975	0.240358	-0.478618	-1.26795	-1.19714	0.0708118	0.0545337	0.414826	NO CHANGE	NO CHANGE
chr14:21000204-21004204	Chrdl2	NM_133709	1.23221	0.753781	-0.478425	-0.495435	-0.503222	-0.00778704	0.0344687	0.953838	NO CHANGE	NO CHANGE
chr16:46119561-46123561	Afap1l1	NM_178928	1.25156	0.773288	-0.478274	-0.232168	-0.229921	0.00224689	0.0324381	0.985246	NO CHANGE	NO CHANGE
chr6:38073786-38077786	Fut4	NM_010242	0.418601	-0.0596501	-0.478251	-0.0684824	-0.107836	-0.0393535	0.00946564	0.654288	NO CHANGE	NO CHANGE
chr13:49596978-49600978	Alox12b	NM_009659	1.41891	0.940723	-0.478191	-0.570664	-0.342593	0.228071	0.0280813	0.0669083	NO CHANGE	NO CHANGE
chr19:18821272-18825272	A330049M08Rik,A330049M08Rik,A330049M08Rik	NM_001168500,NM_145555,NR_033135	0.660074	0.181986	-0.478088	-0.332597	-0.096457	0.23614	0.0190165	0.0841653	NO CHANGE	NO CHANGE
chr11:95700408-95706674	Tdrd1,Tdrd1,Tdrd1	NM_001002238,NM_031387,NM_001002240	0.0945646	-0.383467	-0.478031	-0.528829	0.0877588	0.616588	0.00863952	0.0248018	NO CHANGE	UP
chr4:132351479-132355479	Lad1	NM_133664	1.21103	0.733008	-0.478023	-0.286858	-0.190688	0.0961699	0.0305124	0.448049	NO CHANGE	NO CHANGE
chr14:66043246-66047246	Cbfa2t3	NM_009824	1.19198	0.713986	-0.477994	-1.13015	-0.764854	0.365292	0.0403475	0.0999071	NO CHANGE	NO CHANGE
chr11:69631142-69638867	Cacna1c	NM_009781	0.23422	-0.243512	-0.477732	-0.647379	-0.179483	0.467895	0.0202252	0.115603	NO CHANGE	NO CHANGE
chr7:31899509-31903509	Fam81a	NM_029784	0.829703	0.352106	-0.477598	-0.226585	-0.152209	0.0743764	0.0123436	0.283495	NO CHANGE	NO CHANGE
chr7:31545581-31549581	Leprel2	NM_013534	-0.100813	-0.578361	-0.477548	-0.215981	0.220945	0.436925	0.0213389	0.0905892	NO CHANGE	NO CHANGE
chr9:55934582-55938582	Spdya,Spdya	NM_001142631,NM_029254	0.684947	0.207538	-0.477408	-0.126415	-0.12902	-0.00260503	0.0211035	0.980649	NO CHANGE	NO CHANGE
chr9:119213166-119217166	Ugt1a9	NM_201644	1.27957	0.802247	-0.477322	-0.701603	-0.608775	0.0928281	0.0582125	0.344229	NO CHANGE	NO CHANGE
chr11:61295745-61299745	Ptprt,9430021M05Rik	NM_021464,NR_033569	0.596604	0.119517	-0.477088	-0.343233	-0.357977	-0.0147444	0.0169896	0.784771	NO CHANGE	NO CHANGE
chr9:21139095-21143095	Ces2e,Ces2e	NM_001163756,NM_172759	0.699182	0.22216	-0.477022	-1.14004	-0.858982	0.281056	0.0489122	0.106663	NO CHANGE	NO CHANGE
chr4:120258149-120262149	Trim40,Trim40	NM_001172168,NM_001033235	0.882562	0.405719	-0.476844	-0.652161	-0.520863	0.131298	0.0489548	0.125397	NO CHANGE	NO CHANGE
chr11:110826146-110830146	Alox15	NM_009660	1.36023	0.883446	-0.476781	-0.513141	-0.410617	0.102525	0.0552765	0.144722	NO CHANGE	NO CHANGE
chr10:77289015-77293015	Foxe3	NM_015758	0.923077	0.446372	-0.476705	-0.358666	-0.218058	0.140608	0.0162981	0.109915	NO CHANGE	NO CHANGE
chr1:37592304-37596304	Mtus2	NM_029920	1.04372	0.567226	-0.476498	-0.144603	-0.292776	-0.148173	0.0177533	0.247254	NO CHANGE	NO CHANGE
chr2:38850628-38854628	Slc30a3	NM_011773	1.18441	0.707938	-0.476467	0.103754	0.0691802	-0.0345743	0.0181508	0.796256	NO CHANGE	NO CHANGE
chr18:21099925-21103925	Neurl1b	NM_001081656	0.873968	0.397548	-0.47642	-0.00691885	-0.00702679	-0.000107947	0.0124875	0.999157	NO CHANGE	NO CHANGE
chr8:67510743-67514743	B3gnt7	NM_145222	1.05144	0.575286	-0.476158	-0.268386	-0.209323	0.0590623	0.025939	0.557531	NO CHANGE	NO CHANGE
chr8:107446969-107450969	Slc1a1	NM_009199	0.939269	0.463125	-0.476144	-0.16821	-0.21474	-0.0465303	0.00863952	0.301241	NO CHANGE	NO CHANGE
chr17:34698039-34702039	P2ry2	NM_008773	0.626273	0.15014	-0.476133	0.1548	0.195619	0.0408187	0.0106616	0.47586	NO CHANGE	NO CHANGE
chr17:27789426-27793426	Nccrp1	NM_001081115	0.997772	0.521881	-0.475891	-0.538575	-0.289093	0.249482	0.00956255	0.141247	NO CHANGE	NO CHANGE
chr4:88397571-88401571	Pex11a,Wdr93	NM_011068,NM_001037927	0.424642	-0.0510974	-0.475739	0.183538	0.291926	0.108388	0.0099652	0.456547	NO CHANGE	NO CHANGE
chr19:20673271-20677271	Fsd1	NM_183178	0.911863	0.436205	-0.475659	-0.233186	-0.290006	-0.05682	0.0271756	0.718424	NO CHANGE	NO CHANGE
chr4:45858618-45862618	Mybpc3	NM_008653	0.810592	0.336151	-0.474441	-0.580584	-0.36571	0.214874	0.0403475	0.0504155	NO CHANGE	NO CHANGE
chr3:95360398-95364398	Ina,Nt5c2	NM_146100,NM_001164363	1.0711	0.596757	-0.474339	-0.229029	-0.106247	0.122782	0.049264	0.220136	NO CHANGE	NO CHANGE
chr15:74671249-74675249	Dnahc11	NM_010060	0.85244	0.378158	-0.474282	0.182898	0.0590211	-0.123877	0.00863952	0.31747	NO CHANGE	NO CHANGE
chr19:42123517-42127517	Far2	NM_178797	0.789357	0.315418	-0.473938	-0.450464	-0.487055	-0.0365904	0.0276238	0.502398	NO CHANGE	NO CHANGE
chr8:107032987-107036987	Hs1bp3	NM_021429	0.137623	-0.336258	-0.473881	-0.275135	0.0568682	0.332003	0.0193516	0.053696	NO CHANGE	NO CHANGE
chr7:31645689-31649689	Ccdc158	NM_177230	0.853401	0.379616	-0.473785	-0.273933	-0.00727924	0.266654	0.00863952	0.0345896	NO CHANGE	NO CHANGE
chr7:16843800-16847800	Cnih3,Cnih3,Cnih3	NM_001160212,NM_028408,NM_001160211	1.12141	0.64766	-0.473751	0.0531473	-0.113829	-0.166976	0.0206087	0.20447	NO CHANGE	NO CHANGE
chr7:111463209-111467209	Nrtn	NM_008738	0.801218	0.327555	-0.473663	-0.591607	-0.616327	-0.0247198	0.0319416	0.906189	NO CHANGE	NO CHANGE
chr3:116262739-116266795	Mchr1	NM_145132	0.512803	0.0391525	-0.47365	-0.427886	-0.46603	-0.0381442	0.0184415	0.770407	NO CHANGE	NO CHANGE
chr4:125879154-125883154	Ankrd34c	NM_207260	0.665053	0.191505	-0.473548	-0.513823	-0.553066	-0.0392422	0.0127658	0.365019	NO CHANGE	NO CHANGE
chr19:57289722-57293722	Ptgds	NM_008963	0.563116	0.0896053	-0.473511	-0.770947	-0.406336	0.364611	0.0158173	0.0307917	NO CHANGE	NO CHANGE
chr8:73917566-73922900	Ovol1	NM_019935	1.13481	0.661493	-0.47332	0.211306	0.139242	-0.0720641	0.0150691	0.538079	NO CHANGE	NO CHANGE
chr4:42038526-42042527	Lemd3	NM_001081193	0.450314	-0.0229544	-0.473268	0.169311	0.250314	0.0810036	0.0249522	0.0636045	NO CHANGE	NO CHANGE
chrX:86654228-86658228	Pglyrp2	NM_021319	1.02463	0.551399	-0.473234	-0.838341	-0.722409	0.115932	0.0473058	0.279425	NO CHANGE	NO CHANGE
chr8:48069078-48073078	Tmem158	NM_001002267	0.791982	0.318777	-0.473205	-0.201566	-0.16055	0.0410164	0.0259478	0.651462	NO CHANGE	NO CHANGE
chr11:35611586-35615586	Gm11744,Cygb	NM_001163318,NM_030206	0.512755	0.0397225	-0.473033	0.205619	0.155404	-0.0502152	0.0107617	0.643687	NO CHANGE	NO CHANGE
chr10:61841856-61845856	Hck,Hck	NM_010407,NM_001172117	1.15864	0.685944	-0.4727	-0.472571	-0.368047	0.104524	0.034312	0.666424	NO CHANGE	NO CHANGE
chr7:25456269-25460269	Pank4,Hes5	NM_172990,NM_010419	0.979856	0.507335	-0.472521	0.179674	0.0836385	-0.0960357	0.0123451	0.313222	NO CHANGE	NO CHANGE
chr7:138172389-138176389	Mfhas1	NM_001081279	0.334601	-0.137895	-0.472496	-0.220579	-0.0777822	0.142797	0.007239	0.123846	NO CHANGE	NO CHANGE
chr7:135144790-135148790	Rnf39	NM_001099632	0.189853	-0.282601	-0.472454	-0.572586	-0.0658392	0.506746	0.00863952	0.0225171	NO CHANGE	UP
chrX:54591106-54595106	Ppip5k1	NM_178795	0.0801799	-0.391964	-0.472144	-0.687528	-0.412641	0.274887	0.0931336	0.0703608	NO CHANGE	NO CHANGE
chr13:113370070-113374070	Reg4	NM_026328	0.514012	0.0420427	-0.471969	-0.851282	-0.373607	0.477675	0.117758	0.119874	NO CHANGE	NO CHANGE
chr2:90872583-90876583	Adam30	NM_027665	0.271674	-0.200202	-0.471877	-0.491004	-0.143335	0.347669	0.0870771	0.0876833	NO CHANGE	NO CHANGE
chr1:82764231-82768231	Mtus1	NM_001005863	0.413505	-0.0582163	-0.471722	0.389351	0.309211	-0.0801404	0.0122836	0.231989	NO CHANGE	NO CHANGE
chr9:104239252-104243252	Duxbl,Gm10394,Gm10391	NM_183389,NM_001177538,NM_001177539	1.22557	0.754045	-0.471523	-0.299856	-0.434921	-0.135065	0.0700804	0.089013	NO CHANGE	NO CHANGE
chr9:21327520-21331520	Abo	NM_030718	1.13813	0.666696	-0.471437	-0.874587	-0.741898	0.132689	0.0546581	0.236568	NO CHANGE	NO CHANGE
chr9:106149485-106153485	Ces2f	NM_001079865	0.626482	0.155068	-0.471413	-0.743324	-0.603536	0.139788	0.0414614	0.279425	NO CHANGE	NO CHANGE
chr4:115553804-115557804	Cacna1a	NM_007578	1.11674	0.645411	-0.471331	-0.201237	-0.226859	-0.0256226	0.0350711	0.811239	NO CHANGE	NO CHANGE
chr2:128686467-128690467	Gpr160,Gpr160,Gpr160	NM_001134386,NM_001134385,NM_027965	1.02429	0.553133	-0.471158	0.0280623	0.158958	0.130896	0.00911913	0.224951	NO CHANGE	NO CHANGE
chr19:30623186-30627186	Rasl10b	NM_001013386	0.542233	0.0710809	-0.471152	-0.20814	-0.342807	-0.134667	0.0122836	0.333777	NO CHANGE	NO CHANGE
chr5:120117477-120121477	Sh3tc1	NM_194344	0.440732	-0.0302646	-0.470997	-0.833719	-0.364004	0.469715	0.0243937	0.0263571	NO CHANGE	NO CHANGE
chr9:98935309-98939309	Oasl2	NM_011854	0.363966	-0.106921	-0.470887	0.113389	0.408467	0.295078	0.00863952	0.0214078	NO CHANGE	NO CHANGE
chr7:50914731-50918731	Ntn1	NM_008744	0.600667	0.129846	-0.47082	0.15516	0.0785674	-0.0765926	0.0136607	0.308115	NO CHANGE	NO CHANGE
chr15:99116811-99120811	Atp9a	NM_015731	0.605079	0.134312	-0.470767	-0.365587	-0.213128	0.152459	0.0115019	0.166993	NO CHANGE	NO CHANGE
chr4:137130295-137134295	Sema3g	NM_001025379	0.188628	-0.282004	-0.470632	-0.650293	-0.374552	0.275741	0.0163008	0.117538	NO CHANGE	NO CHANGE
chr11:7094589-7098589	Tnxb	NM_031176	1.01831	0.548007	-0.470303	-0.572834	-0.125799	0.447035	0.0496161	0.0394361	NO CHANGE	NO CHANGE
chr12:113995665-113999665	Shd,Shd	NM_001159523,NM_009168	0.35531	-0.114651	-0.469962	-0.842712	-0.675255	0.167457	0.0586719	0.408782	NO CHANGE	NO CHANGE
chr11:99249878-99253878	Satb1,Satb1	NM_009122,NM_001163632	0.963174	0.493296	-0.469878	-0.233264	-0.264256	-0.0309924	0.0298863	0.745733	NO CHANGE	NO CHANGE
chr3:53289514-53293514	Tac4	NM_053093	0.377913	-0.0913526	-0.469265	0.0858708	0.030022	-0.0558487	0.0129673	0.752175	NO CHANGE	NO CHANGE
chr4:141566752-141570752	B4galnt1,B4galnt1	NM_008080,NM_027739	-0.121852	-0.59099	-0.469138	-0.390354	-0.0775262	0.312828	0.0767069	0.195162	NO CHANGE	NO CHANGE
chr5:33560030-33564030	Lin7a,Lin7a	NM_001039354,NM_001033223	0.649694	0.180815	-0.468879	0.187633	0.104378	-0.0832548	0.0116835	0.355577	NO CHANGE	NO CHANGE
chr6:85370722-85374722	Klrg1	NM_016970	-0.169803	-0.638616	-0.468813	-0.642837	-0.311099	0.331738	0.0128729	0.0636575	NO CHANGE	NO CHANGE
chr2:118595304-118599304	St14	NM_011176	1.24181	0.773074	-0.468739	-0.20651	0.0883676	0.294877	0.0331836	0.160391	NO CHANGE	NO CHANGE
chr7:135314268-135318268	Sncb	NM_033610	0.977255	0.508751	-0.468504	-0.297657	-0.263224	0.0344336	0.0283986	0.580814	NO CHANGE	NO CHANGE
chr6:71269605-71273605	Nfkbie,Tmem151b	NM_008690,NM_001013749	0.691339	0.223135	-0.468204	-0.141234	-0.241657	-0.100423	0.0162959	0.275413	NO CHANGE	NO CHANGE
chr14:32027858-32031858	Shisa9,Shisa9	NM_001174086,NM_028277	1.03248	0.56454	-0.467944	-0.331931	-0.339529	-0.00759871	0.0139619	0.929071	NO CHANGE	NO CHANGE
chr11:75723728-75727728	Gmfb	NM_022023	0.430521	-0.037327	-0.467848	0.0342318	0.0998053	0.0655735	0.0176047	0.613952	NO CHANGE	NO CHANGE
chr8:34839313-34843313	1700025G04Rik	NM_197990	0.509033	0.0416136	-0.46742	-0.250871	-0.208034	0.0428374	0.0143939	0.659168	NO CHANGE	NO CHANGE
chr10:80119016-80123016	Kank3	NM_030697	0.702135	0.234944	-0.467191	-0.0173422	-0.12735	-0.110008	0.0214065	0.222234	NO CHANGE	NO CHANGE
chr4:115839403-115846776	Otos	NM_153114	0.470352	0.00321472	-0.467138	-0.269075	0.0213549	0.29043	0.009018	0.0466412	NO CHANGE	NO CHANGE
chr13:97834041-97838041	Lrp3	NM_001024707	0.866487	0.399393	-0.467094	-0.327358	-0.279132	0.0482257	0.0252967	0.502708	NO CHANGE	NO CHANGE
chr2:154022915-154026915	Hfe2	NM_027126	1.34029	0.873308	-0.466979	-0.781589	-0.581447	0.200142	0.0996621	0.180492	NO CHANGE	NO CHANGE
chr2:121175949-121179949	Gjb6	NM_001010937	1.23445	0.767612	-0.466838	-0.663262	-0.41866	0.244602	0.0468636	0.132505	NO CHANGE	NO CHANGE
chr14:22532998-22536998	1810013D10Rik	NM_001145433	0.73258	0.265875	-0.466705	0.00828189	0.324073	0.315791	0.0367289	0.0358665	NO CHANGE	NO CHANGE
chr13:40979334-40983334	Gucy2f	NM_001007576	1.10433	0.637658	-0.466671	-0.359515	-0.435081	-0.075566	0.0411842	0.333443	NO CHANGE	NO CHANGE
chr8:55682933-55686933	Hdgfrp3	NM_013886	0.77075	0.304264	-0.466486	-0.0383771	0.022726	0.0611031	0.0155776	0.377256	NO CHANGE	NO CHANGE
chr11:110112242-110116242	Hlx	NM_008250	0.221353	-0.245105	-0.466457	0.528776	0.308489	-0.220287	0.016354	0.0385977	NO CHANGE	NO CHANGE
chrX:70387915-70397989	Vmn1r49	NM_011911	0.532625	0.0662662	-0.466359	-0.830863	-0.928331	-0.097468	0.00863952	0.0792248	NO CHANGE	NO CHANGE
chr11:84338236-84342236	Pawr	NM_054056	0.264824	-0.20136	-0.466184	-0.0912099	0.0295675	0.120777	0.0444161	0.252061	NO CHANGE	NO CHANGE
chr11:99470703-99474703	Kcng4	NM_025734	1.09616	0.629983	-0.466173	-0.744797	-0.503574	0.241224	0.0127054	0.0755337	NO CHANGE	NO CHANGE
chr2:148572896-148576896	Slc9a3	NM_001081060	0.890659	0.424592	-0.466068	-0.626606	-0.503111	0.123494	0.035325	0.334964	NO CHANGE	NO CHANGE
chr2:32452028-32456028	Trnp1	NM_001081156	0.671534	0.205738	-0.465796	-0.15359	-0.0740609	0.0795288	0.0648903	0.408067	NO CHANGE	NO CHANGE
chr12:85182493-85186493	Ccdc33	NM_029212	0.669541	0.203838	-0.465703	-0.89427	-0.401913	0.492358	0.029703	0.0774868	NO CHANGE	NO CHANGE
chr11:106162324-106166324	Ncan	NM_007789	1.12719	0.662127	-0.46506	-0.693537	-0.683263	0.0102732	0.0251056	0.901269	NO CHANGE	NO CHANGE
chr11:83343220-83347220	Flrt2	NM_201518	0.348557	-0.116142	-0.464699	-0.0836681	0.149079	0.232747	0.0101813	0.0246966	NO CHANGE	NO CHANGE
chr4:41669395-41673395	Blk	NM_007549	0.930372	0.46574	-0.464632	-0.798384	-0.451231	0.347153	0.050146	0.0279643	NO CHANGE	NO CHANGE
chr1:172988734-172992734	Slc38a5	NM_172479	1.09785	0.633266	-0.464587	-0.29183	-0.580985	-0.289155	0.0280272	0.0324191	NO CHANGE	NO CHANGE
chr19:29121592-29125592	Zfp92	NM_009566	0.884076	0.419695	-0.464381	-0.287237	-0.308219	-0.0209825	0.00991729	0.844155	NO CHANGE	NO CHANGE
chr12:118751751-118755751	Slc22a3	NM_011395	0.862058	0.397729	-0.464329	-0.61317	-0.51717	0.0959995	0.0539639	0.095266	NO CHANGE	NO CHANGE
chr9:105711178-105715178	Tdh	NM_021480	1.04328	0.579175	-0.464105	-0.401378	-0.34473	0.0566481	0.0199152	0.414883	NO CHANGE	NO CHANGE
chr3:31045712-31049712	Vat1l	NM_173016	0.872644	0.408539	-0.464105	-0.286292	-0.39751	-0.111219	0.025625	0.308436	NO CHANGE	NO CHANGE
chr11:3092666-3096666	Ikzf1,Ikzf1	NM_009578,NM_001025597	0.754013	0.290095	-0.463918	-0.298721	-0.259891	0.0388301	0.00863952	0.346386	NO CHANGE	NO CHANGE
chr11:3404024-3408024	Rictor	NM_030168	0.398318	-0.0655803	-0.463899	0.23871	0.320131	0.0814211	0.00863952	0.563689	NO CHANGE	NO CHANGE
chr7:52879706-52883706	Cldn14	NM_019500	0.70836	0.244595	-0.463765	-0.662195	-0.256958	0.405238	0.0259702	0.0246966	NO CHANGE	NO CHANGE
chr5:135422004-135426004	Prss28	NM_053259	1.15962	0.695859	-0.46376	-0.925477	-0.847651	0.0778254	0.0693323	0.49675	NO CHANGE	NO CHANGE
chr11:99235417-99239417	Slc25a21	NM_172577	0.134492	-0.329053	-0.463546	-0.230002	-0.212773	0.0172296	0.0181921	0.601341	NO CHANGE	NO CHANGE
chr13:25028730-25035820	Tmem130	NM_177735	1.32632	0.862895	-0.463427	-0.310389	-0.316747	-0.00635787	0.0431219	0.900434	NO CHANGE	NO CHANGE
chr9:62384051-62388051	Ifna2	NM_010503	1.04588	0.582467	-0.463413	-0.699483	-0.414133	0.28535	0.051394	0.0610124	NO CHANGE	NO CHANGE
chr4:138328449-138332449	Mesp2	NM_008589	0.651496	0.188109	-0.463387	-0.336889	-0.0498936	0.286996	0.0181508	0.0581408	NO CHANGE	NO CHANGE
chr14:21474962-21478962	Chst8	NM_175140	0.874739	0.411495	-0.463244	-0.183275	-0.340622	-0.157348	0.0184415	0.265406	NO CHANGE	NO CHANGE
chr14:41915469-41919469	Dlgap2,Erich1,Dlgap2	NM_172910,NM_001034862,NM_001145965	0.915347	0.452278	-0.463069	0.0831256	0.120017	0.0368909	0.0176505	0.60996	NO CHANGE	NO CHANGE
chr4:141178949-141182949	Ttll9,Ttll9	NM_029064,NM_001083618	1.42748	0.964459	-0.463021	-0.345908	-0.306278	0.03963	0.0688521	0.656987	NO CHANGE	NO CHANGE
chr2:170252528-170256528	Gm1337	NM_001081971	1.0353	0.5724	-0.462902	0.0126633	-0.0389221	-0.0515853	0.023116	0.366817	NO CHANGE	NO CHANGE
chr8:86087456-86091456	Grhl3	NM_001013756	1.0427	0.579957	-0.46274	-0.49298	-0.441078	0.0519022	0.0391948	0.291519	NO CHANGE	NO CHANGE
chr14:73947249-73953392	Pcdhga1	NM_033584	0.214412	-0.24825	-0.462662	-0.0897576	0.131034	0.220791	0.0118074	0.0320867	NO CHANGE	NO CHANGE
chr4:88084023-88088023	Cspg5,Cspg5	NM_001166273,NM_013884	0.308163	-0.154384	-0.462548	-0.2016	-0.387677	-0.186077	0.0147131	0.100721	NO CHANGE	NO CHANGE
chr18:70688992-70693175	Xkr5,Xkr5	NM_001113350,NM_176951	0.327348	-0.13517	-0.462518	0.317583	0.547343	0.22976	0.0129522	0.0788269	NO CHANGE	NO CHANGE
chr4:109647429-109651429	Rnaseh2c	NM_026616	-0.144246	-0.606431	-0.462185	-0.710284	-0.693053	0.0172306	0.0983155	0.933119	NO CHANGE	NO CHANGE
chr11:61533501-61537501	Ano9	NM_178381	0.818602	0.356593	-0.462009	-0.255234	-0.268736	-0.0135021	0.00885986	0.842403	NO CHANGE	NO CHANGE
chr7:52406567-52413108	Il10	NM_010548	0.322378	-0.139626	-0.462004	-0.790715	-0.36527	0.425445	0.0246413	0.038214	NO CHANGE	NO CHANGE
chr8:124956040-124960040	Hcn4	NM_001081192	1.11997	0.658006	-0.461964	-0.0824583	-0.192826	-0.110368	0.037411	0.314715	NO CHANGE	NO CHANGE
chr6:146795431-146799431	Antxrl	NM_172808	0.189723	-0.272196	-0.461919	-0.718456	-0.405114	0.313342	0.0145804	0.144722	NO CHANGE	NO CHANGE
chr10:75352942-75356942	Acsbg1	NM_053178	0.510507	0.048629	-0.461878	-0.511911	-0.307119	0.204793	0.0243647	0.167514	NO CHANGE	NO CHANGE
chr4:151664971-151672259	Pou2f2,Pou2f2,Pou2f2,Pou2f2	NM_001163554,NM_001163555,NM_011138,NM_001163556	0.984628	0.523102	-0.461526	-0.487032	-0.410234	0.0767985	0.0134477	0.436943	NO CHANGE	NO CHANGE
chr16:10796116-10800116	Tpsab1,Tpsab1	NM_031187,NR_033521	1.00839	0.547	-0.461393	-1.07966	-0.9121	0.167558	0.0905431	0.222353	NO CHANGE	NO CHANGE
chr9:25285981-25289981	Susd4	NM_144796	0.858429	0.397246	-0.461183	0.181387	-0.0996556	-0.281043	0.00863952	0.104232	NO CHANGE	NO CHANGE
chr4:123000059-123004059	Xaf1	NM_001037713	-0.000654807	-0.461519	-0.460864	0.0239669	0.275309	0.251342	0.0236825	0.0553687	NO CHANGE	NO CHANGE
chr15:101572728-101576728	Nkx2-4	NM_023504	0.934779	0.473974	-0.460805	-0.106799	-0.13889	-0.0320918	0.0256555	0.694233	NO CHANGE	NO CHANGE
chr5:121259443-121265723	Skor1,Skor1,Skor1,Skor1	NM_172446,NM_001163755,NM_001163757,NM_001163758	1.13371	0.672956	-0.46075	0.230953	0.142794	-0.0881592	0.0109243	0.407739	NO CHANGE	NO CHANGE
chr4:45808693-45812693	Adamtsl5,Adamtsl5	NM_001113548,NM_025629	0.411463	-0.0492798	-0.460742	-0.0628877	0.0213936	0.0842813	0.0150467	0.333774	NO CHANGE	NO CHANGE
chr2:91771056-91775639	Lypd6b	NM_027990	0.549217	0.088505	-0.460713	-0.549994	-0.221341	0.328653	0.023636	0.100318	NO CHANGE	NO CHANGE
chr5:110779914-110783914	Mtap1a	NM_032393	0.569034	0.108337	-0.460698	0.354916	0.341338	-0.0135775	0.030241	0.902842	NO CHANGE	NO CHANGE
chr15:101977805-101981805	Mcpt2	NM_008571	0.8431	0.382421	-0.460679	-0.853051	-0.75704	0.0960107	0.0677549	0.449189	NO CHANGE	NO CHANGE
chr11:114748154-114752154	Il11	NM_008350	0.555363	0.0947161	-0.460647	-0.326439	-0.101948	0.224491	0.0152261	0.147793	NO CHANGE	NO CHANGE
chr1:34552074-34556074	Cd4	NM_013488	0.874795	0.414152	-0.460643	-0.548069	-0.282579	0.265491	0.0148461	0.0892831	NO CHANGE	NO CHANGE
chr5:128096962-128100962	Cyp4x1	NM_001003947	0.899028	0.438385	-0.460643	-0.388714	-0.333194	0.05552	0.0537234	0.18278	NO CHANGE	NO CHANGE
chr3:88181821-88185821	Trim50,Fkbp6	NM_178240,NM_033571	0.726261	0.265786	-0.460475	-0.224366	0.101759	0.326125	0.00863952	0.109633	NO CHANGE	NO CHANGE
chr5:123936133-123940133	BC020535	NM_145536	1.29083	0.830357	-0.46047	-0.931755	-0.729813	0.201942	0.0473058	0.0755337	NO CHANGE	NO CHANGE
chr18:13162298-13166298	Spert,Spert,Spert,Spert	NM_001164140,NM_001164139,NM_026457,NM_001164141	0.829062	0.368646	-0.460416	-0.945503	-0.910608	0.0348949	0.0537012	0.648628	NO CHANGE	NO CHANGE
chr7:19636835-19640835	Tulp1	NM_021478	0.378079	-0.0819943	-0.460073	-0.434841	-0.190002	0.244839	0.0149144	0.137367	NO CHANGE	NO CHANGE
chr3:88258801-88262801	Ctla4	NM_009843	0.844394	0.384394	-0.460001	-0.569759	-0.315967	0.253792	0.0222299	0.252805	NO CHANGE	NO CHANGE
chr8:13057707-13061707	Il27ra,Rln3	NM_016671,NM_173184	0.800063	0.340217	-0.459846	-0.370819	-0.253069	0.117751	0.013985	0.113233	NO CHANGE	NO CHANGE
chr1:89996651-90000651	BC018473	NR_003364	0.933244	0.473805	-0.459439	-0.818066	-0.290311	0.527755	0.0404044	0.0408243	NO CHANGE	UP
chr7:36230997-36234997	Kcnt1	NM_001145403	0.858771	0.399517	-0.459254	-0.260397	-0.329227	-0.0688298	0.023284	0.231166	NO CHANGE	NO CHANGE
chr13:8948908-8952908	Pitpnm2	NM_011256	-0.260523	-0.719359	-0.458836	-0.970968	-0.436797	0.534171	0.01257	0.0735225	NO CHANGE	NO CHANGE
chr10:40399887-40403887	Tmem54	NM_025452	1.01069	0.551869	-0.458822	-0.62244	-0.288848	0.333592	0.0448422	0.129863	NO CHANGE	NO CHANGE
chr15:74538952-74546068	Lrpap1	NM_013587	0.852868	0.39412	-0.458748	-0.0504689	0.00696911	0.057438	0.0213389	0.695558	NO CHANGE	NO CHANGE
chr14:70919195-70927077	Mmp27	NM_001030289	-0.0713257	-0.530036	-0.45871	-0.488727	0.138024	0.626751	0.0388249	0.0248625	NO CHANGE	UP
chr2:172216093-172220202	Dgcr6	NM_010047	0.567797	0.109141	-0.458656	-0.835342	-0.322769	0.512573	0.00835473	0.061398	NO CHANGE	NO CHANGE
chr2:25051333-25055333	Smug1	NM_027885	-0.135037	-0.59364	-0.458603	0.0732732	0.267212	0.193939	0.0409001	0.231268	NO CHANGE	NO CHANGE
chr11:70431896-70435896	Doc2b	NM_007873	0.373338	-0.0852166	-0.458555	-0.164756	-0.139404	0.0253528	0.0145565	0.590268	NO CHANGE	NO CHANGE
chr7:56211242-56215242	Adora2a	NM_009630	0.469942	0.0114576	-0.458484	-0.232422	-0.346386	-0.113964	0.0163778	0.41401	NO CHANGE	NO CHANGE
chr14:34026808-34030808	Rims4	NM_183023	1.04216	0.583693	-0.458471	-0.485018	-0.290261	0.194757	0.0179529	0.0557713	NO CHANGE	NO CHANGE
chr14:77905875-77909875	Mdfi,Mdfi	NM_010783,NM_001109973	0.954944	0.49657	-0.458375	-0.0662559	-0.0607584	0.00549755	0.0384954	0.956777	NO CHANGE	NO CHANGE
chr7:108963626-108967626	Taar8a	NM_001010830	0.926442	0.468381	-0.458061	-0.892831	-0.813131	0.0797002	0.0202558	0.178506	NO CHANGE	NO CHANGE
chr8:97505302-97509302	Cda	NM_028176	0.314613	-0.142996	-0.45761	0.130074	0.242158	0.112084	0.0109243	0.301716	NO CHANGE	NO CHANGE
chr2:121631993-121635993	Hsdl1,Lrrc50	NM_175185,NM_026648	0.61657	0.159531	-0.457039	-0.133144	-0.0748028	0.0583412	0.043696	0.610854	NO CHANGE	NO CHANGE
chr11:88931954-88935954	Ndrg1	NM_008681	0.323216	-0.133783	-0.456999	0.440599	0.411147	-0.0294526	0.020435	0.426139	NO CHANGE	NO CHANGE
chr4:141381118-141385118	Olfr99	NM_146515	0.202525	-0.254255	-0.45678	-0.731676	-0.756602	-0.024926	0.0253088	0.810531	NO CHANGE	NO CHANGE
chr17:74857648-74861648	Pld6	NM_183139	-0.0087506	-0.465521	-0.45677	-0.477068	-0.44409	0.032978	0.0506686	0.552749	NO CHANGE	NO CHANGE
chr4:140853954-140857954	Mapk8ip1	NM_011162	0.338187	-0.11851	-0.456697	-0.560456	-0.389031	0.171426	0.0144553	0.035835	NO CHANGE	NO CHANGE
chr7:4915150-4919150	P2ry1	NM_008772	0.843653	0.387006	-0.456647	0.0929834	-0.0684089	-0.161392	0.0108604	0.168753	NO CHANGE	NO CHANGE
chr8:127574894-127578894	Rho	NM_145383	0.077931	-0.378689	-0.45662	-1.34637	-0.500103	0.846267	0.0195946	0.07214	NO CHANGE	NO CHANGE
chr11:82875413-82879413	Grip2	NM_001159507	1.29228	0.835699	-0.456578	-0.951607	-0.900751	0.0508556	0.0431231	0.686113	NO CHANGE	NO CHANGE
chr8:26950451-26954451	Tgm4	NM_177911	0.802572	0.345999	-0.456573	-0.544287	-0.190009	0.354278	0.0173452	0.0895634	NO CHANGE	NO CHANGE
chr11:117057774-117061774	Nova2	NM_001029877	1.05349	0.596946	-0.456542	-0.532102	-0.526447	0.00565515	0.0282085	0.972395	NO CHANGE	NO CHANGE
chr9:44333704-44337704	Olfr239	NM_207175	0.656184	0.199782	-0.456402	-1.2817	-1.2016	0.0801034	0.0565799	0.195673	NO CHANGE	NO CHANGE
chr7:97525955-97529955	Spata3,Spata3,Spata3,Spata3	NM_027300,NM_028647,NM_027029,NM_001122732	1.34116	0.884764	-0.456393	-0.46455	-0.276323	0.188227	0.0305124	0.103017	NO CHANGE	NO CHANGE
chr2:7316827-7321025	Greb1l	NM_001083628	0.493272	0.0369757	-0.456297	0.116815	0.0684275	-0.0483879	0.00848597	0.434869	NO CHANGE	NO CHANGE
chr15:101783918-101787918	Lcn4	NM_010695	0.947645	0.491386	-0.456259	-0.51348	-0.56662	-0.0531402	0.0150691	0.742403	NO CHANGE	NO CHANGE
chr17:57366759-57370759	Gpr83	NM_010287	1.3346	0.878752	-0.455849	-0.50112	-0.318841	0.182279	0.0351677	0.0701652	NO CHANGE	NO CHANGE
chr15:76204568-76208568	Lyg2	NM_001033427	0.466347	0.0105076	-0.45584	-0.153191	0.274581	0.427772	0.0217544	0.0248625	NO CHANGE	NO CHANGE
chr6:122691737-122695737	Ccbl2	NM_173763	0.667965	0.212169	-0.455796	0.267867	0.374855	0.106988	0.0361565	0.252626	NO CHANGE	NO CHANGE
chr16:37577135-37581135	Tcf15	NM_009328	0.992156	0.53643	-0.455726	0.107005	0.0510556	-0.0559496	0.0399334	0.37005	NO CHANGE	NO CHANGE
chr15:100180430-100184430	Slc15a1	NM_053079	1.29345	0.837776	-0.455669	-0.515646	-0.351371	0.164275	0.0229031	0.0781556	NO CHANGE	NO CHANGE
chr10:45005910-45009910	Hydin	NM_172916	1.3229	0.867546	-0.455351	-0.631705	-0.587298	0.0444073	0.119201	0.52874	NO CHANGE	NO CHANGE
chr19:17446534-17450534	Onecut3	NM_139226	1.20938	0.754051	-0.455324	-0.498133	-0.605567	-0.107434	0.055581	0.514772	NO CHANGE	NO CHANGE
chr3:64310807-64314807	Pgr	NM_008829	0.631725	0.176552	-0.455173	-0.525997	-0.656538	-0.130541	0.023284	0.0390164	NO CHANGE	NO CHANGE
chr6:71211475-71215475	Bsnd	NM_080458	1.10389	0.649004	-0.454882	-1.17527	-0.689106	0.486161	0.021975	0.0265193	NO CHANGE	NO CHANGE
chr14:27704597-27708597	Lhfpl4	NM_177763	1.09852	0.643682	-0.454838	-0.398608	-0.449639	-0.051031	0.0324381	0.458214	NO CHANGE	NO CHANGE
chr11:80668690-80672690	Mboat4	NM_001126314	0.346615	-0.108173	-0.454788	-1.05125	-0.417265	0.633981	0.0314072	0.0517801	NO CHANGE	NO CHANGE
chr14:52501316-52505316	Ptges	NM_022415	-0.0624187	-0.517191	-0.454773	-0.574327	-0.328743	0.245584	0.0119725	0.219685	NO CHANGE	NO CHANGE
chr8:13676787-13680787	Tmem188	NM_029074	0.631181	0.176434	-0.454747	-0.0194175	0.419823	0.439241	0.0356537	0.0598408	NO CHANGE	NO CHANGE
chr8:28312219-28316219	Ambp	NM_007443	0.858641	0.403906	-0.454735	-0.596981	-0.510221	0.0867604	0.0494262	0.20613	NO CHANGE	NO CHANGE
chr2:38569262-38573262	Slc24a1	NM_144813	1.17817	0.723459	-0.454706	-0.565179	-0.306835	0.258344	0.0391552	0.039923	NO CHANGE	NO CHANGE
chr5:136038639-136042639	Igdcc3	NM_008988	1.0056	0.551216	-0.454385	-0.151332	-0.195063	-0.0437315	0.0265388	0.195344	NO CHANGE	NO CHANGE
chr7:28961301-28965312	Sema5b	NM_013661	1.21021	0.756026	-0.454187	0.0169012	0.0332501	0.0163489	0.0492797	0.698241	NO CHANGE	NO CHANGE
chr5:93103353-93107353	Chd1l	NM_026539	0.499958	0.0458054	-0.454153	0.102651	0.283132	0.180481	0.0156995	0.146862	NO CHANGE	NO CHANGE
chr7:17260254-17264254	Pm20d1	NM_178079	1.26531	0.811459	-0.45385	-0.336562	-0.313889	0.0226729	0.0544843	0.749832	NO CHANGE	NO CHANGE
chr8:48373956-48377956	Tmtc2	NM_177368	0.36633	-0.0873589	-0.453689	0.122449	0.146212	0.0237629	0.0102695	0.697522	NO CHANGE	NO CHANGE
chr2:29613882-29617882	Gm5868	NM_001024147	0.997626	0.543996	-0.45363	-0.46611	-0.339885	0.126225	0.0262584	0.123143	NO CHANGE	NO CHANGE
chrY_random:43169277-43173277	Pde6b	NM_008806	0.0758145	-0.377794	-0.453608	-0.194109	0.228207	0.422316	0.0115089	0.114025	NO CHANGE	NO CHANGE
chr2:173043623-173047623	Gprc5d	NM_053118	0.224712	-0.228893	-0.453605	-0.67991	-0.472194	0.207716	0.0265789	0.208477	NO CHANGE	NO CHANGE
chr2:179959764-179963764	Fam70a	NM_172930	0.914531	0.461013	-0.453518	-0.243581	-0.405332	-0.161752	0.0336617	0.0870607	NO CHANGE	NO CHANGE
chr11:69430570-69436410	Clic3	NM_027085	0.236791	-0.216605	-0.453396	-0.812905	-0.574523	0.238382	0.014122	0.0523255	NO CHANGE	NO CHANGE
chr19:42107327-42111327	Scn8a	NM_001077499	0.648034	0.194852	-0.453182	-0.437235	-0.415823	0.0214118	0.0442873	0.794545	NO CHANGE	NO CHANGE
chr8:121865237-121869237	Inhbc	NM_010565	1.15773	0.70476	-0.452973	-0.723672	-0.346499	0.377173	0.0562777	0.0385977	NO CHANGE	NO CHANGE
chr8:107818362-107823198	Fbp1	NM_019395	1.17772	0.724775	-0.452944	-0.42151	-0.304221	0.117289	0.0154705	0.276857	NO CHANGE	NO CHANGE
chr8:62981720-62985720	Hrh3	NM_133849	0.607481	0.154727	-0.452754	-0.624593	-0.62994	-0.00534676	0.0335735	0.951143	NO CHANGE	NO CHANGE
chr8:86627861-86631861	Mcf2l	NM_178076	1.10464	0.652008	-0.452631	-0.747942	-0.447023	0.300919	0.0475963	0.0355176	NO CHANGE	NO CHANGE
chr1:159037976-159041976	Dtx1	NM_008052	0.987062	0.534438	-0.452624	-0.471473	-0.368936	0.102537	0.0275327	0.30585	NO CHANGE	NO CHANGE
chr6:35257326-35261326	Mfi2	NM_013900	-0.0799875	-0.532531	-0.452544	-0.943832	-0.69203	0.251802	0.0649234	0.0902393	NO CHANGE	NO CHANGE
chr15:75261459-75265459	Mettl7a1	NM_027334	0.260666	-0.191748	-0.452413	-0.289389	0.00229812	0.291687	0.0615963	0.196579	NO CHANGE	NO CHANGE
chr2:168780287-168784287	Evl,Evl	NM_007965,NM_001163394	0.58266	0.1303	-0.45236	0.0651789	0.0932115	0.0280326	0.0220039	0.798072	NO CHANGE	NO CHANGE
chr19:29482249-29486249	Cilp	NM_173385	0.542588	0.090898	-0.45169	-0.506224	-0.0875474	0.418676	0.0114782	0.0935182	NO CHANGE	NO CHANGE
chr6:124837427-124841427	Bace2	NM_019517	0.692726	0.241086	-0.451641	-0.196098	-0.303435	-0.107337	0.0108526	0.204858	NO CHANGE	NO CHANGE
chr17:34653497-34657497	Zfp541	NM_001099277	1.14809	0.69654	-0.451548	-0.616237	-0.520944	0.095293	0.0330121	0.219866	NO CHANGE	NO CHANGE
chr9:121700702-121704702	Aatk,Aatk	NM_007377,NM_001198785	0.859543	0.408209	-0.451334	-0.201525	-0.269798	-0.0682732	0.0249522	0.606121	NO CHANGE	NO CHANGE
chr15:99761289-99765289	Avpr1b	NM_011924	1.37997	0.92864	-0.451332	-0.838323	-0.655504	0.182819	0.0666816	0.070954	NO CHANGE	NO CHANGE
chr16:92289433-92293433	C77370	NM_001077354	0.784581	0.333301	-0.451281	-0.179855	-0.318146	-0.138292	0.0323126	0.190444	NO CHANGE	NO CHANGE
chr9:114404862-114408862	Atp1a2	NM_178405	1.27493	0.823767	-0.451159	-0.675195	-0.449648	0.225547	0.0240654	0.142031	NO CHANGE	NO CHANGE
chr9:43115645-43119645	Crmp1,Crmp1	NM_007765,NM_001136058	0.676927	0.225822	-0.451104	-0.105843	-0.113351	-0.00750843	0.0125134	0.928875	NO CHANGE	NO CHANGE
chr8:72803697-72807697	Kcnmb4	NM_021452	0.597483	0.14667	-0.450813	0.099361	0.0267703	-0.0725907	0.00863952	0.622747	NO CHANGE	NO CHANGE
chr7:127737938-127741938	4930522H14Rik,4930522H14Rik	NM_026291,NM_001199090	0.599492	0.148705	-0.450787	-0.473289	-0.247489	0.2258	0.0160439	0.139256	NO CHANGE	NO CHANGE
chr11:48897356-48901356	1810022C23Rik	NM_026947	0.986104	0.535526	-0.450578	-0.176131	-0.000490898	0.17564	0.0134477	0.119289	NO CHANGE	NO CHANGE
chr12:113724477-113728477	Apol10a	NM_177744	0.896189	0.445614	-0.450575	-0.90401	-0.695212	0.208798	0.0818239	0.0934068	NO CHANGE	NO CHANGE
chr17:26977710-26981710	Olfm1,Olfm1	NM_019498,NM_001038612	0.787868	0.337608	-0.450261	-0.501264	-0.649149	-0.147885	0.014045	0.160256	NO CHANGE	NO CHANGE
chr19:58831012-58835012	Ptpn13	NM_011204	0.360825	-0.0892897	-0.450115	0.0907456	0.0947758	0.00403019	0.00863952	0.953491	NO CHANGE	NO CHANGE
chr6:52140902-52144902	D10Bwg1379e	NM_001033258	1.02485	0.574916	-0.449936	-0.293689	-0.389776	-0.0960868	0.0469315	0.510268	NO CHANGE	NO CHANGE
chr8:127533696-127537696	Prkcz	NM_008860	1.10931	0.659604	-0.44971	-0.343392	-0.326819	0.0165725	0.031488	0.488216	NO CHANGE	NO CHANGE
chr11:94103063-94107063	Tsga13	NM_054073	1.03332	0.58364	-0.449679	-0.807277	-0.601674	0.205604	0.0791953	0.216699	NO CHANGE	NO CHANGE
chr14:62223093-62227118	Clgn	NM_009904	1.17317	0.723625	-0.449545	-0.244799	-0.251297	-0.00649734	0.0522408	0.860095	NO CHANGE	NO CHANGE
chr11:49419980-49423980	Wnt7b	NM_009528	0.85631	0.406854	-0.449456	-0.534316	-0.518761	0.015555	0.0151555	0.872505	NO CHANGE	NO CHANGE
chr3:92051368-92055368	Galnt9	NM_198306	0.994669	0.545218	-0.44945	-0.216718	-0.12649	0.0902281	0.0235257	0.096843	NO CHANGE	NO CHANGE
chr2:129945820-129949820	Elovl4,Elovl4	NM_148941,NM_001145974	0.505147	0.0557003	-0.449446	0.0833284	0.0757626	-0.00756585	0.0189428	0.920314	NO CHANGE	NO CHANGE
chr7:20261413-20265413	Plcb1,Plcb1	NM_019677,NM_001145830	0.574023	0.124926	-0.449097	-0.066703	-0.143773	-0.0770702	0.0129673	0.146967	NO CHANGE	NO CHANGE
chr2:181228757-181232757	Bglap2	NM_001032298	0.0471286	-0.401929	-0.449058	-0.949107	-0.678601	0.270506	0.0511299	0.0372268	NO CHANGE	NO CHANGE
chr2:174272995-174276995	Ptgr2	NM_029880	0.358338	-0.0905581	-0.448897	0.0702304	0.474844	0.404614	0.0139619	0.021697	NO CHANGE	NO CHANGE
chr9:94567127-94571127	Krt23	NM_033373	-0.25068	-0.69943	-0.44875	-0.953277	-0.26304	0.690237	0.0432363	0.0599707	NO CHANGE	NO CHANGE
chr8:112014726-112018726	Rgs14	NM_016758	0.827747	0.379216	-0.448531	-0.39213	-0.0989699	0.29316	0.0329779	0.0681498	NO CHANGE	NO CHANGE
chr19:34239731-34243731	Plin1,Plin1	NM_175640,NM_001113471	0.268721	-0.179737	-0.448459	-0.845788	-0.519133	0.326654	0.0555278	0.137254	NO CHANGE	NO CHANGE
chr19:11048360-11052360	Fhod3	NM_175276	0.591449	0.143105	-0.448344	-0.0122652	-0.163308	-0.151043	0.0207793	0.056141	NO CHANGE	NO CHANGE
chr19:44629105-44633105	Lyz2	NM_017372	1.24265	0.79431	-0.448343	-0.887511	-0.657644	0.229867	0.0753775	0.0773878	NO CHANGE	NO CHANGE
chr11:78276019-78280019	Gm347	NM_001005420	0.969311	0.521301	-0.44801	-0.0298095	-0.272065	-0.242256	0.0329779	0.0506927	NO CHANGE	NO CHANGE
chr4:43451948-43455948	Lcn13	NM_153558	0.865416	0.417497	-0.447919	-0.772539	-0.409151	0.363388	0.00863952	0.0885163	NO CHANGE	NO CHANGE
chr7:148135338-148139338	Adamts13	NM_001001322	1.22587	0.778225	-0.447645	-0.575218	-0.532251	0.0429665	0.0519374	0.599004	NO CHANGE	NO CHANGE
chr15:10927275-10931275	Stac2	NM_146028	0.550073	0.102586	-0.447487	0.17107	0.0714706	-0.0995994	0.0286792	0.367349	NO CHANGE	NO CHANGE
chr1:85192985-85196985	Kctd19,Lrrc36	NM_177791,NM_001170788	1.1257	0.67834	-0.447356	-0.506991	-0.347479	0.159513	0.0428547	0.114724	NO CHANGE	NO CHANGE
chr6:129628128-129632128	Gp1ba	NM_010326	0.343535	-0.103776	-0.44731	-0.790609	-0.886164	-0.0955555	0.0283804	0.218341	NO CHANGE	NO CHANGE
chr7:25418388-25422388	Slc12a8,Slc12a8	NM_001083902,NM_134251	0.269741	-0.177469	-0.44721	-0.514988	-0.286577	0.228411	0.0223433	0.224627	NO CHANGE	NO CHANGE
chr9:92201014-92205014	Gucy2g	NM_001081076	0.145784	-0.30123	-0.447014	-0.511657	-0.137555	0.374102	0.0142815	0.125712	NO CHANGE	NO CHANGE
chr7:17304077-17308077	Limch1	NM_001001980	0.704103	0.257167	-0.446936	-0.325014	-0.463456	-0.138441	0.0387049	0.146862	NO CHANGE	NO CHANGE
chr17:32586467-32590467	Tmem121	NM_153776	0.544021	0.0972071	-0.446814	-0.0751457	-0.123894	-0.0487481	0.00863952	0.684908	NO CHANGE	NO CHANGE
chr15:98535457-98539457	Pilra	NM_153510	0.704955	0.258231	-0.446724	-0.847782	-0.915897	-0.0681147	0.013985	0.691642	NO CHANGE	NO CHANGE
chr4:153673204-153677204	Olfr1366	NM_146283	1.1178	0.671115	-0.44668	-0.603825	-0.49007	0.113756	0.0478821	0.219301	NO CHANGE	NO CHANGE
chr4:19848913-19852913	Pou2f3	NM_011139	0.955026	0.508363	-0.446663	-0.535075	-0.537183	-0.00210737	0.0326119	0.985022	NO CHANGE	NO CHANGE
chr3:98081157-98085157	C1qtnf3	NM_030888	0.648288	0.201631	-0.446657	-0.372875	0.212569	0.585444	0.0335735	0.136249	NO CHANGE	NO CHANGE
chr5:107717814-107721814	Aspg	NM_001081169	0.878601	0.432061	-0.44654	-0.678957	-0.262339	0.416619	0.0337294	0.1005	NO CHANGE	NO CHANGE
chr11:54713154-54717227	1700011A15Rik	NM_025487	0.428806	-0.0176604	-0.446466	-1.23197	-0.705629	0.526343	0.0373996	0.0774453	NO CHANGE	NO CHANGE
chr7:147339758-147343758	Pcx	NM_008797	0.0941173	-0.352343	-0.44646	-1.37125	-1.12383	0.247426	0.0511889	0.0661763	NO CHANGE	NO CHANGE
chr10:21890126-21894507	Camk4	NM_009793	1.0534	0.607036	-0.446368	0.15817	-0.0383585	-0.196529	0.0280813	0.0885248	NO CHANGE	NO CHANGE
chr4:107790304-107794304	Cnnm1	NM_031396	0.878295	0.432029	-0.446266	-0.453928	-0.376751	0.0771772	0.0238997	0.135145	NO CHANGE	NO CHANGE
chr12:71327804-71331804	Sgpp2	NM_001004173	0.870347	0.424208	-0.446138	-0.0693028	-0.103091	-0.0337881	0.00870288	0.401152	NO CHANGE	NO CHANGE
chr17:36422566-36426566	Rimkla	NM_177572	0.95673	0.510657	-0.446073	-0.199869	-0.0783049	0.121564	0.0109243	0.154743	NO CHANGE	NO CHANGE
chr10:83110609-83114609	F12	NM_021489	0.666978	0.220964	-0.446013	-0.65806	-0.267323	0.390737	0.0196857	0.0708833	NO CHANGE	NO CHANGE
chr11:82833512-82837512	Gria2,Gria2,Gria2	NM_013540,NM_001083806,NM_001039195	0.646505	0.200629	-0.445877	-0.174523	-0.325687	-0.151164	0.0152261	0.100158	NO CHANGE	NO CHANGE
chr1:166078789-166082789	Syp	NM_009305	1.03003	0.584268	-0.445759	-0.460025	-0.56647	-0.106445	0.0173131	0.275706	NO CHANGE	NO CHANGE
chr15:89161703-89165703	Zmynd15,Cxcl16	NM_001029929,NM_023158	0.33231	-0.11313	-0.44544	-0.372731	-0.0862386	0.286492	0.00901271	0.0938163	NO CHANGE	NO CHANGE
chr4:44179587-44184411	Asgr1	NM_009714	0.262461	-0.182757	-0.445218	-0.750596	-0.513173	0.237422	0.0166304	0.139172	NO CHANGE	NO CHANGE
chr11:23418395-23423142	Uchl1	NM_011670	1.13874	0.693643	-0.445099	0.0922441	-0.0205469	-0.112791	0.0210815	0.186594	NO CHANGE	NO CHANGE
chr8:107604454-107608454	Fam84a	NM_029007	0.746351	0.301718	-0.444633	-0.00528407	-0.252781	-0.247497	0.0212025	0.194668	NO CHANGE	NO CHANGE
chr19:37404303-37408303	Kdm2b	NM_013910	0.370878	-0.07344	-0.444318	-0.0596714	-0.000303202	0.0593682	0.0326141	0.522689	NO CHANGE	NO CHANGE
chr11:69465674-69469674	Tuba8	NM_017379	0.925823	0.481525	-0.444298	-0.0610293	-0.0999843	-0.0389549	0.0151555	0.60399	NO CHANGE	NO CHANGE
chr2:178141563-178145563	Nod1,Nod1	NM_172729,NM_001171007	0.0311503	-0.413094	-0.444244	0.0266479	0.144675	0.118027	0.0154096	0.388365	NO CHANGE	NO CHANGE
chr3:58452246-58456246	Ccl1	NM_011329	0.309944	-0.134162	-0.444107	-1.12102	-0.627079	0.493944	0.0370395	0.0997915	NO CHANGE	NO CHANGE
chr11:99211608-99215608	Pax2	NM_011037	1.02896	0.584943	-0.444017	0.0318454	-0.00486116	-0.0367066	0.0345734	0.750908	NO CHANGE	NO CHANGE
chr16:26526057-26530057	1110012J17Rik,1110012J17Rik	NM_001114098,NM_172963	0.632145	0.188466	-0.443679	-0.138872	-0.0645188	0.0743532	0.035173	0.367383	NO CHANGE	NO CHANGE
chr5:113591511-113595511	Zdhhc2	NM_178395	0.693102	0.24959	-0.443513	-0.173696	0.0225761	0.196272	0.0336413	0.0725849	NO CHANGE	NO CHANGE
chr9:78134534-78138534	Acvr1c	NM_001111030	0.579635	0.136303	-0.443332	-0.277565	-0.240079	0.0374857	0.0286958	0.779106	NO CHANGE	NO CHANGE
chr4:40863888-40867888	Epc2	NM_172663	0.640754	0.197574	-0.44318	0.0721445	-0.0471459	-0.11929	0.0117168	0.208281	NO CHANGE	NO CHANGE
chr9:44045559-44049559	Plk5	NM_183152	1.15906	0.715968	-0.443088	-0.612881	-0.548395	0.0644854	0.0476447	0.382704	NO CHANGE	NO CHANGE
chr2:127307435-127311435	Wscd2	NM_177292	0.842467	0.399396	-0.443072	-0.486877	-0.295344	0.191533	0.0337799	0.306873	NO CHANGE	NO CHANGE
chr9:57467781-57471781	Kcnip1,Kcnip1	NM_001190885,NM_027398	0.41459	-0.0284036	-0.442994	-0.333993	-0.449746	-0.115752	0.0111688	0.239546	NO CHANGE	NO CHANGE
chr4:133106104-133110104	Coch,Coch	NM_001198835,NM_007728	1.08651	0.643656	-0.442855	0.0286396	6.14413e-05	-0.0285781	0.0391232	0.715877	NO CHANGE	NO CHANGE
chr14:57018333-57022333	Rdh19	NM_147222	0.806294	0.363589	-0.442705	-0.718807	-0.65298	0.0658272	0.0266116	0.482282	NO CHANGE	NO CHANGE
chr5:135090093-135094093	Olfr961	NM_146504	0.386036	-0.0566424	-0.442679	-0.338224	-0.367723	-0.0294987	0.00779417	0.701288	NO CHANGE	NO CHANGE
chr11:69940658-69944658	Elovl3	NM_007703	1.1066	0.663956	-0.442648	-0.0938966	-0.0117032	0.0821933	0.0456189	0.417554	NO CHANGE	NO CHANGE
chr15:101331046-101335046	Sez6l2,Asphd1	NM_144926,NM_001039645	0.540785	0.0982233	-0.442562	-0.187183	-0.245718	-0.0585345	0.0209987	0.701245	NO CHANGE	NO CHANGE
chr4:108905036-108909036	Slc2a9,Slc2a9,Slc2a9	NM_001102414,NM_001102415,NM_001012363	0.413886	-0.0284594	-0.442345	-0.543527	-0.236194	0.307333	0.0269105	0.16032	NO CHANGE	NO CHANGE
chr4:140991220-140995220	Stxbp5l,Stxbp5l,Stxbp5l,Stxbp5l	NM_172440,NM_001114611,NM_001114613,NM_001114612	1.09697	0.654743	-0.442224	-0.0891294	-0.356121	-0.266992	0.0281489	0.0263571	NO CHANGE	NO CHANGE
chr18:43532126-43536126	Stat4	NM_011487	0.872472	0.430303	-0.442169	-0.470869	-0.487689	-0.0168199	0.0373996	0.738502	NO CHANGE	NO CHANGE
chr13:113890389-113894389	E330017A01Rik	NM_175011	0.63874	0.196626	-0.442114	-0.539428	-0.439513	0.0999154	0.0388142	0.500894	NO CHANGE	NO CHANGE
chr4:33009680-33013680	Lcn3	NM_010694	0.845607	0.403558	-0.442049	-0.673845	-0.639878	0.0339668	0.012054	0.632675	NO CHANGE	NO CHANGE
chr2:143688109-143692109	Dok7	NM_172708	0.781021	0.339019	-0.442002	-0.0969975	0.0134851	0.110483	0.0608384	0.380105	NO CHANGE	NO CHANGE
chr15:80000950-80004950	Elavl3	NM_010487	0.88487	0.442938	-0.441932	-0.312436	-0.3878	-0.0753648	0.0196982	0.314715	NO CHANGE	NO CHANGE
chr8:23518611-23522611	Msi1	NM_008629	1.04407	0.602167	-0.441899	-0.42835	-0.529554	-0.101204	0.057388	0.419181	NO CHANGE	NO CHANGE
chr19:25743700-25747700	Mapk12	NM_013871	0.290585	-0.151238	-0.441823	0.00685445	-0.231694	-0.238549	0.0293005	0.182388	NO CHANGE	NO CHANGE
chr2:154383789-154387789	Jph4,Jph4	NM_177049,NM_001003829	0.973474	0.531792	-0.441682	-0.464443	-0.573162	-0.10872	0.026941	0.498258	NO CHANGE	NO CHANGE
chr9:64798614-64802614	Ckb,Trmt61a,Trmt61a,Trmt61a	NM_021273,NM_001099792,NM_177374,NM_001099793	0.33389	-0.107717	-0.441607	0.283374	0.159975	-0.123399	0.00863952	0.327145	NO CHANGE	NO CHANGE
chr10:22539134-22543134	Tlr9	NM_031178	0.326385	-0.115182	-0.441567	-0.709991	-0.219741	0.49025	0.00870288	0.0306911	NO CHANGE	NO CHANGE
chr18:78402379-78406379	Qsox2	NM_153559	0.584987	0.143435	-0.441552	0.137754	0.156406	0.018652	0.007239	0.845671	NO CHANGE	NO CHANGE
chr1:137154215-137158215	Atoh8	NM_153778	0.343919	-0.0975937	-0.441513	0.462137	0.578129	0.115992	0.0908303	0.164775	NO CHANGE	NO CHANGE
chr7:88256484-88260484	Aak1,2610306M01Rik,Aak1	NM_177762,NR_028298,NM_001040106	0.0822869	-0.35903	-0.441317	0.434687	0.46408	0.0293931	0.013985	0.727087	NO CHANGE	NO CHANGE
chr19:29077565-29081565	Gp9	NM_018762	0.63434	0.193153	-0.441187	-0.866808	-0.748765	0.118043	0.00863952	0.314167	NO CHANGE	NO CHANGE
chr7:109247056-109251943	Ulbp1	NM_029975	0.120514	-0.320673	-0.441187	-0.774708	-0.645143	0.129565	0.0123436	0.230044	NO CHANGE	NO CHANGE
chrX:53465258-53469258	Insm2	NM_020287	0.763038	0.321874	-0.441164	-0.0440831	-0.0232683	0.0208149	0.0219909	0.847782	NO CHANGE	NO CHANGE
chr1:137946277-137950277	Ntsr1	NM_018766	0.851682	0.410531	-0.44115	-0.543801	-0.397334	0.146467	0.0163047	0.422145	NO CHANGE	NO CHANGE
chr6:118088358-118092358	Olfr464	NM_146412	0.902616	0.461515	-0.441101	-0.833723	-0.781949	0.0517736	0.0258711	0.455599	NO CHANGE	NO CHANGE
chr17:26386654-26390654	Rfx2,Rfx2	NM_027787,NM_009056	0.777062	0.336139	-0.440923	0.0113428	0.0174515	0.00610876	0.0812914	0.962428	NO CHANGE	NO CHANGE
chr17:65988296-65994744	Adra2a	NM_007417	0.362795	-0.0780642	-0.440859	0.07484	-0.0273462	-0.102186	0.00863952	0.201946	NO CHANGE	NO CHANGE
chr11:81912146-81916146	Gm4792	NR_033209	1.03614	0.595364	-0.440775	-0.999512	-0.867007	0.132504	0.0343531	0.231301	NO CHANGE	NO CHANGE
[truncated: 16,414 more rows]
