# Supplementary material for: Redistribution of H3K27me3 upon DNA hypomethylation results in de-repression of Polycomb target genes
Source: Genome Biol. 2013 Mar 25;14(3):R25. doi: 10.1186/gb-2013-14-3-r25 (PMC4053768; doi:10.1186/gb-2013-14-3-r25)
Supplement: Additional file 3 — An Excel spread sheet (XLS) showing genomic windows (100 kb) that show differential H3K27me3 by ChIP-seq in Dnmt1+/+ and Dnmt1-/- MEFs, along with the number of H3K27me3 reads overlapping each window in each sample and their odds ratios. [file gb-2013-14-3-r25-S3.XLS]

## Sheet: Sheet1
100 kb windows showing differential H3K27me3 ChIP-seq signal between Dnmt1+/+ and Dnmt1-/- MEFs
column	description
chr	chromosome
start	start position of window in bp
stop	stop position of window in bp
wt	number of reads overlapping this window in H3K27me3 ChIP in Dnmt1+/+
ko	number of reads overlapping this window in H3K27me3 ChIP in Dnmt1-/-
odds ratio	odds ratio (note that all of these windows had a benjamini-hochberg corrected pvalue <0.05 using a Fisher's exact test)
H3K27me3 UP (p<0.05 and >3-fold change in odds ratio)							H3K27me3 DOWN (p<0.05 and >3-fold change in odds ratio)
chr	start	stop	wt	ko	odds ratio		chr	start	stop	wt	ko	odds ratio
chrX	13099951	13199951	224	1853	8.3704		chrY	2191401	2291401	57	0	0
chr7	144400201	144500201	170	1397	8.31498		chrY	2151401	2251401	414	5	0.0122199
chrX	13119951	13219951	231	1887	8.26568		chrY	2791401	2891401	9772	131	0.0135605
chrX	102999951	103099951	227	1830	8.15724		chrY	2851401	2951401	10268	154	0.015171
chrX	155699951	155799951	303	2345	7.8311		chrY	2811401	2911401	10412	159	0.0154469
chrX	39539951	39639951	240	1815	7.65213		chrY	2831401	2931401	10412	159	0.0154469
chrX	103019951	103119951	218	1639	7.60742		chrY	2871401	2971401	6038	114	0.0191003
chrX	18859951	18959951	482	3510	7.36875		chrY	2771401	2871401	8139	171	0.0212534
chrX	13239951	13339951	231	1668	7.30631		chrY	2891401	2991401	1715	41	0.0241878
chrX	13079951	13179951	246	1769	7.27625		chrY	2171401	2271401	209	5	0.0242057
chrX	155719951	155819951	309	2219	7.26639		chr15	102779976	102879976	12732	352	0.0279636
chrX	39519951	39619951	254	1814	7.22635		chr15	102759976	102859976	13586	377	0.0280664
chrX	73019951	73119951	250	1772	7.17197		chr15	102799976	102899976	13019	430	0.0334065
chrX	19939951	20039951	261	1817	7.04416		chr6	52120201	52220201	9382	311	0.033531
chrX	49399951	49499951	210	1444	6.95759		chr6	52100201	52200201	7927	291	0.0371346
chrX	74799951	74899951	187	1284	6.94756		chr15	102819976	102919976	12065	542	0.0454369
chrX	13279951	13379951	229	1569	6.93265		chrY	2751401	2851401	3992	185	0.0468821
chrX	13259951	13359951	240	1641	6.91847		chrY	2731401	2831401	3901	184	0.0477164
chrX	18839951	18939951	492	3359	6.90836		chrY	2711401	2811401	3982	188	0.0477619
chrX	90659951	90759951	248	1683	6.86666		chr15	102839976	102939976	11208	578	0.0521596
chrX	13159951	13259951	276	1868	6.8483		chr6	52140201	52240201	8700	487	0.0566192
chr6	5820201	5920201	479	3233	6.82966		chrY	2691401	2791401	3006	179	0.0602384
chrX	18799951	18899951	455	3059	6.80291		chr15	102739976	102839976	14628	935	0.064639
chrX	13219951	13319951	264	1774	6.79929		chr15	102859976	102959976	9768	715	0.0740277
chrX	13139951	13239951	285	1902	6.75275		chr6	52080201	52180201	6863	596	0.0878838
chrX	18879951	18979951	532	3548	6.74844		chr15	102879976	102979976	8498	852	0.101433
chrX	132419951	132519951	359	2388	6.73069		chrY	2351401	2451401	517	53	0.103732
chrX	12379951	12479951	322	2134	6.70588		chr7	121560201	121660201	6625	689	0.105216
chr6	5800201	5900201	487	3227	6.70499		chrY	2091401	2191401	955	105	0.111245
chrX	73039951	73139951	284	1873	6.67319		chrY	2311401	2411401	422	47	0.11269
chrX	18779951	18879951	447	2945	6.66658		chrY	2071401	2171401	924	104	0.113882
chrX	90639951	90739951	251	1652	6.6596		chr15	102719976	102819976	15070	1742	0.116918
chrX	90979951	91079951	294	1923	6.6183		chr6	52160201	52260201	7856	911	0.117311
chr6	5880201	5980201	468	3033	6.55771		chrY	2111401	2211401	827	96	0.117452
chrX	13179951	13279951	294	1902	6.54602		chrY	2331401	2431401	491	57	0.117461
chrX	90619951	90719951	256	1652	6.52952		chr7	121540201	121640201	7102	831	0.118372
chrX	74779951	74879951	202	1296	6.49174		chr7	121580201	121680201	5300	651	0.124267
chrX	99539951	99639951	291	1862	6.4744		chrY	2031401	2131401	1052	130	0.125032
chrX	13199951	13299951	294	1865	6.41866		chrY	2291401	2391401	241	31	0.130151
chrX	90679951	90779951	266	1686	6.41338		chrY	591401	691401	1036	134	0.13087
chrX	68639951	68739951	206	1305	6.40989		chr15	102899976	102999976	6054	795	0.132852
chrX	68619951	68719951	229	1450	6.4068		chr2	74499951	74599951	8516	1119	0.132927
chrX	90599951	90699951	257	1618	6.37024		chr13	20280076	20380076	2247	296	0.133282
chr6	5860201	5960201	479	3004	6.34583		chrY	2051401	2151401	861	115	0.135143
chrX	90699951	90799951	255	1594	6.32496		chr11	96119876	96219876	6672	907	0.137527
chrX	18819951	18919951	536	3345	6.31479		chrY	131401	231401	824	113	0.138755
chrX	13299951	13399951	246	1534	6.30956		chrY	2131401	2231401	603	84	0.140949
chrX	49419951	49519951	218	1348	6.25663		chr10	5599926	5699926	3647	517	0.143425
chrX	13319951	13419951	249	1539	6.25386		chrY	1711401	1811401	1113	159	0.144543
chr6	5840201	5940201	499	3083	6.25169		chr14	77420051	77520051	5595	806	0.145742
chrX	46359951	46459951	278	1707	6.21297		chr1	57840001	57940001	2117	305	0.145769
chrX	39499951	39599951	272	1662	6.18261		chr10	5619926	5719926	3499	506	0.146312
chrX	156279951	156379951	213	1297	6.16121		chr13	20260076	20360076	2093	305	0.147441
chrX	19999951	20099951	320	1942	6.14061		chr13	20240076	20340076	2034	297	0.147738
chrX	12419951	12519951	356	2160	6.13929		chr15	102919976	103019976	5500	812	0.149364
chrX	12399951	12499951	359	2176	6.13308		chrY	2371401	2471401	513	76	0.149899
chrX	35879951	35979951	230	1379	6.06656		chr6	52060201	52160201	6040	899	0.150581
chr5	89439951	89539951	371	2219	6.05199		chrY	631401	731401	1233	184	0.150991
chrX	156299951	156399951	212	1267	6.04708		chr2	105499951	105599951	3159	473	0.151491
chrX	34419951	34519951	337	2008	6.02901		chr16	16520001	16620001	4084	612	0.151612
chr14	100280051	100380051	359	2136	6.02033		chr11	96139876	96239876	7193	1078	0.151616
chrX	10259951	10359951	339	2015	6.01433		chrY	2391401	2491401	553	83	0.151864
chr17	16060026	16160026	785	4652	5.99665		chr13	20300076	20400076	1980	298	0.152279
chrX	19979951	20079951	315	1866	5.99393		chrY	611401	711401	1222	184	0.15235
chrX	132439951	132539951	391	2306	5.96757		chr10	5579926	5679926	3783	575	0.153781
chr17	16080026	16180026	814	4735	5.88619		chr7	121520201	121620201	7593	1172	0.156152
chrX	48799951	48899951	289	1676	5.86792		chr13	20220076	20320076	1885	291	0.156197
chrX	46379951	46479951	299	1727	5.84426		chr14	77440051	77540051	6143	959	0.157938
chrX	72999951	73099951	299	1724	5.8341		chr8	64399976	64499976	9633	1505	0.158048
chrX	12359951	12459951	351	2021	5.826		chr1	57900001	58000001	2100	329	0.158513
chrX	33499951	33599951	252	1446	5.80594		chr15	32479976	32579976	2374	372	0.158543
chrX	19959951	20059951	304	1738	5.78474		chr8	64419976	64519976	9434	1493	0.160096
chrX	45699951	45799951	167	954	5.78006		chrY	151401	251401	764	121	0.160249
chr17	16040026	16140026	809	4611	5.76744		chr13	31640076	31740076	4018	637	0.160398
chrX	90579951	90679951	262	1491	5.75813		chr15	32459976	32559976	2352	375	0.161317
chrX	99559951	99659951	327	1860	5.75538		chr10	5559926	5659926	3744	601	0.162409
chrX	156219951	156319951	253	1437	5.747		chr2	73459951	73559951	4938	796	0.163088
chr14	100260051	100360051	343	1938	5.71701		chr15	32499976	32599976	2440	398	0.165036
chr6	5680201	5780201	556	3134	5.70355		chr2	181099951	181199951	2496	410	0.166198
chrX	137599951	137699951	392	2203	5.68644		chr6	52180201	52280201	7566	1250	0.16714
chrX	148719951	148819951	336	1888	5.68554		chr2	74479951	74579951	8546	1422	0.168331
chr6	5740201	5840201	550	3068	5.64433		chr15	32439976	32539976	2365	394	0.168559
chrX	90739951	90839951	298	1651	5.60579		chr14	77400051	77500051	4625	772	0.168877
chrX	156259951	156359951	248	1372	5.59765		chr8	59779976	59879976	8477	1417	0.169104
chr6	5780201	5880201	535	2954	5.58696		chr1	57860001	57960001	1913	320	0.169249
chr7	144380201	144480201	212	1170	5.58407		chr2	73479951	73579951	5235	883	0.170649
chrX	156239951	156339951	254	1400	5.57696		chr4	46540601	46640601	2034	344	0.171119
chrX	156199951	156299951	263	1447	5.56694		chr13	20200076	20300076	1743	295	0.171245
chr17	15980026	16080026	857	4712	5.56365		chr16	16500001	16600001	3842	653	0.171961
chrX	136179951	136279951	272	1494	5.55758		chr2	73439951	73539951	4050	689	0.172122
chrX	18899951	18999951	642	3522	5.55109		chr1	57880001	57980001	2055	350	0.172325
chr6	5760201	5860201	543	2969	5.53259		chrY	651401	751401	1065	182	0.172911
chrX	35899951	35999951	242	1323	5.53154		chr13	20320076	20420076	1785	306	0.173451
chrX	33519951	33619951	266	1454	5.53077		chr10	5639926	5739926	2973	510	0.173563
chrX	33479951	33579951	256	1398	5.52548		chr15	32419976	32519976	2467	424	0.173894
chrX	48819951	48919951	296	1611	5.50692		chr15	102699976	102799976	15074	2595	0.17413
chrX	99659951	99759951	308	1673	5.49605		chr8	126199976	126299976	6418	1109	0.174816
chrX	33459951	33559951	256	1388	5.48595		chr13	117060076	117160076	4741	825	0.176056
chrX	156319951	156419951	223	1206	5.47196		chr15	89299976	89399976	3269	569	0.176107
chrX	73059951	73159951	428	2309	5.45872		chr15	32519976	32619976	2346	409	0.176394
chrX	74759951	74859951	224	1208	5.45656		chr16	16420001	16520001	3849	672	0.176643
chrX	12499951	12599951	361	1942	5.44314		chr7	121500201	121600201	8322	1455	0.176875
chrX	101499951	101599951	268	1440	5.43663		chr6	83640201	83740201	4079	714	0.177099
chrX	46419951	46519951	315	1680	5.39639		chrY	1691401	1791401	908	159	0.17718
chr6	5900201	6000201	466	2477	5.37839		chr15	32379976	32479976	2518	442	0.177605
chrX	137619951	137719951	425	2257	5.37344		chr8	126219976	126319976	5719	1008	0.178319
chr17	16020026	16120026	870	4617	5.36999		chr16	16480001	16580001	3739	661	0.178864
chrX	12439951	12539951	403	2133	5.35543		chr13	20180076	20280076	1827	323	0.178879
chrX	45839951	45939951	263	1390	5.34761		chr13	31520076	31620076	3582	636	0.179643
chrX	46399951	46499951	317	1674	5.34318		chr13	117040076	117140076	4569	813	0.180027
chrX	11199951	11299951	373	1969	5.34126		chr13	31620076	31720076	3815	679	0.180074
chrX	155739951	155839951	382	2009	5.32137		chr1	57920001	58020001	1809	322	0.1801
chr17	16000026	16100026	868	4556	5.31124		chr2	74519951	74619951	7941	1414	0.18014
chrX	50279951	50379951	240	1256	5.29514		chr15	32399976	32499976	2411	430	0.180452
chrX	99599951	99699951	333	1739	5.28396		chr8	126179976	126279976	5881	1052	0.180976
chrX	13339951	13439951	304	1587	5.28209		chrY	111401	211401	781	140	0.181377
chrX	13059951	13159951	325	1695	5.27703		chr13	31500076	31600076	3640	660	0.183451
chrX	12479951	12579951	412	2147	5.27282		chr16	16440001	16540001	3548	648	0.184787
chrX	35859951	35959951	270	1401	5.25019		chr14	63780051	63880051	5414	993	0.185564
chrX	99519951	99619951	353	1830	5.24543		chr1	127620001	127720001	1553	285	0.185683
chrX	148739951	148839951	356	1840	5.22964		chr9	32239851	32339851	2579	474	0.185959
chr6	5720201	5820201	569	2936	5.22106		chr13	117080076	117180076	4562	843	0.186957
chr5	89419951	89519951	411	2119	5.2167		chr7	121600201	121700201	4057	752	0.187538
chr17	15960026	16060026	883	4545	5.20839		chr8	59799976	59899976	7519	1397	0.187966
chrX	101479951	101579951	288	1475	5.18203		chrY	2011401	2111401	1017	189	0.188038
chrX	156119951	156219951	290	1483	5.1742		chr14	63760051	63860051	2787	518	0.188053
chrX	90719951	90819951	306	1564	5.1715		chr16	16460001	16560001	3383	630	0.188417
chrX	11179951	11279951	393	2008	5.16983		chr15	32359976	32459976	2603	486	0.188909
chrX	45819951	45919951	255	1299	5.15427		chr13	31560076	31660076	3248	608	0.189396
chrX	74739951	74839951	225	1145	5.14896		chr13	20340076	20440076	1739	326	0.189678
chrX	100519951	100619951	410	2086	5.14797		chr1	127640001	127740001	1484	279	0.190227
chrX	12459951	12559951	419	2124	5.12916		chr8	59759976	59859976	8599	1618	0.190354
chr6	5700201	5800201	578	2921	5.11349		chr9	32259851	32359851	3119	587	0.190418
chrX	48939951	49039951	319	1610	5.10665		chr2	73419951	73519951	3326	626	0.19043
chrX	12339951	12439951	354	1786	5.10482		chr9	40159851	40259851	1980	374	0.191119
chrX	100499951	100599951	416	2094	5.09318		chrY	571401	671401	852	161	0.191203
chrX	6739951	6839951	306	1538	5.08551		chr19	26679951	26779951	1902	361	0.192041
chr17	15940026	16040026	723	3629	5.07889		chr10	5379926	5479926	4061	772	0.192336
chrX	103039951	103139951	291	1458	5.06948		chr13	31540076	31640076	3349	637	0.192446
chrX	166299951	166399951	476	2376	5.05065		chr13	117020076	117120076	4271	813	0.192591
chrX	8779951	8879951	262	1306	5.04358		chr8	126159976	126259976	5903	1125	0.192814
chrX	8799951	8899951	261	1301	5.04352		chr4	46520601	46620601	2261	432	0.19332
chrX	72979951	73079951	282	1405	5.0411		chr13	20360076	20460076	1596	308	0.195263
chrX	98699951	98799951	254	1265	5.03911		chr1	127660001	127760001	1447	280	0.195791
chrX	10279951	10379951	429	2136	5.0379		chr16	94080001	94180001	2466	480	0.196943
chrX	102979951	103079951	379	1886	5.03507		chr13	31480076	31580076	3717	724	0.197073
chrX	10239951	10339951	439	2184	5.03377		chr10	5539926	5639926	3609	703	0.197084
chrX	90779951	90879951	333	1649	5.01045		chr11	50419876	50519876	1704	332	0.197137
chr14	100300051	100400051	466	2307	5.0092		chr1	57820001	57920001	2565	501	0.197625
chrX	90559951	90659951	302	1493	5.00209		chr8	74119976	74219976	2032	397	0.197681
chrX	99619951	99719951	337	1664	4.99601		chr11	50439876	50539876	1619	319	0.199364
chrX	133259951	133359951	242	1193	4.98793		chr4	76000601	76100601	1644	324	0.199409
chrX	90759951	90859951	337	1660	4.984		chr8	126239976	126339976	4814	953	0.20029
chr17	16280026	16380026	779	3835	4.98137		chr15	102939976	103039976	3851	765	0.200987
chrX	18759951	18859951	516	2540	4.98072		chr1	127600001	127700001	1463	291	0.201258
chrX	137559951	137659951	270	1328	4.97658		chr15	32339976	32439976	2418	481	0.201272
chrX	18739951	18839951	437	2147	4.97113		chr5	34399951	34499951	4460	890	0.201897
chr17	16100026	16200026	828	4062	4.96401		chr1	37500001	37600001	2057	411	0.202165
chr17	16300026	16400026	800	3920	4.95813		chr1	164280001	164380001	4917	987	0.20309
chrX	11219951	11319951	403	1973	4.95364		chr8	126139976	126239976	5587	1125	0.203723
chrX	53939951	54039951	423	2070	4.95146		chr4	76020601	76120601	1878	379	0.204195
chrX	12519951	12619951	354	1730	4.94474		chr10	5519926	5619926	3703	748	0.204377
chrX	73079951	73179951	532	2599	4.94314		chr2	131239951	131339951	3494	706	0.204441
chrX	18479951	18579951	573	2798	4.94087		chr2	73499951	73599951	4870	990	0.205674
chrX	10319951	10419951	497	2425	4.93699		chr8	59739976	59839976	8261	1680	0.205739
chrX	99579951	99679951	370	1805	4.93601		chr4	46560601	46660601	1616	329	0.205996
chr14	100320051	100420051	486	2369	4.93214		chr11	50459876	50559876	1609	330	0.207521
chrX	57479951	57579951	295	1438	4.93213		chr10	5399926	5499926	3877	797	0.207991
chrX	137579951	137679951	356	1735	4.93117		chr8	64379976	64479976	10117	2085	0.208487
chrX	10299951	10399951	481	2342	4.9266		chr5	29579951	29679951	2712	561	0.209299
chrX	148699951	148799951	329	1600	4.92065		chr9	40139851	40239851	1677	347	0.209363
chrX	99639951	99739951	333	1619	4.91928		chr1	74780001	74880001	3371	700	0.210101
chrX	99499951	99599951	354	1719	4.91329		chr7	121380201	121480201	3623	754	0.210566
chrX	68479951	68579951	331	1607	4.91232		chr2	105519951	105619951	1411	294	0.210827
chrX	5979951	6079951	261	1267	4.9117		chr1	164300001	164400001	4602	959	0.210838
chrX	146939951	147039951	351	1701	4.90339		chr8	74139976	74239976	3008	628	0.211239
chrX	46439951	46539951	351	1698	4.89474		chr6	83660201	83760201	2522	527	0.211428
chrX	153819951	153919951	263	1271	4.88973		chr5	29559951	29659951	2594	544	0.21219
chrX	49439951	49539951	284	1372	4.88801		chrY	671401	771401	947	199	0.212625
chrX	19919951	20019951	440	2116	4.86593		chrY	1991401	2091401	903	190	0.212901
chrX	156139951	156239951	302	1452	4.8647		chr5	34419951	34519951	3488	737	0.213786
chrX	156079951	156179951	334	1604	4.8591		chr19	26719951	26819951	1647	348	0.213792
chrX	68299951	68399951	300	1439	4.85329		chr10	5339926	5439926	3207	678	0.213905
chr10	62239926	62339926	494	2367	4.84815		chrY	551401	651401	586	124	0.214111
chrX	156159951	156259951	299	1431	4.84244		chr7	121480201	121580201	7882	1670	0.214352
chrX	12539951	12639951	326	1552	4.81694		chr13	31580076	31680076	2846	605	0.215087
chrX	18499951	18599951	568	2704	4.81689		chr10	5319926	5419926	2784	593	0.215517
chrX	49379951	49479951	344	1626	4.78255		chr2	181079951	181179951	1333	284	0.215574
chrX	48779951	48879951	371	1749	4.76995		chr4	46480601	46580601	1286	274	0.215585
chrX	23279951	23379951	242	1140	4.76631		chr14	63800051	63900051	7437	1585	0.215617
chr6	5660201	5760201	682	3209	4.76099		chr1	74760001	74860001	3129	668	0.216005
chrX	137879951	137979951	314	1477	4.75934		chr5	29599951	29699951	2672	571	0.21622
chr10	62259926	62359926	591	2774	4.74927		chr1	52700001	52800001	3177	682	0.2172
chrX	48759951	48859951	381	1788	4.74833		chr16	94060001	94160001	2975	639	0.217324
chrX	105939951	106039951	235	1099	4.73175		chr13	31660076	31760076	3875	833	0.2175
chrX	8759951	8859951	281	1314	4.73132		chr11	49839876	49939876	4117	888	0.218231
chrX	39559951	39659951	389	1819	4.73131		chr2	131259951	131359951	3076	664	0.218411
chrX	136199951	136299951	310	1449	4.72935		chr10	5359926	5459926	3572	772	0.218673
chrX	166279951	166379951	477	2229	4.72818		chr2	131219951	131319951	3373	730	0.218976
chrX	45759951	45859951	188	877	4.71988		chr10	5439926	5539926	3981	862	0.219079
chrX	53919951	54019951	426	1984	4.71229		chr8	126259976	126359976	3571	774	0.219301
chrX	6759951	6859951	329	1530	4.70534		chr2	8599951	8699951	2963	644	0.219912
chrX	72599951	72699951	334	1550	4.69549		chr7	121420201	121520201	6501	1421	0.221144
chrX	34399951	34499951	402	1865	4.69409		chr5	29539951	29639951	2560	562	0.222124
chrX	130119951	130219951	275	1275	4.69105		chr9	40179851	40279851	2323	510	0.222138
chrX	39479951	39579951	345	1599	4.68948		chr8	64439976	64539976	9853	2178	0.223626
chrX	153839951	153939951	249	1154	4.68919		chr2	105479951	105579951	4038	893	0.223754
chrX	57519951	57619951	288	1334	4.68659		chr10	5459926	5559926	3920	868	0.224037
chrX	166119951	166219951	631	2916	4.67591		chr5	34379951	34479951	5402	1198	0.224376
chr5	89479951	89579951	458	2115	4.67246		chr7	121400201	121500201	4915	1090	0.224378
chrX	18459951	18559951	611	2807	4.64845		chr13	31600076	31700076	3082	684	0.224553
chrX	136159951	136259951	298	1368	4.64476		chrY	171401	271401	718	160	0.225482
chr5	89459951	89559951	466	2138	4.64218		chrY	691401	791401	818	183	0.226367
chrX	8819951	8919951	315	1445	4.64142		chr4	46500601	46600601	1762	395	0.226829
chrX	133279951	133379951	270	1235	4.62801		chr19	26699951	26799951	1573	353	0.227068
chrX	157279951	157379951	262	1198	4.62644		chr8	126119976	126219976	5359	1207	0.227876
chrX	93279951	93379951	273	1248	4.62534		chr15	102679976	102779976	14502	3270	0.228092
chrX	91439951	91539951	516	2357	4.62181		chr4	109560601	109660601	1136	257	0.228912
chrX	97819951	97919951	276	1259	4.61539		chr6	52040201	52140201	4588	1041	0.229567
chrX	99479951	99579951	360	1636	4.59807		chrY	1731401	1831401	1216	277	0.230494
chrX	45799951	45899951	241	1095	4.59713		chr5	23779951	23879951	2668	608	0.230578
chrX	18919951	19019951	716	3250	4.59283		chr1	164320001	164420001	4760	1085	0.230624
chrX	18719951	18819951	328	1478	4.55925		chrY	351401	451401	272	62	0.230646
chr14	100240051	100340051	440	1982	4.55773		chr5	23759951	23859951	2394	546	0.230766
chr14	100340051	100440051	484	2176	4.54897		chr8	123579976	123679976	3574	816	0.231008
chrX	101519951	101619951	332	1492	4.54698		chr10	5659926	5759926	2490	569	0.231215
chrX	13039951	13139951	369	1657	4.5435		chr2	104499951	104599951	1342	307	0.231472
chrX	68459951	68559951	378	1693	4.53168		chr11	50499876	50599876	1529	350	0.231618
chrX	45779951	45879951	220	985	4.53003		chr1	164260001	164360001	4701	1077	0.231797
chrX	100479951	100579951	462	2066	4.52466		chrY	2411401	2511401	484	111	0.232059
chrX	157219951	157319951	279	1247	4.52223		chr9	40119851	40219851	1390	319	0.232214
chrX	20479951	20579951	308	1373	4.51036		chr13	20520076	20620076	1443	332	0.232801
chrX	6779951	6879951	347	1546	4.50788		chr18	84860001	84960001	3005	692	0.233002
chrX	46339951	46439951	388	1727	4.50355		chr11	96099876	96199876	6002	1384	0.233298
chrX	100539951	100639951	498	2212	4.49422		chr9	55159851	55259851	3953	915	0.234198
chrX	18519951	18619951	598	2654	4.49058		chr1	127680001	127780001	1405	326	0.234776
chrX	39419951	39519951	344	1526	4.48837		chr6	83620201	83720201	4930	1144	0.234779
chrX	156179951	156279951	323	1432	4.48572		chr5	23819951	23919951	2186	508	0.235136
chrX	48739951	48839951	400	1773	4.4848		chr4	137180601	137280601	977	228	0.236134
chrX	137859951	137959951	335	1484	4.48209		chr10	5479926	5579926	3669	857	0.236334
chrX	137539951	137639951	185	817	4.46823		chr14	122800051	122900051	5735	1340	0.236399
chrX	90959951	91059951	410	1808	4.46179		chr2	181119951	181219951	3572	836	0.236804
chrX	50299951	50399951	272	1199	4.46004		chr4	117880601	117980601	1048	246	0.237515
chrX	7679951	7779951	236	1040	4.4587		chr4	75880601	75980601	1132	266	0.237767
chrX	137639951	137739951	514	2264	4.45668		chr5	29519951	29619951	2578	606	0.237844
chrX	153799951	153899951	296	1303	4.45392		chr18	84880001	84980001	3131	736	0.237844
chrX	45719951	45819951	177	779	4.45296		chr1	127580001	127680001	1264	298	0.238553
chrX	105919951	106019951	261	1148	4.4503		chr4	75860601	75960601	1077	254	0.238636
chrX	6799951	6899951	343	1507	4.4454		chr13	20580076	20680076	1908	451	0.239171
chrX	98319951	98419951	291	1278	4.44352		chr2	74459951	74559951	7556	1788	0.239406
chrX	18439951	18539951	577	2533	4.44181		chr11	50479876	50579876	1473	349	0.239738
chr5	89559951	89659951	413	1811	4.43672		chr7	121360201	121460201	2532	600	0.239768
chrX	11159951	11259951	427	1872	4.43581		chr14	77460051	77560051	5558	1327	0.241563
chrX	20019951	20119951	525	2300	4.43269		chr2	74539951	74639951	6878	1646	0.242122
chrX	33439951	33539951	311	1362	4.43105		chr15	102959976	103059976	2610	625	0.242295
chrX	166079951	166179951	612	2680	4.43083		chr8	115319976	115419976	1943	466	0.242674
chrX	57499951	57599951	305	1334	4.42533		chr13	20380076	20480076	1278	307	0.243066
chrX	39439951	39539951	369	1610	4.4146		chr5	34359951	34459951	5525	1329	0.243372
chrX	156059951	156159951	362	1575	4.40213		chr2	73399951	73499951	2565	617	0.24339
chrX	133239951	133339951	288	1253	4.40197		chr2	104479951	104579951	1193	287	0.243421
chrX	10079951	10179951	558	2427	4.40083		chr7	28140201	28240201	2129	514	0.244285
chrX	98719951	98819951	319	1387	4.39922		chr2	181139951	181239951	3850	930	0.244408
chrX	92259951	92359951	422	1834	4.39724		chr8	118559976	118659976	5058	1223	0.244642
chrX	92239951	92339951	434	1886	4.39689		chr5	23799951	23899951	2747	668	0.246049
chrX	101679951	101779951	572	2485	4.39572		chr2	131279951	131379951	2422	589	0.246064
chrX	99679951	99779951	387	1680	4.39228		chr14	77380051	77480051	3508	854	0.246318
chrX	166139951	166239951	608	2621	4.36178		chr12	82699926	82799926	2458	599	0.246577
chrX	18939951	19039951	710	3057	4.35654		chr9	40199851	40299851	2737	667	0.246579
chrX	18539951	18639951	603	2595	4.35432		chr7	28100201	28200201	1432	349	0.246603
chrX	17079951	17179951	389	1666	4.33328		chr19	26739951	26839951	1393	340	0.24697
chrX	146979951	147079951	387	1656	4.32952		chr13	83840076	83940076	5312	1300	0.247609
chrX	105959951	106059951	248	1061	4.32862		chr8	126099976	126199976	4747	1163	0.247883
chrX	137779951	137879951	413	1766	4.32646		chr1	37480001	37580001	1518	372	0.247963
chrX	157239951	157339951	278	1188	4.32372		chr10	9299926	9399926	2195	538	0.248003
chrX	100399951	100499951	545	2323	4.3127		chr15	32319976	32419976	2350	576	0.248006
chrX	132459951	132559951	531	2261	4.30826		chr4	75980601	76080601	1234	303	0.248454
chr17	16320026	16420026	917	3904	4.30776		chr7	121440201	121540201	7083	1741	0.248684
chrX	33539951	33639951	365	1554	4.30772		chr10	5499926	5599926	3590	885	0.249429
chrX	11259951	11359951	420	1787	4.30494		chr14	122860051	122960051	4330	1069	0.249793
chr17	16120026	16220026	836	3556	4.30391		chr1	52720001	52820001	3318	820	0.250056
chrX	10219951	10319951	485	2062	4.30171		chr15	32179976	32279976	1630	403	0.250169
chrX	48959951	49059951	375	1594	4.30078		chrY	1551401	1651401	460	114	0.250769
chrX	146919951	147019951	387	1645	4.30076		chr14	122840051	122940051	5412	1342	0.250886
chr5	89499951	89599951	472	2004	4.29585		chr7	28120201	28220201	1867	463	0.250929
chrX	48919951	49019951	400	1698	4.29505		chr9	55139851	55239851	4190	1042	0.251621
chrX	137799951	137899951	409	1734	4.2896		chr17	44300026	44400026	4136	1029	0.251726
chrX	57539951	57639951	305	1291	4.28265		chr15	89319976	89419976	3385	843	0.251982
chrX	8739951	8839951	332	1403	4.2757		chr2	181159951	181259951	3678	916	0.251989
chrX	6719951	6819951	348	1470	4.27392		chr11	49859876	49959876	3288	819	0.252031
chrX	137199951	137299951	353	1491	4.27357		chr13	20400076	20500076	1252	312	0.252156
chrX	137739951	137839951	462	1950	4.27056		chr6	147460201	147560201	1324	330	0.2522
chrX	5999951	6099951	306	1291	4.26866		chr10	5419926	5519926	3731	930	0.252206
chrX	18419951	18519951	608	2564	4.2669		chr2	104519951	104619951	1259	314	0.252362
chrX	45739951	45839951	188	792	4.26235		chr2	73519951	73619951	5360	1339	0.252754
chrX	50259951	50359951	334	1405	4.25615		chr13	31460076	31560076	3266	817	0.253109
chrX	53899951	53999951	414	1741	4.25489		chr7	121460201	121560201	6958	1741	0.253153
chrX	11139951	11239951	440	1849	4.25183		chr13	117000076	117100076	3345	837	0.253181
chrX	38199951	38299951	621	2609	4.2509		chr4	114000601	114100601	3200	801	0.253271
chr17	15920026	16020026	765	3212	4.24833		chr13	83800076	83900076	5200	1302	0.253333
chrX	19019951	19119951	640	2687	4.24802		chr18	84840001	84940001	2311	580	0.253944
chrX	18399951	18499951	590	2473	4.24101		chr6	147480201	147580201	1297	326	0.25433
chrX	16759951	16859951	486	2037	4.2408		chr9	32219851	32319851	2404	605	0.254642
chrX	155679951	155779951	546	2287	4.23807		chr4	75900601	76000601	1149	290	0.255387
chrX	101539951	101639951	366	1533	4.23789		chr13	83820076	83920076	5379	1360	0.255812
chrX	12319951	12419951	360	1507	4.23544		chr19	37079951	37179951	1827	462	0.25587
chrX	7639951	7739951	253	1059	4.23506		chr9	40099851	40199851	1119	283	0.255905
chrX	20499951	20599951	357	1492	4.22852		chr12	82739926	82839926	1833	464	0.256136
chrX	156099951	156199951	371	1549	4.2244		chr1	37520001	37620001	2199	557	0.256296
chrX	74819951	74919951	333	1390	4.22335		chr8	126279976	126379976	2663	676	0.256853
chrX	5959951	6059951	289	1205	4.21865		chr4	151620601	151720601	758	193	0.25764
chrX	46539951	46639951	431	1796	4.21618		chr16	16400001	16500001	4305	1098	0.258062
chrX	68319951	68419951	356	1483	4.21481		chr5	23839951	23939951	1871	478	0.258506
chrX	137759951	137859951	462	1922	4.20923		chr4	46460601	46560601	1002	256	0.258521
chr14	100480051	100580051	373	1550	4.20446		chr2	104539951	104639951	1070	274	0.259113
chrX	48839951	48939951	393	1632	4.20161		chr17	44320026	44420026	4288	1099	0.259321
chrX	148579951	148679951	341	1415	4.19844		chr8	118579976	118679976	4968	1276	0.259871
chrX	39399951	39499951	369	1529	4.19245		chr1	164240001	164340001	3741	961	0.259917
chrX	18219951	18319951	634	2627	4.19245		chr4	75940601	76040601	1131	292	0.261242
chrX	17259951	17359951	586	2425	4.18706		chr4	75960601	76060601	1207	312	0.261559
chrX	7659951	7759951	256	1059	4.18542		chrY	1751401	1851401	1159	300	0.261915
chrX	11239951	11339951	434	1795	4.1847		chr14	63820051	63920051	8426	2187	0.262595
chrX	157259951	157359951	284	1174	4.18248		chr13	20560076	20660076	1743	453	0.262978
chrX	100459951	100559951	502	2071	4.17415		chr13	20540076	20640076	1654	430	0.263058
chrX	130099951	130199951	328	1353	4.17358		chr14	122820051	122920051	5928	1542	0.263183
chrX	6019951	6119951	309	1273	4.16826		chr5	29619951	29719951	2998	781	0.263589
chrX	35839951	35939951	356	1466	4.16649		chr8	64359976	64459976	9732	2538	0.263838
chr5	89519951	89619951	469	1920	4.14208		chr16	94040001	94140001	3405	888	0.263876
chrX	53879951	53979951	389	1592	4.14076		chr4	151600601	151700601	651	170	0.264238
chrX	100419951	100519951	534	2181	4.13244		chr8	123599976	123699976	2219	580	0.264475
chrX	136319951	136419951	413	1684	4.12553		chr15	32199976	32299976	1698	444	0.264584
chrX	166099951	166199951	663	2702	4.12352		chr4	75920601	76020601	1166	305	0.264682
chrX	156839951	156939951	463	1883	4.11489		chr13	20160076	20260076	2084	546	0.265101
chrX	53959951	54059951	502	2041	4.11367		chr4	76040601	76140601	1987	521	0.265312
chrX	20459951	20559951	291	1183	4.11315		chr4	109580601	109680601	2118	556	0.265622
chrX	146959951	147059951	427	1735	4.11111		chr10	18319926	18419926	4327	1139	0.266338
chrX	20539951	20639951	451	1831	4.10771		chr4	114020601	114120601	2973	783	0.266487
chrX	16739951	16839951	468	1900	4.10768		chr12	82719926	82819926	2285	602	0.266578
chrX	136219951	136319951	340	1376	4.09471		chr2	131199951	131299951	2738	722	0.266818
chrX	33419951	33519951	337	1363	4.09213		chr4	46580601	46680601	1729	456	0.266864
chrX	57459951	57559951	372	1504	4.09063		chr7	28160201	28260201	1724	455	0.267051
chrX	18179951	18279951	820	3313	4.08798		chr7	121620201	121720201	3391	895	0.267055
chrX	136299951	136399951	376	1519	4.08748		chr5	62999951	63099951	1195	316	0.267574
chrX	53859951	53959951	331	1337	4.08683		chr6	147440201	147540201	1334	353	0.267758
chrX	48899951	48999951	427	1723	4.08267		chrY	1971401	2071401	846	224	0.26792
chr5	89399951	89499951	466	1880	4.08188		chr11	96159876	96259876	7047	1869	0.268336
chrX	101699951	101799951	670	2702	4.08043		chr5	34339951	34439951	5139	1364	0.268551
chrX	93259951	93359951	304	1225	4.07704		chr8	118539976	118639976	4448	1183	0.269102
chrX	10059951	10159951	617	2484	4.07343		chr8	126079976	126179976	4889	1301	0.269246
chrX	71239951	71339951	328	1320	4.07177		chr15	32299976	32399976	2297	612	0.269591
chrX	18959951	19059951	721	2901	4.07108		chr4	113980601	114080601	3608	962	0.269782
chrX	98599951	98699951	249	1001	4.06738		chr9	55119851	55219851	4248	1133	0.269863
chrX	6699951	6799951	384	1543	4.06555		chrY	91401	191401	711	190	0.270404
chrX	131279951	131379951	534	2144	4.06232		chr14	77360051	77460051	3004	803	0.270474
chrX	50519951	50619951	385	1545	4.06025		chr13	20500076	20600076	1274	341	0.270838
chrX	91419951	91519951	490	1966	4.05953		chrY	2271401	2371401	112	30	0.271043
chrX	140079951	140179951	315	1263	4.05672		chr4	137200601	137300601	1194	320	0.271188
chrX	39379951	39479951	364	1459	4.05544		chr11	50519876	50619876	1327	356	0.271458
chrX	99699951	99799951	415	1662	4.05199		chr19	37099951	37199951	1822	490	0.272125
chrX	9599951	9699951	377	1509	4.04979		chr5	108739951	108839951	1464	394	0.272319
chrX	137819951	137919951	411	1645	4.04958		chr19	37059951	37159951	1571	423	0.27245
chrX	153779951	153879951	344	1375	4.04415		chr12	58559926	58659926	2631	710	0.273056
chrX	101459951	101559951	377	1506	4.04173		chrX	121279951	121379951	2441	659	0.27317
chrX	137659951	137759951	541	2161	4.04155		chr8	126059976	126159976	4802	1302	0.274337
chrX	137839951	137939951	392	1563	4.0342		chr19	37119951	37219951	1943	527	0.274446
chrX	20439951	20539951	231	921	4.03391		chr15	32219976	32319976	1823	495	0.274751
chrX	131299951	131399951	594	2367	4.03184		chr15	32159976	32259976	1638	445	0.274896
chrX	50319951	50419951	286	1139	4.02938		chr1	37460001	37560001	1184	322	0.275189
chrX	23299951	23399951	267	1063	4.02812		chr12	82679926	82779926	2371	645	0.275261
chrX	45259951	45359951	403	1601	4.01949		chr13	20600076	20700076	1698	462	0.275313
chrX	23259951	23359951	340	1350	4.01733		chr8	115299976	115399976	1938	528	0.275677
chrX	39459951	39559951	402	1594	4.01187		chr15	75799976	75899976	2086	570	0.27649
chrX	160619951	160719951	600	2378	4.01007		chr2	105459951	105559951	4410	1209	0.277388
chr17	16140026	16240026	889	3520	4.00629		chr10	18299926	18399926	4470	1227	0.277739
chrX	34379951	34479951	405	1602	4.00213		chr13	31340076	31440076	2435	671	0.278831
chrX	57559951	57659951	313	1235	3.99212		chr1	164340001	164440001	4274	1178	0.278876
chr10	62219926	62319926	473	1865	3.98937		chr15	39019976	39119976	3128	863	0.279161
chrX	20059951	20159951	726	2862	3.98867		chr4	75680601	75780601	964	266	0.279212
chrX	130079951	130179951	419	1651	3.98674		chr10	5299926	5399926	2050	566	0.279372
chrX	130139951	130239951	334	1316	3.98649		chr8	123559976	123659976	4097	1133	0.279812
chrX	101719951	101819951	753	2964	3.98272		chr2	8619951	8719951	2624	726	0.279955
chrX	73199951	73299951	678	2668	3.98153		chr8	115279976	115379976	1965	544	0.280129
chrX	92219951	92319951	482	1894	3.97575		chr6	83600201	83700201	5738	1589	0.28019
chrX	103239951	103339951	304	1194	3.97384		chr4	114040601	114140601	2999	832	0.280711
chrX	71219951	71319951	343	1347	3.97333		chr11	85559876	85659876	2364	657	0.281213
chr12	3119926	3219926	675	2646	3.96624		chr19	26759951	26859951	1194	332	0.28136
chrX	48859951	48959951	425	1666	3.96616		chr7	28180201	28280201	1333	371	0.281625
chr17	16500026	16600026	1022	4004	3.96413		chr1	90220001	90320001	3181	886	0.281826
chrX	130379951	130479951	617	2417	3.96353		chr17	14420026	14520026	1883	525	0.282118
chr17	16580026	16680026	805	3153	3.96301		chr10	18339926	18439926	4319	1205	0.282297
chr6	5920201	6020201	513	2009	3.96232		chr1	52740001	52840001	2916	815	0.282803
chrX	100379951	100479951	674	2635	3.95561		chr9	55179851	55279851	2924	818	0.283067
chrX	12139951	12239951	389	1520	3.95345		chr8	115239976	115339976	1722	482	0.283229
chr17	16560026	16660026	857	3346	3.95043		chr15	89279976	89379976	3344	939	0.284125
chrX	166159951	166259951	658	2568	3.94876		chr7	151760201	151860201	630	177	0.284293
chrX	72959951	73059951	315	1229	3.94749		chr4	137160601	137260601	775	218	0.284634
chrX	98679951	98779951	294	1147	3.94725		chr6	52200201	52300201	6257	1761	0.28476
chrX	136139951	136239951	355	1383	3.94162		chr4	75660601	75760601	955	269	0.285023
chrX	160599951	160699951	689	2682	3.93851		chr13	83780076	83880076	4125	1162	0.285027
chrX	160579951	160679951	696	2705	3.93234		chr13	117100076	117200076	3143	887	0.285557
chrX	100439951	100539951	527	2047	3.93001		chr5	108759951	108859951	1571	444	0.285978
chrX	9659951	9759951	368	1429	3.92885		chrY	1671401	1771401	573	162	0.286085
chr17	16520026	16620026	985	3823	3.92709		chr4	75640601	75740601	887	251	0.28634
chr15	8579976	8679976	813	3154	3.92525		chr15	32539976	32639976	2557	725	0.286897
chrX	156819951	156919951	485	1880	3.92194		chr8	115339976	115439976	1916	544	0.287294
chr17	16540026	16640026	883	3420	3.9189		chrY	1311401	1411401	345	98	0.287438
chrX	146899951	146999951	404	1564	3.91686		chr4	75620601	75720601	957	272	0.2876
chrX	147979951	148079951	367	1420	3.91474		chr8	74159976	74259976	3966	1128	0.287782
chrX	19899951	19999951	620	2397	3.9117		chr4	114060601	114160601	2577	735	0.288597
chr8	85699976	85799976	644	2489	3.91047		chr13	20420076	20520076	1202	343	0.288749
chr2	116579951	116679951	898	3468	3.90752		chr16	94020001	94120001	3777	1082	0.289861
chrX	148599951	148699951	288	1112	3.90652		chrX	121259951	121359951	3067	879	0.289995
chr14	100460051	100560051	416	1606	3.90602		chr8	59819976	59919976	5790	1660	0.290082
chrX	160639951	160739951	571	2203	3.90361		chr4	75740601	75840601	1018	292	0.290247
chr14	61260051	61360051	380	1466	3.90329		chr8	126019976	126119976	3241	930	0.290347
chrX	97839951	97939951	321	1238	3.90206		chr4	75700601	75800601	936	269	0.29081
chrX	10339951	10439951	609	2348	3.90094		chr15	75819976	75919976	1621	466	0.290891
chrX	157299951	157399951	306	1178	3.89495		chr11	18759876	18859876	1707	491	0.291055
chrX	46519951	46619951	469	1801	3.8853		chr5	63019951	63119951	1226	353	0.29135
chrX	140099951	140199951	353	1355	3.88369		chr8	126039976	126139976	3927	1132	0.291671
chrX	130059951	130159951	489	1877	3.88365		chr1	74740001	74840001	2350	678	0.291933
chrX	9619951	9719951	400	1535	3.88266		chr1	136960001	137060001	2263	653	0.291978
chrX	130899951	130999951	377	1446	3.88067		chr13	31680076	31780076	4107	1186	0.292191
chrX	92279951	92379951	529	2028	3.8788		chr1	136940001	137040001	2606	753	0.292375
chrX	20039951	20139951	677	2593	3.87529		chr9	32279851	32379851	3559	1029	0.292549
chrX	48879951	48979951	445	1704	3.87429		chr1	136920001	137020001	2911	842	0.292676
chrX	18199951	18299951	790	3023	3.87173		chr15	32239976	32339976	2102	608	0.292681
chrX	11119951	11219951	437	1669	3.86418		chr9	71519851	71619851	995	288	0.292889
chrX	38379951	38479951	656	2505	3.86361		chr17	14440026	14540026	1606	465	0.292978
chrX	9999951	10099951	655	2498	3.85869		chr8	113759976	113859976	1357	393	0.293051
chrX	137679951	137779951	572	2180	3.85609		chr5	108779951	108879951	1967	570	0.293221
chrX	6039951	6139951	348	1326	3.85516		chr8	72919976	73019976	1131	328	0.293456
chrX	11279951	11379951	404	1539	3.85423		chr4	72680601	72780601	2575	747	0.293537
chrX	9639951	9739951	372	1417	3.85395		chr1	37540001	37640001	2177	632	0.293753
chrX	8719951	8819951	385	1466	3.85259		chr13	83860076	83960076	4395	1277	0.293993
chrX	99719951	99819951	437	1663	3.85028		chr7	6000201	6100201	1600	465	0.294077
chr12	3159926	3259926	502	1909	3.84756		chr4	72660601	72760601	2734	795	0.29423
chrX	46459951	46559951	461	1753	3.84736		chr1	14460001	14560001	3960	1152	0.294351
chrX	35739951	35839951	410	1559	3.84718		chr1	127560001	127660001	1100	320	0.294368
chrX	18379951	18479951	610	2318	3.84477		chr4	151640601	151740601	825	240	0.294369
chr5	89579951	89679951	439	1668	3.84426		chr5	63059951	63159951	1326	386	0.294561
chrX	46499951	46599951	464	1762	3.84211		chr13	31440076	31540076	2712	791	0.295125
chrX	45679951	45779951	283	1074	3.83967		chr1	52760001	52860001	2319	678	0.295837
chr15	8599976	8699976	823	3121	3.83697		chr15	32259976	32359976	2076	607	0.29586
chr3	13660101	13760101	707	2680	3.83536		chr1	164220001	164320001	2842	832	0.296222
chr17	16260026	16360026	932	3532	3.83445		chr11	50399876	50499876	1619	474	0.296251
chrX	104119951	104219951	586	2220	3.83302		chr8	64459976	64559976	9544	2795	0.296288
chrX	166259951	166359951	559	2116	3.82991		chr2	131299951	131399951	1724	505	0.296403
chrX	130039951	130139951	575	2175	3.82716		chr8	72939976	73039976	1187	348	0.296661
chr2	116539951	116639951	856	3237	3.82617		chr2	8579951	8679951	3335	981	0.297638
chrX	16259951	16359951	622	2349	3.82102		chr4	136240601	136340601	1720	506	0.297681
chrX	20419951	20519951	245	925	3.81988		chr2	105439951	105539951	4824	1420	0.29784
chrX	160659951	160759951	532	2008	3.81888		chr4	75720601	75820601	954	281	0.298053
chrX	68659951	68759951	364	1371	3.81078		chrY	711401	811401	777	229	0.29823
chrX	90799951	90899951	477	1796	3.80952		chr8	115359976	115459976	1820	537	0.298559
chrX	138019951	138119951	289	1088	3.80896		chr2	181179951	181279951	2921	862	0.298603
chrX	38219951	38319951	688	2589	3.80743		chr11	49879876	49979876	2229	658	0.298703
chrX	38359951	38459951	711	2672	3.80239		chr6	147420201	147520201	1375	406	0.298782
chrX	72619951	72719951	418	1570	3.80017		chr8	59719976	59819976	6626	1959	0.299138
chrX	10019951	10119951	662	2486	3.79954		chr4	72700601	72800601	2344	693	0.299157
chrX	17059951	17159951	383	1437	3.79609		chr7	6040201	6140201	953	282	0.299427
chrX	103219951	103319951	305	1143	3.7916		chr14	23880051	23980051	3443	1020	0.299763
chrX	11099951	11199951	432	1618	3.78944		chr2	119719951	119819951	2233	662	0.299981
chrX	148759951	148859951	492	1840	3.78385		chr9	55099851	55199851	4100	1217	0.300342
chr17	16340026	16440026	1018	3805	3.78186		chr1	52680001	52780001	2393	711	0.300643
chrX	166059951	166159951	701	2619	3.78012		chr4	46600601	46700601	1604	478	0.301546
chrX	17239951	17339951	653	2439	3.77907		chr4	75600601	75700601	946	282	0.301643
chrX	130919951	131019951	526	1963	3.77587		chr4	136220601	136320601	1660	495	0.301736
chrX	18979951	19079951	724	2701	3.77464		chr8	115259976	115359976	1814	541	0.301779
chrX	72579951	72679951	417	1555	3.77288		chr6	58780201	58880201	2235	667	0.301977
chrX	10039951	10139951	634	2363	3.77103		chr14	23860051	23960051	2802	838	0.302619
chrX	12299951	12399951	318	1185	3.77022		chr19	37179951	37279951	1758	526	0.302759
chrX	104099951	104199951	553	2060	3.76899		chr15	32279976	32379976	2168	649	0.302909
chrX	9779951	9879951	698	2598	3.76592		chr19	37159951	37259951	1717	515	0.303506
chrX	11859951	11959951	420	1563	3.7652		chr10	21839926	21939926	6583	1979	0.304167
chrX	166199951	166299951	611	2271	3.76063		chr14	122780051	122880051	4250	1280	0.304741
chrX	74719951	74819951	314	1167	3.76025		chr6	133560201	133660201	2530	762	0.30476
chrX	131319951	131419951	641	2382	3.75984		chr15	102659976	102759976	11515	3471	0.304958
chrX	137719951	137819951	540	2006	3.75854		chrY	2431401	2531401	501	151	0.304986
chrX	38399951	38499951	658	2444	3.75804		chr8	72999976	73099976	1111	335	0.305117
chrX	12019951	12119951	711	2640	3.75684		chr14	63840051	63940051	8485	2560	0.305255
chr14	100500051	100600051	390	1447	3.75389		chr14	24060051	24160051	3738	1128	0.30534
chrX	137219951	137319951	401	1487	3.75184		chr17	74240026	74340026	2479	749	0.305724
chrX	12099951	12199951	566	2098	3.75035		chr1	136900001	137000001	2680	811	0.306203
chrX	16279951	16379951	696	2579	3.74912		chr8	88139976	88239976	2056	623	0.306615
chr2	116519951	116619951	841	3112	3.744		chr4	153940601	154040601	2006	608	0.306691
chrX	73219951	73319951	746	2759	3.74198		chr5	108799951	108899951	2150	652	0.306857
chrX	45279951	45379951	434	1604	3.73932		chr1	14160001	14260001	999	303	0.306912
chrX	12559951	12659951	318	1175	3.7384		chr13	31320076	31420076	2422	735	0.307071
chr3	13640101	13740101	693	2558	3.73469		chrY	1171401	1271401	563	171	0.307286
chrX	11619951	11719951	178	657	3.73435		chr4	109600601	109700601	2824	858	0.307368
chrX	19099951	19199951	646	2383	3.7323		chr19	37139951	37239951	1708	519	0.307415
chrX	18139951	18239951	916	3372	3.72465		chr10	9319926	9419926	2341	712	0.307694
chrX	11059951	11159951	422	1551	3.71858		chr4	136260601	136360601	1630	497	0.308471
chr18	61460001	61560001	439	1613	3.71747		chr8	12359976	12459976	7813	2385	0.308792
chrX	19259951	19359951	653	2399	3.71708		chr5	63039951	63139951	1199	366	0.308825
chr3	13620101	13720101	669	2457	3.7159		chr14	15720051	15820051	2883	881	0.309149
chrX	137899951	137999951	375	1377	3.71517		chr8	85179976	85279976	2601	796	0.309608
chrX	9819951	9919951	681	2500	3.71431		chr14	23840051	23940051	2577	790	0.310136
chr12	25539926	25639926	286	1049	3.71093		chr4	85360601	85460601	3143	964	0.31029
chr12	3139926	3239926	653	2395	3.71088		chr7	151780201	151880201	645	198	0.310571
chrX	82939951	83039951	356	1304	3.70598		chr1	57940001	58040001	1569	482	0.310794
chrX	98759951	98859951	379	1388	3.70532		chr4	75820601	75920601	1103	339	0.31094
chrX	17099951	17199951	515	1886	3.70523		chr1	14440001	14540001	3684	1133	0.311129
chr5	147179951	147279951	532	1944	3.69713		chr13	31360076	31460076	2243	691	0.311668
chrX	99739951	99839951	436	1591	3.69199		chr7	28080201	28180201	1071	330	0.311729
chrX	17119951	17219951	598	2181	3.69009		chr8	125999976	126099976	2381	736	0.312724
chrX	18559951	18659951	645	2352	3.68945		chr14	15740051	15840051	2846	880	0.312814
chrX	12159951	12259951	291	1061	3.68888		chr8	72959976	73059976	1161	360	0.313706
chrX	18159951	18259951	952	3470	3.68796		chr14	24020051	24120051	4360	1353	0.313934
chrX	38339951	38439951	678	2470	3.68597		chr13	102180076	102280076	2416	750	0.314056
chrX	98739951	98839951	392	1428	3.68568		chr4	136300601	136400601	1752	544	0.314133
chr2	116499951	116599951	862	3140	3.68564		chr8	64339976	64439976	7730	2401	0.314204
chrX	11599951	11699951	210	765	3.68563		chr7	6020201	6120201	1336	415	0.314263
chrX	9679951	9779951	407	1480	3.67911		chr4	75840601	75940601	1126	350	0.314473
chrX	9799951	9899951	746	2711	3.67686		chr19	37199951	37299951	1659	516	0.314668
chr18	65740001	65840001	224	814	3.6766		chr4	72640601	72740601	2910	906	0.314974
chrX	50339951	50439951	330	1199	3.67603		chr5	34439951	34539951	2132	664	0.315084
chr6	4540201	4640201	552	2004	3.67315		chr4	75800601	75900601	1113	347	0.315419
chrX	131259951	131359951	611	2218	3.67284		chr2	131179951	131279951	2262	706	0.31576
chrX	34339951	34439951	330	1197	3.66989		chr8	72979976	73079976	1127	352	0.31599
chrX	165999951	166099951	650	2357	3.66885		chr2	119699951	119799951	3131	980	0.316651
chrX	137919951	138019951	371	1345	3.66795		chr19	34739951	34839951	4069	1274	0.316747
chrX	16719951	16819951	458	1660	3.66708		chr7	121120201	121220201	2906	910	0.316801
chrX	9739951	9839951	607	2199	3.66538		chr15	39059976	39159976	2781	871	0.316854
chr19	57219951	57319951	657	2379	3.66364		chr4	85340601	85440601	2859	896	0.317055
chrX	8699951	8799951	421	1524	3.66251		chr15	39039976	39139976	2693	845	0.317441
chrX	86459951	86559951	584	2113	3.66073		chr10	21819926	21919926	7123	2237	0.317695
chrX	11039951	11139951	415	1501	3.65939		chr4	151660601	151760601	847	266	0.317728
chrX	101659951	101759951	549	1985	3.6582		chr8	118519976	118619976	3987	1254	0.318188
chr14	61240051	61340051	421	1522	3.6577		chr1	37560001	37660001	2165	681	0.318227
chrX	85279951	85379951	613	2216	3.65756		chr1	14180001	14280001	1014	319	0.31828
chrX	90999951	91099951	649	2346	3.65735		chr4	114640601	114740601	2088	657	0.318334
chr12	109139926	109239926	326	1178	3.65595		chr9	71499851	71599851	893	281	0.318356
chr15	85019976	85119976	568	2052	3.65519		chr11	49819876	49919876	4763	1499	0.318381
chrX	12179951	12279951	242	874	3.65398		chr1	164360001	164460001	3588	1132	0.319176
chrX	68279951	68379951	465	1679	3.65321		chr14	77480051	77580051	5457	1722	0.319227
chr5	89539951	89639951	524	1892	3.65316		chr17	80000026	80100026	2522	796	0.31931
chrX	156859951	156959951	450	1624	3.65132		chr8	85199976	85299976	2284	722	0.319807
chr18	36240001	36340001	981	3537	3.64804		chr2	8639951	8739951	2366	748	0.31984
chrX	103159951	103259951	278	1002	3.64665		chr17	44280026	44380026	4133	1307	0.319921
chrX	160559951	160659951	769	2770	3.64452		chr8	12379976	12479976	7630	2417	0.320447
chrX	11019951	11119951	422	1520	3.64424		chr14	63740051	63840051	1491	473	0.32095
chrX	20519951	20619951	444	1599	3.64369		chr15	75779976	75879976	2869	912	0.321594
chrX	11079951	11179951	446	1605	3.64096		chr14	24040051	24140051	3999	1272	0.321788
chrX	104139951	104239951	640	2302	3.63921		chr2	38139951	38239951	7337	2334	0.321803
chr19	57199951	57299951	612	2201	3.63873		chr15	39079976	39179976	2867	913	0.322171
chr14	86640051	86740051	795	2859	3.6386		chr4	113960601	114060601	2887	921	0.322743
chrX	86899951	86999951	571	2053	3.63775		chr14	15700051	15800051	2711	865	0.322799
chr14	61280051	61380051	359	1290	3.63554		chr4	114080601	114180601	1767	564	0.32292
chrX	11659951	11759951	255	916	3.63434		chr16	94000001	94100001	3571	1141	0.323247
chrX	90819951	90919951	509	1828	3.63359		chr11	85579876	85679876	2459	786	0.323379
chrX	38239951	38339951	706	2535	3.63293		chr8	123539976	123639976	4899	1570	0.324206
chrX	18239951	18339951	656	2353	3.62911		chr6	133580201	133680201	2519	808	0.324512
chrX	18999951	19099951	731	2621	3.62772		chr8	74099976	74199976	1203	386	0.324623
chrX	165959951	166059951	574	2056	3.62402		chr16	94100001	94200001	726	233	0.324699
chrX	132399951	132499951	707	2532	3.6235		chr12	82659926	82759926	2072	666	0.325189
chr14	86660051	86760051	911	3261	3.62178		chr10	9279926	9379926	1673	538	0.325343
chr2	116559951	116659951	915	3275	3.62143		chr17	80020026	80120026	2347	755	0.325449
chrX	11559951	11659951	272	973	3.61921		chr13	31300076	31400076	2449	788	0.325526
chrX	19039951	19139951	735	2629	3.61899		chr12	82799926	82899926	1743	561	0.325627
chrX	12059951	12159951	741	2648	3.61563		chr2	74439951	74539951	7362	2370	0.325658
chrX	35819951	35919951	437	1561	3.61407		chr15	39099976	39199976	2937	946	0.325861
chrX	130019951	130119951	676	2412	3.61005		chr17	14460026	14560026	1549	499	0.325916
chrX	34359951	34459951	393	1402	3.60935		chr11	85619876	85719876	4362	1407	0.326319
chrX	16299951	16399951	815	2905	3.60641		chr10	5679926	5779926	2640	852	0.3265
chrX	9759951	9859951	671	2391	3.60528		chr4	85320601	85420601	2751	888	0.326565
chrX	137699951	137799951	579	2062	3.60321		chr14	24000051	24100051	4345	1403	0.326665
chrX	165979951	166079951	622	2215	3.603		chr2	73379951	73479951	1760	569	0.32708
chrX	160539951	160639951	844	3004	3.60118		chr1	90240001	90340001	2548	826	0.327967
chrX	16779951	16879951	621	2208	3.59739		chr1	57800001	57900001	2706	878	0.328258
chr17	16360026	16460026	995	3536	3.59568		chr17	68260026	68360026	1525	495	0.328392
chr17	16640026	16740026	939	3336	3.5946		chr14	23900051	24000051	3407	1107	0.328714
chrX	48719951	48819951	497	1764	3.59102		chr13	20140076	20240076	2193	713	0.32893
chrX	12119951	12219951	554	1966	3.59047		chr2	34839951	34939951	3659	1191	0.329299
chrX	10859951	10959951	486	1723	3.58695		chr14	23960051	24060051	4437	1445	0.329468
chr5	147199951	147299951	503	1783	3.58641		chr19	34719951	34819951	3609	1176	0.329657
chrX	86839951	86939951	641	2272	3.58617		chr5	7819951	7919951	2224	725	0.329804
chrX	160519951	160619951	834	2955	3.58491		chr4	21600601	21700601	3600	1174	0.329919
chr18	61440001	61540001	476	1686	3.58365		chrY	191401	291401	665	217	0.330144
chrX	130359951	130459951	731	2589	3.58342		chr4	154000601	154100601	2224	726	0.330259
chrX	147959951	148059951	405	1434	3.58234		chr8	74179976	74279976	4159	1360	0.330817
chrX	20219951	20319951	298	1055	3.58184		chr4	136280601	136380601	1477	483	0.330846
chrX	17279951	17379951	677	2395	3.5793		chr11	85639876	85739876	4738	1550	0.330956
chrX	12079951	12179951	684	2419	3.57817		chr1	136880001	136980001	2216	725	0.330995
chrX	38719951	38819951	617	2182	3.57807		chr4	114120601	114220601	1546	507	0.331786
chr18	36260001	36360001	1012	3577	3.57627		chr15	102979976	103079976	1488	488	0.3318
chrX	48459951	48559951	569	2011	3.57584		chr9	40219851	40319851	3061	1004	0.331831
chrX	136239951	136339951	397	1403	3.57553		chr8	126859976	126959976	1747	573	0.331833
chrX	129979951	130079951	699	2469	3.57376		chr13	102200076	102300076	2385	783	0.332144
chrX	90939951	91039951	478	1688	3.57289		chr4	72720601	72820601	2057	676	0.332482
chr12	109119926	109219926	319	1126	3.57123		chr15	38999976	39099976	2924	961	0.332502
chrX	105979951	106079951	289	1020	3.57085		chr8	74399976	74499976	3899	1282	0.332641
chr14	100400051	100500051	552	1948	3.57048		chr6	52020201	52120201	3497	1150	0.332695
chrX	147799951	147899951	418	1475	3.57017		chr4	137640601	137740601	805	265	0.333055
chr17	16220026	16320026	1018	3590	3.56811		chr8	12339976	12439976	7460	2457	0.33318
chrX	19239951	19339951	650	2292	3.56764
chr3	13680101	13780101	771	2715	3.56286
chrX	46479951	46579951	491	1729	3.56278
chrX	162679951	162779951	442	1555	3.55944
chrX	140039951	140139951	374	1315	3.55734
chrX	140059951	140159951	380	1334	3.55176
chrX	18359951	18459951	645	2264	3.55137
chrX	11579951	11679951	244	856	3.54937
chrX	98779951	98879951	390	1368	3.5489
chr11	91179876	91279876	749	2625	3.54593
chrX	49459951	49559951	409	1432	3.54235
chr17	16240026	16340026	979	3426	3.54074
chr5	89319951	89419951	483	1690	3.54009
chrX	160679951	160779951	504	1762	3.53712
chrX	103259951	103359951	380	1327	3.53312
chrX	34719951	34819951	857	2988	3.52765
chrX	166179951	166279951	694	2418	3.52514
chrX	16699951	16799951	429	1494	3.52343
chr15	8619976	8719976	867	3018	3.52197
chrX	156039951	156139951	464	1615	3.5215
chrX	157199951	157299951	354	1232	3.52109
chr10	62199926	62299926	474	1646	3.51338
chrX	48979951	49079951	451	1566	3.51308
chr12	25519926	25619926	314	1090	3.51209
chrX	9699951	9799951	484	1680	3.51186
chr5	128079951	128179951	274	951	3.51154
chrX	98299951	98399951	357	1239	3.51134
chrX	130659951	130759951	655	2273	3.51105
chr6	4500201	4600201	869	3015	3.51037
chrX	5939951	6039951	371	1287	3.50974
chrX	73099951	73199951	778	2698	3.50869
chrX	10879951	10979951	501	1737	3.50781
chrX	137999951	138099951	317	1099	3.50757
chrX	133519951	133619951	378	1310	3.5063
chrX	98619951	98719951	291	1008	3.50457
chrX	98659951	98759951	304	1053	3.50447
chrX	10379951	10479951	731	2530	3.50174
chr11	91159876	91259876	747	2585	3.50123
chr14	86540051	86640051	767	2653	3.49964
chrX	86919951	87019951	569	1968	3.49936
chrX	153759951	153859951	415	1435	3.49844
chrX	147779951	147879951	391	1352	3.49841
chrX	130679951	130779951	526	1818	3.49689
chrX	136339951	136439951	527	1821	3.49602
chrX	129999951	130099951	719	2484	3.49545
chrX	11639951	11739951	205	708	3.49417
chr6	5640201	5740201	854	2949	3.49382
chrX	8839951	8939951	474	1636	3.49203
chrX	50499951	50599951	444	1531	3.4887
chrX	95439951	95539951	436	1503	3.48774
chr15	87619976	87719976	794	2735	3.48513
chrX	19439951	19539951	704	2424	3.48369
chrX	19459951	19559951	704	2424	3.48369
chrX	86819951	86919951	646	2224	3.48321
chr17	16160026	16260026	942	3242	3.48216
chr3	13600101	13700101	699	2403	3.47821
chrX	86879951	86979951	632	2172	3.47712
chr18	65760001	65860001	234	804	3.4762
chr14	86620051	86720051	723	2484	3.4761
chr14	100420051	100520051	519	1783	3.47582
chrX	166239951	166339951	622	2136	3.47446
chr3	13580101	13680101	648	2225	3.47402
chrX	9719951	9819951	579	1988	3.47386
chr17	15900026	16000026	741	2544	3.47359
chrX	101559951	101659951	456	1565	3.47233
chrX	10839951	10939951	544	1867	3.47232
chrX	71579951	71679951	269	923	3.47149
chrX	20239951	20339951	465	1594	3.46822
chrX	138039951	138139951	332	1138	3.46794
chr11	90499876	90599876	409	1401	3.46565
chrX	11539951	11639951	346	1185	3.46506
chrX	130619951	130719951	785	2688	3.4645
chr5	89379951	89479951	478	1636	3.4628
chrX	38079951	38179951	651	2227	3.46111
chrX	73179951	73279951	771	2635	3.45785
chr14	100360051	100460051	620	2116	3.45302
chrX	130959951	131059951	584	1991	3.44931
chrX	73239951	73339951	788	2686	3.44874
chr12	109099926	109199926	341	1162	3.44762
chrX	136259951	136359951	419	1426	3.4433
chrX	11879951	11979951	528	1795	3.43956
chr11	91139876	91239876	742	2522	3.4389
chr17	16660026	16760026	973	3307	3.4388
chrX	166039951	166139951	747	2538	3.43756
chrX	38059951	38159951	649	2205	3.43748
chrX	12039951	12139951	791	2687	3.43693
chrX	148639951	148739951	273	927	3.43544
chrX	104259951	104359951	633	2149	3.43485
chrX	19059951	19159951	761	2582	3.43282
chrX	130939951	131039951	629	2134	3.43257
chrX	130639951	130739951	809	2744	3.43175
chrX	104279951	104379951	610	2069	3.43167
chrX	97799951	97899951	411	1394	3.43155
chrX	130159951	130259951	463	1570	3.43075
chrX	162699951	162799951	473	1603	3.42881
chrX	103199951	103299951	319	1081	3.42848
chrX	100359951	100459951	842	2852	3.42704
chrX	9439951	9539951	594	2011	3.42531
chrX	71199951	71299951	353	1195	3.425
chrX	38419951	38519951	675	2280	3.4182
chrX	10899951	10999951	533	1800	3.41749
chrX	86559951	86659951	560	1891	3.41717
chrX	11899951	11999951	601	2029	3.41643
chrX	140139951	140239951	379	1279	3.41499
chrX	75699951	75799951	361	1218	3.41427
chrX	11999951	12099951	738	2489	3.413
chrX	11979951	12079951	720	2427	3.41118
chr18	61640001	61740001	393	1324	3.40921
chrX	103279951	103379951	429	1445	3.40855
chrX	138839951	138939951	722	2430	3.40593
chr18	31380001	31480001	851	2864	3.40576
chrX	38319951	38419951	726	2443	3.40529
chr17	16480026	16580026	1100	3700	3.40398
chrX	16219951	16319951	518	1742	3.40314
chrX	130339951	130439951	815	2739	3.40098
chrX	10919951	11019951	523	1757	3.39963
chrX	11339951	11439951	396	1330	3.39871
chrX	86859951	86959951	686	2303	3.39731
chrX	18579951	18679951	643	2158	3.39629
chr3	13560101	13660101	672	2255	3.3958
chr10	71939926	72039926	1117	3748	3.39566
chrX	71459951	71559951	242	812	3.39542
chrX	38159951	38259951	735	2465	3.39388
chrX	9839951	9939951	742	2488	3.39323
chrX	146859951	146959951	304	1019	3.39199
chr6	4520201	4620201	798	2673	3.38972
chrX	85259951	85359951	663	2220	3.38847
chrX	9479951	9579951	579	1938	3.38717
chrX	19279951	19379951	704	2355	3.38519
chrX	86579951	86679951	544	1819	3.38372
chrX	19079951	19179951	751	2511	3.38356
chr14	86680051	86780051	934	3122	3.38266
chrX	162659951	162759951	458	1530	3.38052
chrX	73259951	73359951	751	2508	3.37951
chrX	91459951	91559951	895	2986	3.37627
chrX	148679951	148779951	333	1111	3.37617
chrX	38179951	38279951	748	2495	3.37548
chrX	162719951	162819951	483	1611	3.37526
chr15	87639976	87739976	697	2324	3.37418
chrX	166219951	166319951	629	2097	3.37373
chrX	9319951	9419951	526	1753	3.37253
chrX	34699951	34799951	744	2479	3.37186
chrX	38859951	38959951	799	2662	3.37154
chr11	91199876	91299876	787	2619	3.36765
chr10	71959926	72059926	1123	3736	3.36669
chrX	11939951	12039951	698	2321	3.36499
chrX	16659951	16759951	459	1526	3.36433
chrX	87059951	87159951	561	1865	3.36416
chrX	10359951	10459951	731	2427	3.35983
chrX	72559951	72659951	463	1537	3.35931
chrX	146879951	146979951	408	1354	3.35826
chr19	57179951	57279951	529	1755	3.35722
chrX	103179951	103279951	312	1035	3.3569
chrX	49479951	49579951	435	1443	3.35686
chr5	89299951	89399951	612	2028	3.35334
chrX	10999951	11099951	468	1549	3.34936
chrX	71519951	71619951	252	834	3.34901
chrX	7619951	7719951	369	1221	3.34844
chrX	86939951	87039951	576	1905	3.34682
chrX	73159951	73259951	830	2744	3.34559
chrX	130599951	130699951	651	2149	3.34054
chrX	92179951	92279951	586	1934	3.33978
chrX	16679951	16779951	450	1485	3.33941
chrX	50359951	50459951	397	1310	3.33914
chr14	89900051	90000051	735	2425	3.33878
chrX	46559951	46659951	597	1969	3.33757
chr16	46480001	46580001	854	2815	3.3357
chrX	10099951	10199951	808	2661	3.33272
chrX	103059951	103159951	423	1393	3.33246
chrX	5919951	6019951	424	1396	3.33176
chrX	9559951	9659951	509	1675	3.33007
chr10	62279926	62379926	781	2570	3.33002
chrX	74699951	74799951	376	1237	3.32916
chrX	20399951	20499951	403	1325	3.32709
chrX	147719951	147819951	416	1367	3.32529
chrX	19299951	19399951	728	2392	3.325
chrX	18259951	18359951	651	2139	3.32499
chr2	116479951	116579951	862	2832	3.3247
chr15	87679976	87779976	696	2286	3.32375
chrX	34759951	34859951	962	3159	3.3231
chrX	90839951	90939951	544	1785	3.32045
chrX	137239951	137339951	443	1453	3.31907
chrX	160499951	160599951	735	2410	3.31812
chrX	138819951	138919951	687	2252	3.31721
chrX	164419951	164519951	432	1416	3.31691
chrX	93239951	93339951	422	1383	3.31637
chrX	9339951	9439951	539	1766	3.31557
chrX	130199951	130299951	655	2146	3.31549
chrX	16199951	16299951	460	1507	3.3152
chrX	16239951	16339951	624	2044	3.31478
chrX	34739951	34839951	967	3166	3.31324
chrX	38139951	38239951	784	2566	3.3121
chr3	13500101	13600101	723	2366	3.3116
chrX	153859951	153959951	349	1142	3.31125
chrX	17039951	17139951	419	1371	3.31113
chrX	34779951	34879951	957	3131	3.31085
chr12	25559926	25659926	302	988	3.31055
chrX	10199951	10299951	724	2368	3.30982
chrX	16639951	16739951	449	1468	3.30852
chrX	138859951	138959951	726	2373	3.30767
chrX	165939951	166039951	611	1997	3.30746
chrX	19219951	19319951	705	2304	3.30715
chrX	73319951	73419951	746	2436	3.30446
chr2	116459951	116559951	803	2622	3.30431
chrX	38699951	38799951	672	2194	3.3039
chrX	157319951	157419951	348	1136	3.30331
chrX	33559951	33659951	472	1540	3.30166
chrX	18339951	18439951	727	2371	3.30033
chrX	75719951	75819951	364	1187	3.2999
chr17	16380026	16480026	990	3228	3.29964
chrX	20379951	20479951	388	1265	3.29921
chr10	61659926	61759926	552	1798	3.29615
chrX	71599951	71699951	292	951	3.29569
chr2	7219951	7319951	715	2328	3.29486
chrX	49359951	49459951	591	1924	3.29439
chrX	101739951	101839951	932	3034	3.29432
chr5	89359951	89459951	498	1621	3.29388
chrX	13359951	13459951	519	1689	3.29319
chrX	11919951	12019951	653	2124	3.29154
chrX	38119951	38219951	756	2459	3.29153
chrX	98639951	98739951	301	979	3.29128
chrX	19379951	19479951	794	2581	3.2895
chrX	101579951	101679951	509	1653	3.28631
chr3	13480101	13580101	734	2382	3.28402
chrX	162639951	162739951	473	1535	3.28398
chrX	156799951	156899951	559	1813	3.28202
chrX	160699951	160799951	471	1527	3.28073
chrX	131219951	131319951	761	2467	3.28054
chrX	139919951	140019951	397	1287	3.28049
chr3	13520101	13620101	737	2389	3.28026
chr15	87659976	87759976	722	2339	3.27833
chrX	95419951	95519951	449	1454	3.27695
chr17	16440026	16540026	985	3188	3.27528
chrX	12759951	12859951	526	1702	3.27437
chr16	90040001	90140001	311	1006	3.2733
chr14	86520051	86620051	856	2768	3.27231
chrX	130399951	130499951	808	2610	3.26881
chr3	13540101	13640101	698	2254	3.26781
chrX	18599951	18699951	636	2053	3.26654
chr14	100440051	100540051	540	1743	3.26631
chrX	10959951	11059951	501	1617	3.26607
chrX	136279951	136379951	440	1420	3.26578
chr5	99359951	99459951	317	1023	3.26561
chrX	126739951	126839951	275	887	3.2639
chrX	73139951	73239951	894	2883	3.2634
chr17	16420026	16520026	980	3159	3.26204
chrX	11959951	12059951	748	2410	3.26043
chrX	140119951	140219951	401	1292	3.26038
chr14	90140051	90240051	704	2268	3.26008
chrX	12739951	12839951	510	1643	3.26002
chrX	90919951	91019951	501	1614	3.26
chrX	34799951	34899951	931	2999	3.2598
chr17	16620026	16720026	939	3024	3.25897
chrX	9299951	9399951	519	1670	3.25613
chrX	71539951	71639951	271	872	3.25607
chrX	92199951	92299951	560	1801	3.25446
chrX	100339951	100439951	915	2941	3.25265
chr10	65599926	65699926	959	3082	3.25221
chr18	31400001	31500001	833	2676	3.25089
chrX	38839951	38939951	805	2586	3.25082
chrX	95459951	95559951	548	1760	3.25001
chr14	90160051	90260051	733	2354	3.24983
chrX	130219951	130319951	775	2488	3.24869
chrX	126819951	126919951	290	931	3.24861
chr11	90519876	90619876	586	1881	3.24822
chrX	130179951	130279951	584	1874	3.24721
chrX	94519951	94619951	573	1838	3.24597
chrX	10939951	11039951	516	1655	3.24564
chrX	11319951	11419951	421	1350	3.2449
chr6	50660201	50760201	878	2814	3.24333
chr17	16460026	16560026	1073	3436	3.24056
chrX	9399951	9499951	628	2011	3.24046
chrX	53839951	53939951	361	1156	3.2404
chrX	73339951	73439951	781	2499	3.23798
chrX	11839951	11939951	441	1411	3.23771
chrX	103299951	103399951	442	1414	3.23725
chrX	138779951	138879951	443	1417	3.2368
chrX	104059951	104159951	558	1784	3.23529
chrX	71259951	71359951	472	1509	3.23517
chr14	100520051	100620051	406	1297	3.23268
chrX	37999951	38099951	615	1964	3.23162
chrX	10399951	10499951	780	2489	3.22915
chrX	9579951	9679951	505	1610	3.22615
chrX	10979951	11079951	483	1539	3.22434
chrX	19119951	19219951	696	2217	3.22338
chrX	139019951	139119951	626	1994	3.22333
chr14	90120051	90220051	719	2290	3.22302
chrX	136119951	136219951	446	1420	3.22183
chrX	130259951	130359951	866	2757	3.22165
chrX	11679951	11779951	366	1165	3.221
chr17	16600026	16700026	922	2934	3.22025
chrX	16339951	16439951	1003	3190	3.21849
chr14	100220051	100320051	588	1870	3.21822
chr18	36200001	36300001	825	2623	3.21738
chrX	126779951	126879951	297	944	3.21632
chrX	86539951	86639951	624	1983	3.21581
chrX	85219951	85319951	660	2096	3.21367
chrX	166019951	166119951	720	2286	3.21291
chrX	97499951	97599951	531	1685	3.21111
chr14	90020051	90120051	722	2291	3.21102
chr5	99379951	99479951	399	1266	3.21076
chrX	18099951	18199951	913	2896	3.20987
chrX	131339951	131439951	800	2536	3.20787
chr10	65579926	65679926	924	2929	3.2078
chr11	91359876	91459876	659	2089	3.20779
chrX	12719951	12819951	411	1302	3.20565
chrX	9359951	9459951	587	1858	3.20301
chr14	88640051	88740051	818	2589	3.20284
chr15	8639976	8739976	910	2880	3.20266
chrX	153199951	153299951	528	1670	3.2006
chrX	92159951	92259951	603	1907	3.20026
chrX	148619951	148719951	284	898	3.19964
chrX	11299951	11399951	449	1419	3.19804
chrX	35759951	35859951	484	1529	3.19676
chr5	89599951	89699951	488	1541	3.19544
chrX	139719951	139819951	680	2147	3.19504
chr19	57159951	57259951	502	1585	3.19502
chrX	136359951	136459951	549	1733	3.1943
chrX	16319951	16419951	973	3070	3.19291
chr14	100380051	100480051	638	2012	3.19124
chrX	85299951	85399951	698	2198	3.18658
chrX	137939951	138039951	404	1272	3.18604
chrX	101639951	101739951	526	1656	3.18583
chrX	18119951	18219951	1008	3173	3.18545
chrX	130879951	130979951	345	1086	3.18533
chrX	86799951	86899951	700	2203	3.18471
chrX	16799951	16899951	770	2423	3.18433
chrX	86599951	86699951	508	1598	3.18318
chrX	95479951	95579951	598	1881	3.18301
chrX	71499951	71599951	270	849	3.18189
chrX	147839951	147939951	515	1618	3.17921
chrX	73119951	73219951	892	2802	3.17878
chr6	53440201	53540201	497	1561	3.17829
chrX	130979951	131079951	597	1875	3.17817
chr15	87699976	87799976	720	2261	3.17776
chrX	130299951	130399951	895	2810	3.17717
chr2	49479951	49579951	387	1215	3.17694
chr14	89860051	89960051	800	2509	3.1737
chrX	153739951	153839951	456	1430	3.17334
chr2	7239951	7339951	744	2332	3.17182
chrX	101599951	101699951	524	1641	3.16902
chrX	139039951	139139951	495	1550	3.16864
chr8	6419976	6519976	1001	3131	3.16525
chr14	88620051	88720051	926	2896	3.16479
chrX	11359951	11459951	400	1251	3.16476
chrX	18299951	18399951	725	2266	3.16282
chrX	20359951	20459951	523	1634	3.16153
chrX	93059951	93159951	475	1483	3.15932
chrX	34439951	34539951	680	2122	3.15782
chrX	87079951	87179951	626	1951	3.15378
chr15	8559976	8659976	1064	3314	3.15189
chr10	71899926	71999926	1185	3688	3.14946
chr17	16200026	16300026	1047	3257	3.14797
chrX	130279951	130379951	900	2799	3.14714
chrX	38039951	38139951	656	2040	3.14685
chr9	115019851	115119851	420	1306	3.14657
chr16	90000001	90100001	306	951	3.14485
chrX	17219951	17319951	767	2383	3.14399
chr16	46500001	46600001	1017	3159	3.14331
chrX	148659951	148759951	324	1006	3.14191
chrX	151939951	152039951	488	1515	3.1415
chr10	71919926	72019926	1207	3746	3.14068
chrX	86499951	86599951	653	2026	3.13961
chr18	31360001	31460001	850	2637	3.13939
chrX	140019951	140119951	430	1334	3.13928
chrX	104079951	104179951	601	1864	3.13848
chrX	38019951	38119951	665	2061	3.13621
chrX	9419951	9519951	636	1971	3.13601
chrX	38739951	38839951	708	2192	3.13298
chrX	38679951	38779951	675	2089	3.13173
chr6	5940201	6040201	508	1572	3.13136
chrX	86619951	86719951	479	1482	3.13081
chrX	71479951	71579951	271	838	3.12906
chrX	19199951	19299951	735	2272	3.12803
chrX	19879951	19979951	858	2652	3.1278
chrX	73279951	73379951	787	2432	3.12709
chr17	16680026	16780026	1054	3254	3.12417
chrX	126859951	126959951	299	923	3.1237
chr1	77680001	77780001	646	1994	3.12349
chrX	85199951	85299951	620	1913	3.12227
chr11	91219876	91319876	798	2462	3.12203
chrX	20279951	20379951	830	2560	3.12115
chr10	65619926	65719926	1001	3087	3.12075
chrX	101619951	101719951	512	1579	3.12073
chrX	9519951	9619951	570	1757	3.11919
chr8	6439976	6539976	1093	3369	3.11917
chrX	86959951	87059951	556	1713	3.11765
chrX	131239951	131339951	771	2375	3.11716
chr5	89339951	89439951	488	1503	3.11661
chrX	34679951	34779951	605	1863	3.11605
chr14	89820051	89920051	808	2488	3.11595
chrX	20259951	20359951	689	2121	3.11508
chr16	90020001	90120001	322	991	3.11427
chr8	6199976	6299976	1084	3336	3.11426
chrX	50479951	50579951	475	1461	3.11243
chrX	38279951	38379951	797	2451	3.11197
chrX	49559951	49659951	479	1473	3.11179
chrX	87039951	87139951	559	1719	3.11178
chr14	89840051	89940051	801	2463	3.11159
chrX	164439951	164539951	495	1521	3.10933
chrX	99759951	99859951	520	1597	3.10774
chrX	147759951	147859951	438	1345	3.10735
chrX	38459951	38559951	713	2189	3.10674
chr6	5620201	5720201	933	2864	3.10631
chrX	90279951	90379951	788	2418	3.10513
chrX	33399951	33499951	470	1442	3.10463
chr10	65559926	65659926	932	2859	3.10422
chrX	86479951	86579951	674	2067	3.10333
chrX	35799951	35899951	500	1533	3.10252
chrX	9859951	9959951	774	2373	3.10246
chr16	79160001	79260001	722	2213	3.10165
chrX	163519951	163619951	449	1376	3.10108
chr18	36220001	36320001	990	3033	3.10022
chrX	18319951	18419951	740	2267	3.10005
chr14	86600051	86700051	680	2083	3.09976
chrX	73299951	73399951	791	2422	3.09847
chr10	71879926	71979926	1149	3518	3.09838
chrX	19419951	19519951	762	2333	3.0982
chrX	11399951	11499951	390	1194	3.09799
chrX	16179951	16279951	473	1448	3.09777
chrX	34919951	35019951	948	2902	3.09772
chr10	71859926	71959926	1118	3421	3.09649
chrX	49599951	49699951	552	1689	3.09624
chrX	9979951	10079951	742	2270	3.09578
chrX	149679951	149779951	517	1581	3.09445
chrX	10119951	10219951	936	2862	3.09419
chr12	3179926	3279926	455	1391	3.09355
chr11	91339876	91439876	657	2008	3.09275
chrX	20299951	20399951	830	2535	3.09065
chr11	90539876	90639876	724	2211	3.09028
chr14	89980051	90080051	757	2311	3.08925
chr14	89960051	90060051	750	2289	3.08839
chrX	90059951	90159951	812	2478	3.08813
chr10	71839926	71939926	1130	3448	3.08778
chrX	45859951	45959951	455	1388	3.08687
chrX	19479951	19579951	823	2510	3.0862
chrX	160479951	160579951	652	1988	3.08542
chrX	126579951	126679951	287	875	3.08505
chrX	98579951	98679951	373	1137	3.08454
chrX	126559951	126659951	292	890	3.08421
chr14	90100051	90200051	705	2148	3.08313
chrX	87019951	87119951	547	1666	3.08198
chrX	45299951	45399951	504	1535	3.08191
chrX	12199951	12299951	225	685	3.08065
chr10	61639926	61739926	706	2148	3.07876
chrX	19359951	19459951	842	2561	3.07785
chrX	38259951	38359951	787	2393	3.07692
chrX	38879951	38979951	892	2712	3.07663
chrX	84939951	85039951	520	1581	3.07659
chrX	86519951	86619951	672	2043	3.07641
chr14	89800051	89900051	803	2439	3.07358
chrX	149579951	149679951	434	1318	3.07302
chr11	91239876	91339876	764	2320	3.07286
chr18	61620001	61720001	621	1885	3.07159
chrX	50439951	50539951	493	1495	3.06856
chrX	86779951	86879951	675	2046	3.06723
chr9	114999851	115099851	438	1326	3.06343
chr11	40079876	40179876	1110	3360	3.06317
chr11	90559876	90659876	790	2391	3.06267
chrX	71559951	71659951	306	926	3.06214
chrX	103079951	103179951	422	1276	3.05968
chrX	92119951	92219951	634	1917	3.05968
chrX	93039951	93139951	519	1569	3.05912
chrX	95399951	95499951	494	1493	3.05825
chr12	25579926	25679926	290	876	3.05662
chrX	18279951	18379951	737	2225	3.05498
chrX	50379951	50479951	439	1325	3.05415
chr19	57239951	57339951	760	2293	3.05307
chr11	91119876	91219876	742	2238	3.05212
chr14	89880051	89980051	819	2470	3.05183
chrX	6059951	6159951	452	1363	3.05138
chrX	163059951	163159951	519	1565	3.05132
chr2	7199951	7299951	742	2236	3.04939
chrX	126499951	126599951	303	913	3.04904
chrX	147819951	147919951	532	1603	3.04903
chr11	91579876	91679876	685	2063	3.04756
chrX	91399951	91499951	486	1463	3.04612
chr11	67019876	67119876	1193	3590	3.04516
chrX	147939951	148039951	464	1396	3.04443
chr16	80180001	80280001	723	2175	3.04415
chr2	49499951	49599951	364	1095	3.04403
chrX	10139951	10239951	989	2975	3.04398
chrX	86979951	87079951	535	1609	3.04328
chrX	84979951	85079951	550	1654	3.04308
chrX	140159951	140259951	418	1257	3.04296
chr14	89940051	90040051	756	2273	3.04245
chrX	163539951	163639951	480	1443	3.04203
chrX	50459951	50559951	499	1500	3.04179
chrX	98279951	98379951	404	1214	3.0407
chrX	16459951	16559951	538	1616	3.03948
chrX	33379951	33479951	543	1631	3.03944
chrX	157339951	157439951	387	1162	3.0383
chrX	85059951	85159951	644	1933	3.0373
chr11	91379876	91479876	645	1936	3.0373
chrX	9459951	9559951	674	2023	3.03724
chrX	38099951	38199951	779	2338	3.03705
chrX	85239951	85339951	706	2118	3.03574
chrX	90859951	90959951	581	1743	3.03572
chrX	17139951	17239951	807	2420	3.03451
chrX	38479951	38579951	743	2227	3.03302
chrX	16059951	16159951	634	1899	3.03094
chrX	17199951	17299951	857	2566	3.02986
chr8	6579976	6679976	1332	3988	3.02977
chr14	86500051	86600051	963	2883	3.02948
chr18	31520001	31620001	898	2687	3.02788
chrX	138899951	138999951	711	2127	3.0272
chr15	87599976	87699976	883	2641	3.0266
chrX	126479951	126579951	305	912	3.02572
chr1	186720001	186820001	787	2353	3.02547
chrX	163099951	163199951	570	1704	3.02506
chrX	129959951	130059951	798	2385	3.02434
chrX	68599951	68699951	560	1673	3.02306
chrX	34839951	34939951	932	2784	3.02275
chrX	106299951	106399951	388	1159	3.02264
chrX	151919951	152019951	526	1571	3.02224
chrX	23319951	23419951	380	1134	3.0197
chr16	80420001	80520001	710	2118	3.01863
chr11	40059876	40159876	1174	3502	3.01857
chr14	90180051	90280051	730	2177	3.01772
chr8	6459976	6559976	1193	3556	3.01631
chr17	16400026	16500026	1024	3052	3.01602
chrX	90019951	90119951	815	2429	3.01589
chrX	151999951	152099951	480	1430	3.01461
chrX	16139951	16239951	528	1572	3.01271
chrX	138879951	138979951	741	2206	3.01252
chrX	19139951	19239951	730	2173	3.01217
chr11	91319876	91419876	665	1979	3.01137
chr1	191000001	191100001	488	1452	3.01081
chrX	16419951	16519951	730	2172	3.01078
chr14	89920051	90020051	759	2258	3.0104
chr10	71979926	72079926	1075	3198	3.01037
chr11	66999876	67099876	1251	3721	3.00993
chr14	90080051	90180051	681	2025	3.00897
chrX	9379951	9479951	632	1879	3.00849
chrX	53539951	53639951	472	1403	3.00782
chr18	31340001	31440001	780	2318	3.0072
chrX	16999951	17099951	619	1839	3.00628
chrX	126799951	126899951	307	912	3.00599
chrX	130579951	130679951	679	2017	3.00591
chrX	89879951	89979951	843	2504	3.00574
chrX	11699951	11799951	491	1458	3.00478
chrX	6679951	6779951	582	1728	3.00441
chrX	153219951	153319951	572	1698	3.00386
chrX	90039951	90139951	826	2450	3.00144
chrX	153179951	153279951	582	1726	3.00093
