# Supplementary material for: Redistribution of H3K27me3 upon DNA hypomethylation results in de-repression of Polycomb target genes
Source: Genome Biol. 2013 Mar 25;14(3):R25. doi: 10.1186/gb-2013-14-3-r25 (PMC4053768; doi:10.1186/gb-2013-14-3-r25)
Supplement: Additional file 4 — An Excel spread sheet (XLSX - compressed in ZIP) showing genomic windows (1 kb) that show differential H3K27me3 by ChIP-seq in Dnmt1+/+ and Dnmt1-/- MEFs, along with the number of H3K27me3 reads overlapping each window in each sample and their odds ratios. [file gb-2013-14-3-r25-S4.ZIP]

Archive with 3 entries (2 files):
- Additional_data_file_3.xlsx
- __MACOSX/
- __MACOSX/._Additional_data_file_3.xlsx
