# Supplementary material for: Redistribution of H3K27me3 upon DNA hypomethylation results in de-repression of Polycomb target genes
Source: Genome Biol. 2013 Mar 25;14(3):R25. doi: 10.1186/gb-2013-14-3-r25 (PMC4053768; doi:10.1186/gb-2013-14-3-r25)
Supplement: Additional file 4 — An Excel spread sheet (XLSX - compressed in ZIP) showing genomic windows (1 kb) that show differential H3K27me3 by ChIP-seq in Dnmt1+/+ and Dnmt1-/- MEFs, along with the number of H3K27me3 reads overlapping each window in each sample and their odds ratios. [file gb-2013-14-3-r25-S4.ZIP › Additional_data_file_3.xlsx]

## Sheet: Sheet1
1 kb windows showing differential H3K27me3 ChIP-seq signal between Dnmt1+/+ and Dnmt1-/- MEFs
column	description
chr	chromosome
start	start position of window in bp
stop	stop position of window in bp
wt	number of reads overlapping this window in H3K27me3 ChIP in Dnmt1+/+
ko	number of reads overlapping this window in H3K27me3 ChIP in Dnmt1-/-
odds ratio	odds ratio (note that all of these windows had a benjamini-hochberg corrected pvalue <0.05 using a Fisher's exact test)
H3K27me3 UP (p<0.05 and >3-fold change in odds ratio)							H3K27me3 DOWN (p<0.05 and >3-fold change in odds ratio)
chr	start	stop	wt	ko	odds ratio		chr	start	stop	wt	ko	odds ratio
chr1	3001201	3002201	0	24	Inf		chr1	9606601	9607601	27	0	0
chr1	3001401	3002401	0	23	Inf		chr1	9787601	9788601	21	0	0
chr1	6342401	6343401	0	24	Inf		chr1	9787801	9788801	20	0	0
chr1	10789801	10790801	0	28	Inf		chr1	14188801	14189801	27	0	0
chr1	13037201	13038201	0	21	Inf		chr1	14297801	14298801	26	0	0
chr1	14137801	14138801	0	20	Inf		chr1	14298001	14299001	36	0	0
chr1	19448401	19449401	0	28	Inf		chr1	14298201	14299201	41	0	0
chr1	19948801	19949801	0	22	Inf		chr1	14496401	14497401	24	0	0
chr1	20197401	20198401	0	26	Inf		chr1	17013601	17014601	22	0	0
chr1	20197601	20198601	0	23	Inf		chr1	17013801	17014801	20	0	0
chr1	20200201	20201201	0	22	Inf		chr1	27421801	27422801	21	0	0
chr1	20200401	20201401	0	23	Inf		chr1	34905201	34906201	21	0	0
chr1	20678001	20679001	0	23	Inf		chr1	37520801	37521801	20	0	0
chr1	24569401	24570401	0	27	Inf		chr1	37540201	37541201	27	0	0
chr1	24569601	24570601	0	21	Inf		chr1	37555801	37556801	44	0	0
chr1	30844601	30845601	0	21	Inf		chr1	37579001	37580001	33	0	0
chr1	30844801	30845801	0	20	Inf		chr1	37579201	37580201	24	0	0
chr1	31072801	31073801	0	20	Inf		chr1	37587201	37588201	23	0	0
chr1	34646001	34647001	0	20	Inf		chr1	37587401	37588401	30	0	0
chr1	35823801	35824801	0	23	Inf		chr1	37587601	37588601	28	0	0
chr1	38220401	38221401	0	24	Inf		chr1	37597001	37598001	25	0	0
chr1	39271601	39272601	0	26	Inf		chr1	50237401	50238401	28	0	0
chr1	54034401	54035401	0	21	Inf		chr1	57840201	57841201	21	0	0
chr1	54147401	54148401	0	20	Inf		chr1	57840601	57841601	20	0	0
chr1	54173201	54174201	0	23	Inf		chr1	57843001	57844001	25	0	0
chr1	54227201	54228201	0	20	Inf		chr1	57852601	57853601	25	0	0
chr1	57343601	57344601	0	28	Inf		chr1	57852801	57853801	23	0	0
chr1	59462401	59463401	0	25	Inf		chr1	57853001	57854001	29	0	0
chr1	59462601	59463601	0	25	Inf		chr1	57853201	57854201	28	0	0
chr1	59555601	59556601	0	24	Inf		chr1	57888801	57889801	20	0	0
chr1	59555801	59556801	0	24	Inf		chr1	57889001	57890001	21	0	0
chr1	59556001	59557001	0	23	Inf		chr1	57889201	57890201	26	0	0
chr1	64313201	64314201	0	21	Inf		chr1	57935801	57936801	32	0	0
chr1	66479001	66480001	0	22	Inf		chr1	57936001	57937001	33	0	0
chr1	72737201	72738201	0	20	Inf		chr1	57936201	57937201	29	0	0
chr1	72737401	72738401	0	25	Inf		chr1	57936401	57937401	22	0	0
chr1	73202801	73203801	0	20	Inf		chr1	57944801	57945801	23	0	0
chr1	77629801	77630801	0	22	Inf		chr1	57972801	57973801	21	0	0
chr1	77686401	77687401	0	20	Inf		chr1	57992001	57993001	42	0	0
chr1	77711201	77712201	0	21	Inf		chr1	57992201	57993201	47	0	0
chr1	77717801	77718801	0	24	Inf		chr1	57992401	57993401	53	0	0
chr1	77772001	77773001	0	33	Inf		chr1	57992601	57993601	49	0	0
chr1	78594401	78595401	0	20	Inf		chr1	61195601	61196601	26	0	0
chr1	78616001	78617001	0	20	Inf		chr1	61195801	61196801	24	0	0
chr1	78616401	78617401	0	22	Inf		chr1	61196001	61197001	23	0	0
chr1	78616601	78617601	0	24	Inf		chr1	61196201	61197201	21	0	0
chr1	90746401	90747401	0	20	Inf		chr1	61196401	61197401	22	0	0
chr1	92451601	92452601	0	21	Inf		chr1	61196601	61197601	24	0	0
chr1	92451801	92452801	0	22	Inf		chr1	61196801	61197801	27	0	0
chr1	92452001	92453001	0	20	Inf		chr1	61897601	61898601	21	0	0
chr1	103807601	103808601	0	21	Inf		chr1	61897801	61898801	20	0	0
chr1	103807801	103808801	0	20	Inf		chr1	61954601	61955601	24	0	0
chr1	103808001	103809001	0	24	Inf		chr1	61954801	61955801	21	0	0
chr1	108372801	108373801	0	20	Inf		chr1	61955001	61956001	20	0	0
chr1	114519801	114520801	0	20	Inf		chr1	62058601	62059601	24	0	0
chr1	114674001	114675001	0	24	Inf		chr1	62058801	62059801	21	0	0
chr1	118410801	118411801	0	24	Inf		chr1	62116201	62117201	20	0	0
chr1	121269401	121270401	0	41	Inf		chr1	62116401	62117401	20	0	0
chr1	121919801	121920801	0	25	Inf		chr1	62116601	62117601	21	0	0
chr1	126436201	126437201	0	37	Inf		chr1	74828401	74829401	28	0	0
chr1	126490201	126491201	0	21	Inf		chr1	74828601	74829601	22	0	0
chr1	127208001	127209001	0	24	Inf		chr1	74837801	74838801	20	0	0
chr1	127931601	127932601	0	38	Inf		chr1	74840201	74841201	24	0	0
chr1	127931801	127932801	0	26	Inf		chr1	74840401	74841401	20	0	0
chr1	128444001	128445001	0	27	Inf		chr1	74841601	74842601	42	0	0
chr1	131255801	131256801	0	20	Inf		chr1	74841801	74842801	45	0	0
chr1	131352001	131353001	0	20	Inf		chr1	74842001	74843001	45	0	0
chr1	135096601	135097601	0	21	Inf		chr1	74842201	74843201	60	0	0
chr1	135603201	135604201	0	20	Inf		chr1	74846601	74847601	46	0	0
chr1	135603401	135604401	0	22	Inf		chr1	74851401	74852401	50	0	0
chr1	135603601	135604601	0	21	Inf		chr1	74851601	74852601	58	0	0
chr1	136284001	136285001	0	24	Inf		chr1	74851801	74852801	46	0	0
chr1	137238601	137239601	0	23	Inf		chr1	81594401	81595401	22	0	0
chr1	137556801	137557801	0	21	Inf		chr1	84280601	84281601	21	0	0
chr1	140606201	140607201	0	20	Inf		chr1	87574201	87575201	23	0	0
chr1	140606401	140607401	0	21	Inf		chr1	87574401	87575401	23	0	0
chr1	140624801	140625801	0	20	Inf		chr1	87574601	87575601	28	0	0
chr1	147505001	147506001	0	20	Inf		chr1	87579201	87580201	23	0	0
chr1	147613801	147614801	0	20	Inf		chr1	88653401	88654401	32	0	0
chr1	150187001	150188001	0	23	Inf		chr1	88663001	88664001	28	0	0
chr1	150187201	150188201	0	25	Inf		chr1	88663201	88664201	27	0	0
chr1	153482801	153483801	0	21	Inf		chr1	88840201	88841201	20	0	0
chr1	153483201	153484201	0	20	Inf		chr1	88889601	88890601	20	0	0
chr1	159415601	159416601	0	21	Inf		chr1	88889801	88890801	28	0	0
chr1	159415801	159416801	0	25	Inf		chr1	88890001	88891001	25	0	0
chr1	160623801	160624801	0	20	Inf		chr1	90252601	90253601	21	0	0
chr1	160639601	160640601	0	20	Inf		chr1	90267401	90268401	29	0	0
chr1	161032601	161033601	0	26	Inf		chr1	90278201	90279201	31	0	0
chr1	161694001	161695001	0	21	Inf		chr1	90278401	90279401	32	0	0
chr1	163197601	163198601	0	21	Inf		chr1	90326201	90327201	23	0	0
chr1	169351401	169352401	0	21	Inf		chr1	96552801	96553801	21	0	0
chr1	171550601	171551601	0	25	Inf		chr1	96565401	96566401	22	0	0
chr1	171550801	171551801	0	34	Inf		chr1	96565601	96566601	27	0	0
chr1	172232001	172233001	0	21	Inf		chr1	127642201	127643201	20	0	0
chr1	179299601	179300601	0	23	Inf		chr1	127655601	127656601	22	0	0
chr1	179399001	179400001	0	20	Inf		chr1	127666401	127667401	20	0	0
chr1	179474801	179475801	0	24	Inf		chr1	127675001	127676001	20	0	0
chr1	179475001	179476001	0	26	Inf		chr1	127695001	127696001	25	0	0
chr1	181148801	181149801	0	21	Inf		chr1	127699601	127700601	23	0	0
chr1	183452401	183453401	0	21	Inf		chr1	127699801	127700801	22	0	0
chr1	184723801	184724801	0	22	Inf		chr1	127700001	127701001	22	0	0
chr1	184807601	184808601	0	43	Inf		chr1	127714601	127715601	23	0	0
chr1	186740201	186741201	0	27	Inf		chr1	127714801	127715801	22	0	0
chr1	186740401	186741401	0	26	Inf		chr1	127715001	127716001	20	0	0
chr1	186761801	186762801	0	24	Inf		chr1	132779601	132780601	26	0	0
chr1	186781201	186782201	0	20	Inf		chr1	132780001	132781001	20	0	0
chr1	186893001	186894001	0	30	Inf		chr1	134776801	134777801	20	0	0
chr1	186893201	186894201	0	31	Inf		chr1	143644401	143645401	21	0	0
chr1	187329401	187330401	0	21	Inf		chr1	164253201	164254201	25	0	0
chr1	188148401	188149401	0	21	Inf		chr1	164365801	164366801	27	0	0
chr1	188148601	188149601	0	21	Inf		chr1	164725401	164726401	20	0	0
chr1	190855401	190856401	0	37	Inf		chr1	166049201	166050201	24	0	0
chr1	191002601	191003601	0	51	Inf		chr1	174204401	174205401	23	0	0
chr1	191002801	191003801	0	38	Inf		chr1	175394601	175395601	28	0	0
chr1	191010201	191011201	0	22	Inf		chr1	175398001	175399001	21	0	0
chr1	191095001	191096001	0	24	Inf		chr1	175398201	175399201	22	0	0
chr1	191095201	191096201	0	20	Inf		chr1	189433201	189434201	31	0	0
chr1	191095401	191096401	0	24	Inf		chr1	189433401	189434401	27	0	0
chr1	191095601	191096601	0	25	Inf		chr2	4996151	4997151	23	0	0
chr1	191095801	191096801	0	27	Inf		chr2	4996351	4997351	21	0	0
chr1	191096001	191097001	0	29	Inf		chr2	4996551	4997551	23	0	0
chr1	191096201	191097201	0	24	Inf		chr2	5189351	5190351	29	0	0
chr1	194992001	194993001	0	22	Inf		chr2	10452551	10453551	21	0	0
chr2	4904351	4905351	0	20	Inf		chr2	19378351	19379351	30	0	0
chr2	5831951	5832951	0	40	Inf		chr2	25144751	25145751	46	0	0
chr2	5832151	5833151	0	44	Inf		chr2	25144951	25145951	52	0	0
chr2	7163951	7164951	0	20	Inf		chr2	32395751	32396751	22	0	0
chr2	7248751	7249751	0	21	Inf		chr2	32997151	32998151	21	0	0
chr2	7270151	7271151	0	20	Inf		chr2	33133751	33134751	21	0	0
chr2	7293951	7294951	0	42	Inf		chr2	40665751	40666751	20	0	0
chr2	7294151	7295151	0	40	Inf		chr2	50314751	50315751	22	0	0
chr2	7294351	7295351	0	34	Inf		chr2	54903551	54904551	24	0	0
chr2	7308351	7309351	0	20	Inf		chr2	54976751	54977751	23	0	0
chr2	7471551	7472551	0	39	Inf		chr2	61644751	61645751	20	0	0
chr2	7471751	7472751	0	39	Inf		chr2	65584351	65585351	20	0	0
chr2	7594151	7595151	0	20	Inf		chr2	65584551	65585551	21	0	0
chr2	7693751	7694751	0	24	Inf		chr2	69381951	69382951	23	0	0
chr2	7693951	7694951	0	21	Inf		chr2	73466551	73467551	20	0	0
chr2	8039751	8040751	0	21	Inf		chr2	73473151	73474151	32	0	0
chr2	8076351	8077351	0	27	Inf		chr2	74535551	74536551	38	0	0
chr2	8076551	8077551	0	31	Inf		chr2	74535751	74536751	34	0	0
chr2	8135351	8136351	0	24	Inf		chr2	74535951	74536951	36	0	0
chr2	8169151	8170151	0	27	Inf		chr2	74536151	74537151	43	0	0
chr2	8171551	8172551	0	20	Inf		chr2	74536351	74537351	49	0	0
chr2	8171751	8172751	0	22	Inf		chr2	74536551	74537551	65	0	0
chr2	8173751	8174751	0	29	Inf		chr2	74536751	74537751	96	0	0
chr2	8284151	8285151	0	21	Inf		chr2	78387151	78388151	25	0	0
chr2	10123751	10124751	0	29	Inf		chr2	79381551	79382551	23	0	0
chr2	10123951	10124951	0	31	Inf		chr2	79381751	79382751	21	0	0
chr2	10141951	10142951	0	20	Inf		chr2	84279751	84280751	21	0	0
chr2	10708551	10709551	0	20	Inf		chr2	84279951	84280951	24	0	0
chr2	10708951	10709951	0	20	Inf		chr2	84287351	84288351	30	0	0
chr2	11942951	11943951	0	26	Inf		chr2	84287551	84288551	30	0	0
chr2	12969951	12970951	0	24	Inf		chr2	84287751	84288751	30	0	0
chr2	15818351	15819351	0	24	Inf		chr2	84287951	84288951	27	0	0
chr2	16060151	16061151	0	24	Inf		chr2	84288151	84289151	31	0	0
chr2	16060351	16061351	0	22	Inf		chr2	84288351	84289351	32	0	0
chr2	17802551	17803551	0	28	Inf		chr2	84288551	84289551	31	0	0
chr2	17802751	17803751	0	28	Inf		chr2	84292351	84293351	24	0	0
chr2	19038551	19039551	0	25	Inf		chr2	84711951	84712951	24	0	0
chr2	20369951	20370951	0	22	Inf		chr2	87035751	87036751	20	0	0
chr2	24396951	24397951	0	25	Inf		chr2	95737951	95738951	20	0	0
chr2	24460351	24461351	0	20	Inf		chr2	98617551	98618551	24	0	0
chr2	47721351	47722351	0	21	Inf		chr2	104550951	104551951	30	0	0
chr2	49549151	49550151	0	20	Inf		chr2	104551151	104552151	28	0	0
chr2	49549351	49550351	0	21	Inf		chr2	104551351	104552351	22	0	0
chr2	49549551	49550551	0	21	Inf		chr2	104552151	104553151	24	0	0
chr2	49549751	49550751	0	20	Inf		chr2	104552351	104553351	25	0	0
chr2	49678151	49679151	0	25	Inf		chr2	104578351	104579351	34	0	0
chr2	49678351	49679351	0	32	Inf		chr2	104578551	104579551	35	0	0
chr2	49953151	49954151	0	24	Inf		chr2	104578751	104579751	28	0	0
chr2	49975751	49976751	0	21	Inf		chr2	104578951	104579951	32	0	0
chr2	50047751	50048751	0	30	Inf		chr2	104581351	104582351	47	0	0
chr2	50047951	50048951	0	33	Inf		chr2	104581551	104582551	43	0	0
chr2	50048151	50049151	0	30	Inf		chr2	104581751	104582751	38	0	0
chr2	50048351	50049351	0	36	Inf		chr2	104581951	104582951	34	0	0
chr2	50052751	50053751	0	21	Inf		chr2	104582151	104583151	28	0	0
chr2	51390551	51391551	0	23	Inf		chr2	119147151	119148151	32	0	0
chr2	51468751	51469751	0	22	Inf		chr2	119147351	119148351	31	0	0
chr2	52626151	52627151	0	21	Inf		chr2	119147551	119148551	23	0	0
chr2	63785151	63786151	0	24	Inf		chr2	119583751	119584751	37	0	0
chr2	67252951	67253951	0	23	Inf		chr2	119779751	119780751	31	0	0
chr2	92525351	92526351	0	30	Inf		chr2	122419551	122420551	49	0	0
chr2	92525551	92526551	0	24	Inf		chr2	122419751	122420751	43	0	0
chr2	92525751	92526751	0	24	Inf		chr2	122430351	122431351	45	0	0
chr2	93501351	93502351	0	20	Inf		chr2	122430551	122431551	51	0	0
chr2	93525751	93526751	0	20	Inf		chr2	122434951	122435951	66	0	0
chr2	102175751	102176751	0	20	Inf		chr2	122435151	122436151	65	0	0
chr2	102175951	102176951	0	20	Inf		chr2	124836551	124837551	25	0	0
chr2	107321551	107322551	0	28	Inf		chr2	124836751	124837751	27	0	0
chr2	107321751	107322751	0	27	Inf		chr2	124836951	124837951	29	0	0
chr2	112514351	112515351	0	38	Inf		chr2	125883551	125884551	26	0	0
chr2	112514551	112515551	0	42	Inf		chr2	125883751	125884751	22	0	0
chr2	112540351	112541351	0	34	Inf		chr2	125883951	125884951	22	0	0
chr2	113036551	113037551	0	20	Inf		chr2	125884151	125885151	22	0	0
chr2	116002551	116003551	0	24	Inf		chr2	131127151	131128151	20	0	0
chr2	116144951	116145951	0	25	Inf		chr2	133695551	133696551	24	0	0
chr2	116145151	116146151	0	23	Inf		chr2	134281551	134282551	24	0	0
chr2	116249951	116250951	0	31	Inf		chr2	134309151	134310151	28	0	0
chr2	116250151	116251151	0	35	Inf		chr2	134309351	134310351	25	0	0
chr2	116619951	116620951	0	44	Inf		chr2	134321951	134322951	24	0	0
chr2	116631551	116632551	0	29	Inf		chr2	135486551	135487551	21	0	0
chr2	118704951	118705951	0	21	Inf		chr2	139895951	139896951	20	0	0
chr2	118705151	118706151	0	21	Inf		chr2	144515351	144516351	20	0	0
chr2	124818151	124819151	0	20	Inf		chr2	145579951	145580951	23	0	0
chr2	124818351	124819351	0	20	Inf		chr2	147533351	147534351	20	0	0
chr2	127529551	127530551	0	23	Inf		chr2	147533551	147534551	21	0	0
chr2	127529751	127530751	0	21	Inf		chr2	152760751	152761751	21	0	0
chr2	127529951	127530951	0	22	Inf		chr2	155339951	155340951	45	0	0
chr2	133024751	133025751	0	20	Inf		chr2	155340151	155341151	22	0	0
chr2	143944551	143945551	0	21	Inf		chr2	158493351	158494351	34	0	0
chr2	143944951	143945951	0	20	Inf		chr2	161931551	161932551	20	0	0
chr2	143948551	143949551	0	21	Inf		chr2	162243751	162244751	29	0	0
chr2	143948751	143949751	0	22	Inf		chr2	162243951	162244951	25	0	0
chr2	143948951	143949951	0	24	Inf		chr2	167032151	167033151	20	0	0
chr2	145348151	145349151	0	21	Inf		chr2	167032351	167033351	24	0	0
chr2	145422151	145423151	0	25	Inf		chr2	167032551	167033551	26	0	0
chr2	145445551	145446551	0	20	Inf		chr2	174109551	174110551	24	0	0
chr2	159611351	159612351	0	23	Inf		chr2	174109951	174110951	20	0	0
chr2	159629351	159630351	0	36	Inf		chr2	174111551	174112551	29	0	0
chr2	159856351	159857351	0	24	Inf		chr2	179736551	179737551	36	0	0
chr2	159856551	159857551	0	22	Inf		chr2	179736751	179737751	39	0	0
chr2	164489951	164490951	0	29	Inf		chr2	179940551	179941551	21	0	0
chr2	165210751	165211751	0	20	Inf		chr2	179960951	179961951	48	0	0
chr2	165210951	165211951	0	21	Inf		chr2	179961151	179962151	46	0	0
chr2	165211151	165212151	0	20	Inf		chr2	180156551	180157551	22	0	0
chr2	166438751	166439751	0	20	Inf		chr2	180193551	180194551	24	0	0
chr2	166438951	166439951	0	20	Inf		chr2	180201551	180202551	23	0	0
chr2	166480751	166481751	0	21	Inf		chr2	180201751	180202751	21	0	0
chr2	166480951	166481951	0	20	Inf		chr2	181159151	181160151	21	0	0
chr2	166596151	166597151	0	25	Inf		chr2	181159351	181160351	28	0	0
chr2	170080951	170081951	0	21	Inf		chr2	181159551	181160551	35	0	0
chr2	170189351	170190351	0	25	Inf		chr3	17954301	17955301	21	0	0
chr2	172323351	172324351	0	29	Inf		chr3	29764101	29765101	20	0	0
chr2	172323551	172324551	0	26	Inf		chr3	39676301	39677301	21	0	0
chr2	172323751	172324751	0	26	Inf		chr3	46661501	46662501	20	0	0
chr2	172740351	172741351	0	21	Inf		chr3	66787101	66788101	20	0	0
chr2	172980351	172981351	0	20	Inf		chr3	66787301	66788301	21	0	0
chr2	174019151	174020151	0	22	Inf		chr3	103398301	103399301	21	0	0
chr2	178347751	178348751	0	20	Inf		chr3	103398501	103399501	29	0	0
chr2	178347951	178348951	0	22	Inf		chr3	104093701	104094701	21	0	0
chr2	178348151	178349151	0	20	Inf		chr3	118136901	118137901	26	0	0
chr2	178348351	178349351	0	22	Inf		chr4	3616601	3617601	25	0	0
chr2	178400751	178401751	0	25	Inf		chr4	6291601	6292601	23	0	0
chr2	178400951	178401951	0	23	Inf		chr4	6291801	6292801	21	0	0
chr3	4281701	4282701	0	29	Inf		chr4	8139201	8140201	21	0	0
chr3	4977501	4978501	0	21	Inf		chr4	8736601	8737601	20	0	0
chr3	5193701	5194701	0	22	Inf		chr4	9771201	9772201	21	0	0
chr3	5537101	5538101	0	29	Inf		chr4	14196801	14197801	21	0	0
chr3	6317901	6318901	0	20	Inf		chr4	18611401	18612401	21	0	0
chr3	6318101	6319101	0	24	Inf		chr4	22566201	22567201	21	0	0
chr3	6318301	6319301	0	29	Inf		chr4	27304001	27305001	22	0	0
chr3	6321101	6322101	0	22	Inf		chr4	37627801	37628801	20	0	0
chr3	6442701	6443701	0	20	Inf		chr4	37628001	37629001	25	0	0
chr3	8398301	8399301	0	34	Inf		chr4	42322201	42323201	21	0	0
chr3	8555501	8556501	0	24	Inf		chr4	42332201	42333201	28	0	0
chr3	9809701	9810701	0	22	Inf		chr4	42929801	42930801	30	0	0
chr3	9984501	9985501	0	20	Inf		chr4	44716601	44717601	41	0	0
chr3	10068901	10069901	0	40	Inf		chr4	45993001	45994001	24	0	0
chr3	10069101	10070101	0	34	Inf		chr4	46051401	46052401	25	0	0
chr3	10090701	10091701	0	27	Inf		chr4	46051601	46052601	21	0	0
chr3	10098901	10099901	0	21	Inf		chr4	46357001	46358001	20	0	0
chr3	10107501	10108501	0	21	Inf		chr4	46357201	46358201	22	0	0
chr3	10175101	10176101	0	25	Inf		chr4	46550801	46551801	21	0	0
chr3	10175301	10176301	0	26	Inf		chr4	46551201	46552201	21	0	0
chr3	10197701	10198701	0	21	Inf		chr4	46551401	46552401	27	0	0
chr3	10230901	10231901	0	20	Inf		chr4	46551601	46552601	31	0	0
chr3	10231101	10232101	0	20	Inf		chr4	46555001	46556001	20	0	0
chr3	13502301	13503301	0	36	Inf		chr4	46556201	46557201	24	0	0
chr3	13502501	13503501	0	35	Inf		chr4	46556401	46557401	33	0	0
chr3	13704501	13705501	0	44	Inf		chr4	46567201	46568201	22	0	0
chr3	13704701	13705701	0	40	Inf		chr4	46569401	46570401	29	0	0
chr3	13704901	13705901	0	33	Inf		chr4	46569601	46570601	27	0	0
chr3	16415701	16416701	0	22	Inf		chr4	46571201	46572201	21	0	0
chr3	16415901	16416901	0	20	Inf		chr4	46610601	46611601	20	0	0
chr3	19251301	19252301	0	32	Inf		chr4	46719401	46720401	22	0	0
chr3	19251501	19252501	0	28	Inf		chr4	46719601	46720601	23	0	0
chr3	19251701	19252701	0	23	Inf		chr4	46722801	46723801	20	0	0
chr3	21393901	21394901	0	20	Inf		chr4	47514801	47515801	23	0	0
chr3	21443501	21444501	0	27	Inf		chr4	51285001	51286001	22	0	0
chr3	21443701	21444701	0	24	Inf		chr4	52894001	52895001	27	0	0
chr3	21461101	21462101	0	23	Inf		chr4	52894201	52895201	25	0	0
chr3	21640901	21641901	0	22	Inf		chr4	61868001	61869001	22	0	0
chr3	28663901	28664901	0	25	Inf		chr4	61868201	61869201	39	0	0
chr3	30765501	30766501	0	20	Inf		chr4	61869601	61870601	23	0	0
chr3	33425101	33426101	0	29	Inf		chr4	61869801	61870801	21	0	0
chr3	34695701	34696701	0	27	Inf		chr4	63327801	63328801	28	0	0
chr3	34697101	34698101	0	24	Inf		chr4	63429801	63430801	20	0	0
chr3	34705501	34706501	0	20	Inf		chr4	63430001	63431001	21	0	0
chr3	34705701	34706701	0	20	Inf		chr4	63430201	63431201	21	0	0
chr3	34800701	34801701	0	36	Inf		chr4	63430401	63431401	23	0	0
chr3	34813901	34814901	0	20	Inf		chr4	67787801	67788801	22	0	0
chr3	34860301	34861301	0	26	Inf		chr4	67788001	67789001	23	0	0
chr3	34860501	34861501	0	31	Inf		chr4	67788201	67789201	25	0	0
chr3	34860701	34861701	0	25	Inf		chr4	67788401	67789401	20	0	0
chr3	34990101	34991101	0	22	Inf		chr4	67788601	67789601	23	0	0
chr3	34999501	35000501	0	40	Inf		chr4	67790001	67791001	23	0	0
chr3	34999701	35000701	0	37	Inf		chr4	67790201	67791201	23	0	0
chr3	34999901	35000901	0	24	Inf		chr4	67790401	67791401	22	0	0
chr3	35225701	35226701	0	24	Inf		chr4	67800201	67801201	29	0	0
chr3	35260501	35261501	0	20	Inf		chr4	67823201	67824201	25	0	0
chr3	36161301	36162301	0	32	Inf		chr4	67837201	67838201	32	0	0
chr3	36161501	36162501	0	29	Inf		chr4	67837401	67838401	33	0	0
chr3	36161701	36162701	0	21	Inf		chr4	68414601	68415601	21	0	0
chr3	38575301	38576301	0	21	Inf		chr4	68526801	68527801	31	0	0
chr3	39227501	39228501	0	25	Inf		chr4	71325401	71326401	20	0	0
chr3	39271301	39272301	0	22	Inf		chr4	71325601	71326601	22	0	0
chr3	39704701	39705701	0	28	Inf		chr4	72771801	72772801	20	0	0
chr3	39921101	39922101	0	22	Inf		chr4	75892401	75893401	24	0	0
chr3	40325501	40326501	0	28	Inf		chr4	75997801	75998801	20	0	0
chr3	41218501	41219501	0	21	Inf		chr4	76052401	76053401	22	0	0
chr3	42406501	42407501	0	21	Inf		chr4	76085601	76086601	22	0	0
chr3	47863101	47864101	0	21	Inf		chr4	76119801	76120801	21	0	0
chr3	50102701	50103701	0	28	Inf		chr4	79491601	79492601	20	0	0
chr3	50147101	50148101	0	24	Inf		chr4	85174401	85175401	22	0	0
chr3	52449101	52450101	0	43	Inf		chr4	85174601	85175601	22	0	0
chr3	52449301	52450301	0	48	Inf		chr4	87352801	87353801	23	0	0
chr3	54187301	54188301	0	20	Inf		chr4	89094001	89095001	20	0	0
chr3	54402901	54403901	0	21	Inf		chr4	89094201	89095201	20	0	0
chr3	54413901	54414901	0	20	Inf		chr4	90481401	90482401	21	0	0
chr3	56024301	56025301	0	21	Inf		chr4	97469601	97470601	22	0	0
chr3	56111301	56112301	0	37	Inf		chr4	109315201	109316201	20	0	0
chr3	56111501	56112501	0	34	Inf		chr4	109646001	109647001	59	0	0
chr3	56111701	56112701	0	25	Inf		chr4	109646201	109647201	66	0	0
chr3	56111901	56112901	0	24	Inf		chr4	109646401	109647401	66	0	0
chr3	56112101	56113101	0	21	Inf		chr4	109646601	109647601	40	0	0
chr3	56112301	56113301	0	22	Inf		chr4	109646801	109647801	43	0	0
chr3	56112501	56113501	0	24	Inf		chr4	109647001	109648001	48	0	0
chr3	56241501	56242501	0	34	Inf		chr4	109647201	109648201	49	0	0
chr3	56493501	56494501	0	28	Inf		chr4	109656001	109657001	46	0	0
chr3	56493701	56494701	0	29	Inf		chr4	109656201	109657201	35	0	0
chr3	56493901	56494901	0	21	Inf		chr4	109656401	109657401	41	0	0
chr3	56749101	56750101	0	20	Inf		chr4	109656601	109657601	54	0	0
chr3	56971101	56972101	0	25	Inf		chr4	110356201	110357201	26	0	0
chr3	59145301	59146301	0	32	Inf		chr4	114013601	114014601	35	0	0
chr3	59209701	59210701	0	22	Inf		chr4	114037801	114038801	20	0	0
chr3	59209901	59210901	0	28	Inf		chr4	115595601	115596601	20	0	0
chr3	59236901	59237901	0	27	Inf		chr4	117893601	117894601	21	0	0
chr3	59251101	59252101	0	27	Inf		chr4	117893801	117894801	21	0	0
chr3	59258301	59259301	0	21	Inf		chr4	117894001	117895001	23	0	0
chr3	59258701	59259701	0	20	Inf		chr4	117894201	117895201	22	0	0
chr3	59314701	59315701	0	33	Inf		chr4	117936601	117937601	22	0	0
chr3	59353701	59354701	0	22	Inf		chr4	117940401	117941401	20	0	0
chr3	59504701	59505701	0	24	Inf		chr4	117956601	117957601	20	0	0
chr3	59504901	59505901	0	23	Inf		chr4	118004801	118005801	20	0	0
chr3	59730501	59731501	0	30	Inf		chr4	123003601	123004601	23	0	0
chr3	59730701	59731701	0	26	Inf		chr4	123907401	123908401	22	0	0
chr3	59863701	59864701	0	20	Inf		chr4	124324201	124325201	21	0	0
chr3	64544901	64545901	0	20	Inf		chr4	126265601	126266601	22	0	0
chr3	64858301	64859301	0	20	Inf		chr4	136301401	136302401	30	0	0
chr3	66094701	66095701	0	23	Inf		chr4	136306801	136307801	24	0	0
chr3	66094901	66095901	0	21	Inf		chr4	136385001	136386001	25	0	0
chr3	66214701	66215701	0	22	Inf		chr4	136385201	136386201	33	0	0
chr3	66214901	66215901	0	22	Inf		chr4	136385401	136386401	26	0	0
chr3	66355101	66356101	0	24	Inf		chr4	137236201	137237201	26	0	0
chr3	66563101	66564101	0	20	Inf		chr4	137240801	137241801	28	0	0
chr3	68025101	68026101	0	36	Inf		chr4	137241001	137242001	29	0	0
chr3	68025301	68026301	0	32	Inf		chr4	137241201	137242201	26	0	0
chr3	68025501	68026501	0	28	Inf		chr4	137241401	137242401	23	0	0
chr3	69709301	69710301	0	20	Inf		chr4	137241601	137242601	21	0	0
chr3	70317301	70318301	0	26	Inf		chr4	137392001	137393001	20	0	0
chr3	70658501	70659501	0	25	Inf		chr4	138544001	138545001	25	0	0
chr3	75161901	75162901	0	21	Inf		chr4	138585201	138586201	26	0	0
chr3	75218901	75219901	0	21	Inf		chr4	138585401	138586401	21	0	0
chr3	75219101	75220101	0	24	Inf		chr4	138592001	138593001	24	0	0
chr3	77508101	77509101	0	22	Inf		chr4	139374001	139375001	23	0	0
chr3	79221501	79222501	0	29	Inf		chr4	139659801	139660801	25	0	0
chr3	80129701	80130701	0	23	Inf		chr4	139800001	139801001	20	0	0
chr3	80191301	80192301	0	25	Inf		chr4	139802601	139803601	20	0	0
chr3	80191501	80192501	0	29	Inf		chr4	147363001	147364001	23	0	0
chr3	80225301	80226301	0	24	Inf		chr4	147363201	147364201	24	0	0
chr3	80415901	80416901	0	26	Inf		chr4	147538001	147539001	23	0	0
chr3	80580901	80581901	0	30	Inf		chr4	147538201	147539201	26	0	0
chr3	80589701	80590701	0	21	Inf		chr4	147538401	147539401	27	0	0
chr3	80704101	80705101	0	28	Inf		chr4	151687601	151688601	37	0	0
chr3	81202701	81203701	0	22	Inf		chr4	151687801	151688801	41	0	0
chr3	81323901	81324901	0	25	Inf		chr4	151688001	151689001	41	0	0
chr3	81393101	81394101	0	23	Inf		chr4	151688201	151689201	49	0	0
chr3	82428101	82429101	0	26	Inf		chr4	151691201	151692201	24	0	0
chr3	89428101	89429101	0	21	Inf		chr4	153447201	153448201	23	0	0
chr3	89428301	89429301	0	21	Inf		chr4	153746601	153747601	30	0	0
chr3	92721501	92722501	0	27	Inf		chr4	153981201	153982201	20	0	0
chr3	92721701	92722701	0	27	Inf		chr4	154019801	154020801	23	0	0
chr3	92721901	92722901	0	27	Inf		chr4	154033201	154034201	22	0	0
chr3	92748901	92749901	0	29	Inf		chr4	154033401	154034401	21	0	0
chr3	98828101	98829101	0	23	Inf		chr4	154799001	154800001	26	0	0
chr3	99761101	99762101	0	27	Inf		chr4	155577401	155578401	26	0	0
chr3	109649901	109650901	0	26	Inf		chr5	10401351	10402351	24	0	0
chr3	109650101	109651101	0	23	Inf		chr5	17740951	17741951	20	0	0
chr3	109650301	109651301	0	20	Inf		chr5	21850551	21851551	21	0	0
chr3	110169701	110170701	0	36	Inf		chr5	23787151	23788151	23	0	0
chr3	110190901	110191901	0	20	Inf		chr5	29548751	29549751	37	0	0
chr3	110253101	110254101	0	29	Inf		chr5	29548951	29549951	35	0	0
chr3	110253301	110254301	0	28	Inf		chr5	29549151	29550151	38	0	0
chr3	110253501	110254501	0	25	Inf		chr5	29564351	29565351	22	0	0
chr3	110353701	110354701	0	20	Inf		chr5	29649951	29650951	31	0	0
chr3	110990301	110991301	0	22	Inf		chr5	32082951	32083951	22	0	0
chr3	111234501	111235501	0	21	Inf		chr5	33666951	33667951	51	0	0
chr3	111521501	111522501	0	24	Inf		chr5	33667151	33668151	43	0	0
chr3	111521701	111522701	0	22	Inf		chr5	33667351	33668351	54	0	0
chr3	111688701	111689701	0	26	Inf		chr5	34324351	34325351	21	0	0
chr3	111695301	111696301	0	32	Inf		chr5	34421951	34422951	38	0	0
chr3	111695501	111696501	0	29	Inf		chr5	34422151	34423151	25	0	0
chr3	111695701	111696701	0	23	Inf		chr5	37388951	37389951	32	0	0
chr3	111695901	111696901	0	20	Inf		chr5	37389151	37390151	26	0	0
chr3	111696101	111697101	0	20	Inf		chr5	37389351	37390351	27	0	0
chr3	111758101	111759101	0	24	Inf		chr5	37389551	37390551	29	0	0
chr3	111758301	111759301	0	26	Inf		chr5	37389751	37390751	64	0	0
chr3	111788901	111789901	0	22	Inf		chr5	38217751	38218751	25	0	0
chr3	112787701	112788701	0	22	Inf		chr5	38217951	38218951	21	0	0
chr3	113279101	113280101	0	22	Inf		chr5	38218151	38219151	21	0	0
chr3	113386101	113387101	0	34	Inf		chr5	39073951	39074951	22	0	0
chr3	113386301	113387301	0	37	Inf		chr5	53895351	53896351	21	0	0
chr3	113605501	113606501	0	21	Inf		chr5	53961551	53962551	32	0	0
chr3	113984901	113985901	0	49	Inf		chr5	57740951	57741951	20	0	0
chr3	113985101	113986101	0	48	Inf		chr5	57741151	57742151	20	0	0
chr3	114035301	114036301	0	21	Inf		chr5	57741351	57742351	23	0	0
chr3	114035501	114036501	0	21	Inf		chr5	58979551	58980551	24	0	0
chr3	114122901	114123901	0	23	Inf		chr5	58979751	58980751	29	0	0
chr3	114545101	114546101	0	21	Inf		chr5	61180951	61181951	20	0	0
chr3	114676901	114677901	0	21	Inf		chr5	63006151	63007151	21	0	0
chr3	114677101	114678101	0	24	Inf		chr5	63006551	63007551	21	0	0
chr3	114769501	114770501	0	21	Inf		chr5	63006751	63007751	20	0	0
chr3	114848901	114849901	0	22	Inf		chr5	63006951	63007951	23	0	0
chr3	114849301	114850301	0	21	Inf		chr5	63041551	63042551	23	0	0
chr3	114920301	114921301	0	29	Inf		chr5	63133551	63134551	25	0	0
chr3	114920501	114921501	0	23	Inf		chr5	63133751	63134751	24	0	0
chr3	114933301	114934301	0	24	Inf		chr5	63152751	63153751	29	0	0
chr3	115155901	115156901	0	25	Inf		chr5	63152951	63153951	29	0	0
chr3	115161501	115162501	0	20	Inf		chr5	63153151	63154151	30	0	0
chr3	115161701	115162701	0	24	Inf		chr5	63153351	63154351	24	0	0
chr3	115161901	115162901	0	29	Inf		chr5	63153751	63154751	20	0	0
chr3	115275501	115276501	0	27	Inf		chr5	64767551	64768551	21	0	0
chr3	115275701	115276701	0	20	Inf		chr5	64767751	64768751	21	0	0
chr3	115294701	115295701	0	23	Inf		chr5	66519751	66520751	21	0	0
chr3	115339101	115340101	0	22	Inf		chr5	73404151	73405151	31	0	0
chr3	117605701	117606701	0	22	Inf		chr5	73404351	73405351	21	0	0
chr3	117617901	117618901	0	20	Inf		chr5	75548551	75549551	21	0	0
chr3	117618501	117619501	0	21	Inf		chr5	85116551	85117551	21	0	0
chr3	118059301	118060301	0	24	Inf		chr5	91266551	91267551	21	0	0
chr3	118084301	118085301	0	25	Inf		chr5	91266751	91267751	20	0	0
chr3	118845301	118846301	0	26	Inf		chr5	104426351	104427351	23	0	0
chr3	119157701	119158701	0	24	Inf		chr5	108800551	108801551	26	0	0
chr3	119924101	119925101	0	20	Inf		chr5	108800751	108801751	30	0	0
chr3	119940501	119941501	0	33	Inf		chr5	113278151	113279151	29	0	0
chr3	119940701	119941701	0	27	Inf		chr5	125341351	125342351	66	0	0
chr3	119940901	119941901	0	26	Inf		chr5	125341551	125342551	47	0	0
chr3	120835101	120836101	0	23	Inf		chr5	126041151	126042151	20	0	0
chr3	122481101	122482101	0	20	Inf		chr5	133151751	133152751	20	0	0
chr3	123536101	123537101	0	22	Inf		chr5	134201351	134202351	20	0	0
chr3	123623701	123624701	0	20	Inf		chr5	137866151	137867151	23	0	0
chr3	123760901	123761901	0	20	Inf		chr5	147725751	147726751	30	0	0
chr3	123761101	123762101	0	25	Inf		chr5	147725951	147726951	43	0	0
chr3	123761301	123762301	0	25	Inf		chr5	147726151	147727151	42	0	0
chr3	124262301	124263301	0	21	Inf		chr5	147726351	147727351	44	0	0
chr3	124818101	124819101	0	22	Inf		chr5	147726551	147727551	50	0	0
chr3	125915301	125916301	0	20	Inf		chr6	29144801	29145801	24	0	0
chr3	126811101	126812101	0	23	Inf		chr6	52110601	52111601	21	0	0
chr3	128718301	128719301	0	23	Inf		chr6	52112601	52113601	23	0	0
chr3	131867101	131868101	0	20	Inf		chr6	52113001	52114001	23	0	0
chr3	132873301	132874301	0	23	Inf		chr6	52118401	52119401	28	0	0
chr3	132921301	132922301	0	23	Inf		chr6	52122001	52123001	41	0	0
chr3	133591101	133592101	0	20	Inf		chr6	52125001	52126001	35	0	0
chr3	133591701	133592701	0	21	Inf		chr6	52125401	52126401	24	0	0
chr3	133599901	133600901	0	20	Inf		chr6	52125601	52126601	37	0	0
chr3	133608301	133609301	0	28	Inf		chr6	52125801	52126801	65	0	0
chr3	133635901	133636901	0	26	Inf		chr6	52134001	52135001	51	0	0
chr3	133636101	133637101	0	29	Inf		chr6	52134201	52135201	47	0	0
chr3	133686101	133687101	0	25	Inf		chr6	52140801	52141801	30	0	0
chr3	133797901	133798901	0	21	Inf		chr6	52152601	52153601	61	0	0
chr3	133846101	133847101	0	20	Inf		chr6	52152801	52153801	60	0	0
chr3	133846301	133847301	0	21	Inf		chr6	52153001	52154001	51	0	0
chr3	133846501	133847501	0	22	Inf		chr6	52153201	52154201	40	0	0
chr3	133978101	133979101	0	24	Inf		chr6	52158601	52159601	84	0	0
chr3	134288901	134289901	0	22	Inf		chr6	52158801	52159801	80	0	0
chr3	135562701	135563701	0	23	Inf		chr6	52159001	52160001	88	0	0
chr3	138384501	138385501	0	20	Inf		chr6	52167201	52168201	76	0	0
chr3	142672101	142673101	0	26	Inf		chr6	52172401	52173401	107	0	0
chr3	146255701	146256701	0	20	Inf		chr6	52172601	52173601	124	0	0
chr3	147577301	147578301	0	25	Inf		chr6	52172801	52173801	148	0	0
chr3	147577501	147578501	0	26	Inf		chr6	52178201	52179201	111	0	0
chr3	147577701	147578701	0	25	Inf		chr6	52185001	52186001	116	0	0
chr3	147621701	147622701	0	22	Inf		chr6	52185201	52186201	135	0	0
chr3	149940701	149941701	0	25	Inf		chr6	52191801	52192801	135	0	0
chr3	149940901	149941901	0	23	Inf		chr6	52193401	52194401	90	0	0
chr3	149941101	149942101	0	29	Inf		chr6	52193601	52194601	111	0	0
chr3	150652701	150653701	0	20	Inf		chr6	52193801	52194801	105	0	0
chr3	150840501	150841501	0	20	Inf		chr6	52198001	52199001	105	0	0
chr3	151325501	151326501	0	21	Inf		chr6	52198201	52199201	96	0	0
chr3	152822701	152823701	0	25	Inf		chr6	52201001	52202001	141	0	0
chr3	152822901	152823901	0	25	Inf		chr6	52201201	52202201	124	0	0
chr3	153679301	153680301	0	22	Inf		chr6	52201401	52202401	113	0	0
chr3	154332701	154333701	0	23	Inf		chr6	52201601	52202601	100	0	0
chr3	154524501	154525501	0	22	Inf		chr6	52201801	52202801	95	0	0
chr3	154524701	154525701	0	23	Inf		chr6	52203401	52204401	63	0	0
chr3	154844701	154845701	0	22	Inf		chr6	52203601	52204601	82	0	0
chr3	154844901	154845901	0	20	Inf		chr6	52207401	52208401	126	0	0
chr3	154845701	154846701	0	22	Inf		chr6	52224801	52225801	106	0	0
chr3	154893901	154894901	0	27	Inf		chr6	52225001	52226001	108	0	0
chr3	155335101	155336101	0	27	Inf		chr6	65791201	65792201	26	0	0
chr3	155589501	155590501	0	27	Inf		chr6	65791401	65792401	24	0	0
chr3	155589701	155590701	0	41	Inf		chr6	72183001	72184001	24	0	0
chr3	155629501	155630501	0	30	Inf		chr6	83663401	83664401	76	0	0
chr3	155629701	155630701	0	24	Inf		chr6	83663601	83664601	58	0	0
chr3	155629901	155630901	0	22	Inf		chr6	83678201	83679201	30	0	0
chr3	155638101	155639101	0	20	Inf		chr6	83678401	83679401	32	0	0
chr3	155873501	155874501	0	23	Inf		chr6	83678601	83679601	21	0	0
chr3	155873701	155874701	0	20	Inf		chr6	102280201	102281201	22	0	0
chr3	155935901	155936901	0	24	Inf		chr6	102280401	102281401	26	0	0
chr3	156062701	156063701	0	21	Inf		chr6	108164801	108165801	21	0	0
chr3	156303501	156304501	0	20	Inf		chr6	119332801	119333801	20	0	0
chr4	5762401	5763401	0	20	Inf		chr6	119376801	119377801	20	0	0
chr4	5964001	5965001	0	20	Inf		chr6	119377001	119378001	21	0	0
chr4	6717801	6718801	0	24	Inf		chr6	119382001	119383001	21	0	0
chr4	7642601	7643601	0	22	Inf		chr6	119492601	119493601	50	0	0
chr4	10008601	10009601	0	22	Inf		chr6	119492801	119493801	37	0	0
chr4	12935201	12936201	0	23	Inf		chr6	119493001	119494001	26	0	0
chr4	12967801	12968801	0	20	Inf		chr6	119493801	119494801	22	0	0
chr4	14491601	14492601	0	23	Inf		chr6	133364401	133365401	23	0	0
chr4	16450601	16451601	0	29	Inf		chr6	147549601	147550601	20	0	0
chr4	16450801	16451801	0	26	Inf		chr7	4810401	4811401	23	0	0
chr4	16897201	16898201	0	21	Inf		chr7	4810601	4811601	22	0	0
chr4	17278001	17279001	0	24	Inf		chr7	4828801	4829801	25	0	0
chr4	20338601	20339601	0	22	Inf		chr7	6012801	6013801	42	0	0
chr4	34356601	34357601	0	25	Inf		chr7	6013001	6014001	45	0	0
chr4	54303001	54304001	0	22	Inf		chr7	6022401	6023401	21	0	0
chr4	54522801	54523801	0	23	Inf		chr7	6024001	6025001	24	0	0
chr4	54523001	54524001	0	20	Inf		chr7	6024201	6025201	23	0	0
chr4	65147601	65148601	0	24	Inf		chr7	6024401	6025401	23	0	0
chr4	66601001	66602001	0	24	Inf		chr7	6036601	6037601	26	0	0
chr4	70941601	70942601	0	22	Inf		chr7	6050601	6051601	20	0	0
chr4	72453201	72454201	0	21	Inf		chr7	6050801	6051801	23	0	0
chr4	73697401	73698401	0	20	Inf		chr7	6051001	6052001	25	0	0
chr4	76373201	76374201	0	20	Inf		chr7	6051201	6052201	21	0	0
chr4	81217001	81218001	0	20	Inf		chr7	6052001	6053001	20	0	0
chr4	81239601	81240601	0	20	Inf		chr7	6052201	6053201	21	0	0
chr4	82425401	82426401	0	21	Inf		chr7	6052401	6053401	26	0	0
chr4	82793401	82794401	0	20	Inf		chr7	6052601	6053601	36	0	0
chr4	84445001	84446001	0	21	Inf		chr7	6054801	6055801	41	0	0
chr4	85907401	85908401	0	22	Inf		chr7	6055001	6056001	32	0	0
chr4	85941601	85942601	0	29	Inf		chr7	6055201	6056201	27	0	0
chr4	86123601	86124601	0	21	Inf		chr7	6055401	6056401	25	0	0
chr4	100193201	100194201	0	21	Inf		chr7	20107801	20108801	27	0	0
chr4	106291001	106292001	0	29	Inf		chr7	25609801	25610801	22	0	0
chr4	106291201	106292201	0	27	Inf		chr7	25631001	25632001	35	0	0
chr4	118214801	118215801	0	21	Inf		chr7	25631201	25632201	38	0	0
chr4	127773601	127774601	0	20	Inf		chr7	26152001	26153001	31	0	0
chr4	127773801	127774801	0	21	Inf		chr7	26152201	26153201	27	0	0
chr4	150829601	150830601	0	20	Inf		chr7	28187801	28188801	36	0	0
chr4	153156401	153157401	0	22	Inf		chr7	37484201	37485201	20	0	0
chr5	8155951	8156951	0	20	Inf		chr7	53594801	53595801	21	0	0
chr5	17793551	17794551	0	22	Inf		chr7	53595001	53596001	24	0	0
chr5	17797351	17798351	0	21	Inf		chr7	54001601	54002601	21	0	0
chr5	17797551	17798551	0	20	Inf		chr7	56193801	56194801	22	0	0
chr5	17842151	17843151	0	22	Inf		chr7	57167201	57168201	23	0	0
chr5	24463151	24464151	0	21	Inf		chr7	58298001	58299001	23	0	0
chr5	44926351	44927351	0	26	Inf		chr7	58298201	58299201	22	0	0
chr5	44996551	44997551	0	38	Inf		chr7	58306601	58307601	22	0	0
chr5	45052751	45053751	0	21	Inf		chr7	58399601	58400601	21	0	0
chr5	45052951	45053951	0	20	Inf		chr7	67387401	67388401	41	0	0
chr5	45095151	45096151	0	20	Inf		chr7	67387601	67388601	32	0	0
chr5	45146751	45147751	0	20	Inf		chr7	67387801	67388801	32	0	0
chr5	50178951	50179951	0	21	Inf		chr7	67388001	67389001	22	0	0
chr5	51675151	51676151	0	21	Inf		chr7	67536001	67537001	30	0	0
chr5	77960751	77961751	0	34	Inf		chr7	67635601	67636601	46	0	0
chr5	77960951	77961951	0	26	Inf		chr7	67635801	67636801	41	0	0
chr5	86071951	86072951	0	24	Inf		chr7	67636001	67637001	44	0	0
chr5	89350151	89351151	0	37	Inf		chr7	67636201	67637201	43	0	0
chr5	89350351	89351351	0	34	Inf		chr7	67636401	67637401	44	0	0
chr5	89353751	89354751	0	26	Inf		chr7	67636601	67637601	30	0	0
chr5	89353951	89354951	0	25	Inf		chr7	69641201	69642201	22	0	0
chr5	89354151	89355151	0	30	Inf		chr7	76068601	76069601	20	0	0
chr5	89354351	89355351	0	30	Inf		chr7	76068801	76069801	21	0	0
chr5	89369951	89370951	0	34	Inf		chr7	76527201	76528201	23	0	0
chr5	89370151	89371151	0	26	Inf		chr7	92230401	92231401	22	0	0
chr5	89373951	89374951	0	28	Inf		chr7	92233001	92234001	26	0	0
chr5	89374151	89375151	0	36	Inf		chr7	100039801	100040801	20	0	0
chr5	89374351	89375351	0	34	Inf		chr7	100042001	100043001	26	0	0
chr5	89374551	89375551	0	39	Inf		chr7	100042201	100043201	23	0	0
chr5	89374751	89375751	0	41	Inf		chr7	109875201	109876201	24	0	0
chr5	89380551	89381551	0	23	Inf		chr7	120603001	120604001	33	0	0
chr5	89380751	89381751	0	24	Inf		chr7	120732401	120733401	20	0	0
chr5	89453351	89454351	0	32	Inf		chr7	121559401	121560401	72	0	0
chr5	89453551	89454551	0	27	Inf		chr7	121636801	121637801	44	0	0
chr5	89453751	89454751	0	25	Inf		chr7	121862601	121863601	25	0	0
chr5	89455551	89456551	0	25	Inf		chr7	126552401	126553401	21	0	0
chr5	89458351	89459351	0	36	Inf		chr7	131227201	131228201	21	0	0
chr5	89461751	89462751	0	21	Inf		chr7	138915201	138916201	20	0	0
chr5	89461951	89462951	0	22	Inf		chr7	142480401	142481401	22	0	0
chr5	89462151	89463151	0	23	Inf		chr7	142480601	142481601	27	0	0
chr5	89464151	89465151	0	44	Inf		chr7	146766401	146767401	20	0	0
chr5	89470151	89471151	0	41	Inf		chr7	148544001	148545001	31	0	0
chr5	89473151	89474151	0	22	Inf		chr7	150171801	150172801	27	0	0
chr5	89473351	89474351	0	20	Inf		chr7	150934601	150935601	20	0	0
chr5	89473551	89474551	0	20	Inf		chr7	150934801	150935801	20	0	0
chr5	89482151	89483151	0	41	Inf		chr7	150935001	150936001	20	0	0
chr5	89484351	89485351	0	39	Inf		chr7	150937401	150938401	24	0	0
chr5	89486151	89487151	0	22	Inf		chr7	151827201	151828201	21	0	0
chr5	89494351	89495351	0	21	Inf		chr8	3587576	3588576	27	0	0
chr5	89494551	89495551	0	26	Inf		chr8	4745776	4746776	20	0	0
chr5	89494751	89495751	0	20	Inf		chr8	4745976	4746976	22	0	0
chr5	89495951	89496951	0	23	Inf		chr8	4746176	4747176	26	0	0
chr5	89496151	89497151	0	22	Inf		chr8	4746376	4747376	34	0	0
chr5	89498951	89499951	0	21	Inf		chr8	4746576	4747576	29	0	0
chr5	89511351	89512351	0	31	Inf		chr8	4746776	4747776	22	0	0
chr5	89511551	89512551	0	28	Inf		chr8	4746976	4747976	21	0	0
chr5	89511751	89512751	0	26	Inf		chr8	4765776	4766776	20	0	0
chr5	89520951	89521951	0	33	Inf		chr8	5871576	5872576	20	0	0
chr5	89536751	89537751	0	40	Inf		chr8	10973376	10974376	20	0	0
chr5	89555551	89556551	0	31	Inf		chr8	13199376	13200376	46	0	0
chr5	89555751	89556751	0	27	Inf		chr8	13199576	13200576	38	0	0
chr5	89555951	89556951	0	24	Inf		chr8	13199776	13200776	32	0	0
chr5	89561751	89562751	0	26	Inf		chr8	23337576	23338576	25	0	0
chr5	89561951	89562951	0	24	Inf		chr8	26146976	26147976	24	0	0
chr5	89562151	89563151	0	22	Inf		chr8	26147176	26148176	35	0	0
chr5	89562351	89563351	0	25	Inf		chr8	32758376	32759376	21	0	0
chr5	89562551	89563551	0	30	Inf		chr8	35285576	35286576	33	0	0
chr5	89562751	89563751	0	33	Inf		chr8	35285776	35286776	38	0	0
chr5	89562951	89563951	0	29	Inf		chr8	43418776	43419776	24	0	0
chr5	89563151	89564151	0	32	Inf		chr8	43418976	43419976	22	0	0
chr5	89563351	89564351	0	29	Inf		chr8	43681376	43682376	22	0	0
chr5	89563551	89564551	0	24	Inf		chr8	43733176	43734176	22	0	0
chr5	89570551	89571551	0	23	Inf		chr8	43743976	43744976	28	0	0
chr5	89570751	89571751	0	28	Inf		chr8	43748976	43749976	23	0	0
chr5	89570951	89571951	0	28	Inf		chr8	47094976	47095976	21	0	0
chr5	89573951	89574951	0	30	Inf		chr8	47164576	47165576	20	0	0
chr5	89588351	89589351	0	24	Inf		chr8	47164776	47165776	22	0	0
chr5	89597351	89598351	0	21	Inf		chr8	48373376	48374376	23	0	0
chr5	89597551	89598551	0	24	Inf		chr8	48373776	48374776	22	0	0
chr5	89597751	89598751	0	22	Inf		chr8	48373976	48374976	30	0	0
chr5	89616351	89617351	0	21	Inf		chr8	48374176	48375176	32	0	0
chr5	89616551	89617551	0	25	Inf		chr8	55353576	55354576	20	0	0
chr5	89616751	89617751	0	25	Inf		chr8	55353776	55354776	30	0	0
chr5	89616951	89617951	0	22	Inf		chr8	55357976	55358976	27	0	0
chr5	89630151	89631151	0	23	Inf		chr8	59800176	59801176	23	0	0
chr5	89630351	89631351	0	25	Inf		chr8	59804976	59805976	96	0	0
chr5	89651151	89652151	0	20	Inf		chr8	59805176	59806176	60	0	0
chr5	89651351	89652351	0	22	Inf		chr8	62676776	62677776	33	0	0
chr5	89651551	89652551	0	21	Inf		chr8	69682176	69683176	20	0	0
chr5	89654351	89655351	0	20	Inf		chr8	69682376	69683376	20	0	0
chr5	89781751	89782751	0	24	Inf		chr8	72898176	72899176	24	0	0
chr5	93348551	93349551	0	21	Inf		chr8	73018976	73019976	28	0	0
chr5	99438551	99439551	0	22	Inf		chr8	73327176	73328176	27	0	0
chr5	99445351	99446351	0	21	Inf		chr8	73327376	73328376	24	0	0
chr5	99446551	99447551	0	32	Inf		chr8	73327576	73328576	30	0	0
chr5	99446751	99447751	0	30	Inf		chr8	73327776	73328776	32	0	0
chr5	99446951	99447951	0	32	Inf		chr8	73387176	73388176	36	0	0
chr5	99447151	99448151	0	22	Inf		chr8	74208776	74209776	21	0	0
chr5	99447351	99448351	0	23	Inf		chr8	74208976	74209976	22	0	0
chr5	99454151	99455151	0	20	Inf		chr8	84494576	84495576	25	0	0
chr5	99454351	99455351	0	22	Inf		chr8	84910176	84911176	20	0	0
chr5	99455751	99456751	0	20	Inf		chr8	88176576	88177576	25	0	0
chr5	100604151	100605151	0	25	Inf		chr8	88202376	88203376	23	0	0
chr5	101729151	101730151	0	29	Inf		chr8	88202576	88203576	24	0	0
chr5	103638351	103639351	0	23	Inf		chr8	88202776	88203776	20	0	0
chr5	110022151	110023151	0	25	Inf		chr8	90483776	90484776	23	0	0
chr5	114599151	114600151	0	22	Inf		chr8	95197576	95198576	32	0	0
chr5	117481551	117482551	0	20	Inf		chr8	95484576	95485576	33	0	0
chr5	118783951	118784951	0	21	Inf		chr8	101046576	101047576	20	0	0
chr5	118784151	118785151	0	22	Inf		chr8	108951176	108952176	23	0	0
chr5	118784351	118785351	0	21	Inf		chr8	113526776	113527776	42	0	0
chr5	120929751	120930751	0	24	Inf		chr8	113526976	113527976	41	0	0
chr5	126108951	126109951	0	23	Inf		chr8	113527176	113528176	36	0	0
chr5	128100551	128101551	0	24	Inf		chr8	113527376	113528376	30	0	0
chr5	128108151	128109151	0	26	Inf		chr8	113527576	113528576	21	0	0
chr5	128108351	128109351	0	22	Inf		chr8	113527776	113528776	26	0	0
chr5	128153151	128154151	0	24	Inf		chr8	113850776	113851776	39	0	0
chr5	128153351	128154351	0	26	Inf		chr8	113855776	113856776	22	0	0
chr5	128153551	128154551	0	32	Inf		chr8	113855976	113856976	34	0	0
chr5	128153751	128154751	0	31	Inf		chr8	113856176	113857176	31	0	0
chr5	129203151	129204151	0	24	Inf		chr8	113856376	113857376	31	0	0
chr5	130411951	130412951	0	20	Inf		chr8	113856576	113857576	26	0	0
chr5	130412151	130413151	0	23	Inf		chr8	113856776	113857776	31	0	0
chr5	134461151	134462151	0	20	Inf		chr8	115303776	115304776	20	0	0
chr5	137144551	137145551	0	20	Inf		chr8	115368976	115369976	29	0	0
chr5	137144751	137145751	0	21	Inf		chr8	117074976	117075976	22	0	0
chr5	137621351	137622351	0	46	Inf		chr8	117075376	117076376	20	0	0
chr5	139236951	139237951	0	23	Inf		chr8	117075576	117076576	22	0	0
chr5	139271751	139272751	0	40	Inf		chr8	126178576	126179576	50	0	0
chr5	139271951	139272951	0	42	Inf		chr8	126924176	126925176	22	0	0
chr5	139272151	139273151	0	46	Inf		chr8	126950976	126951976	30	0	0
chr5	139272351	139273351	0	48	Inf		chr8	126951176	126952176	28	0	0
chr5	139272551	139273551	0	32	Inf		chr8	126951376	126952376	27	0	0
chr5	142649751	142650751	0	20	Inf		chr8	129389176	129390176	20	0	0
chr5	142649951	142650951	0	23	Inf		chr9	16033651	16034651	28	0	0
chr5	142650151	142651151	0	22	Inf		chr9	16033851	16034851	27	0	0
chr5	144564551	144565551	0	37	Inf		chr9	16034051	16035051	24	0	0
chr5	145764951	145765951	0	28	Inf		chr9	17185051	17186051	22	0	0
chr5	147198151	147199151	0	26	Inf		chr9	17185251	17186251	24	0	0
chr5	147198351	147199351	0	20	Inf		chr9	17185451	17186451	28	0	0
chr5	147223551	147224551	0	28	Inf		chr9	17185651	17186651	22	0	0
chr5	147223751	147224751	0	20	Inf		chr9	19100651	19101651	24	0	0
chr5	147232151	147233151	0	21	Inf		chr9	19100851	19101851	24	0	0
chr5	147232351	147233351	0	31	Inf		chr9	19101051	19102051	23	0	0
chr5	147247751	147248751	0	20	Inf		chr9	19102051	19103051	20	0	0
chr5	147252951	147253951	0	20	Inf		chr9	19102251	19103251	21	0	0
chr5	147253151	147254151	0	22	Inf		chr9	19131051	19132051	22	0	0
chr5	147253351	147254351	0	22	Inf		chr9	19131251	19132251	26	0	0
chr5	147256351	147257351	0	22	Inf		chr9	19131451	19132451	21	0	0
chr5	147258551	147259551	0	20	Inf		chr9	19327451	19328451	21	0	0
chr5	147271351	147272351	0	51	Inf		chr9	19327851	19328851	23	0	0
chr5	147271551	147272551	0	48	Inf		chr9	19328051	19329051	29	0	0
chr5	147271751	147272751	0	29	Inf		chr9	19328251	19329251	25	0	0
chr5	147409551	147410551	0	29	Inf		chr9	19328451	19329451	21	0	0
chr5	147414751	147415751	0	45	Inf		chr9	19328651	19329651	24	0	0
chr5	147414951	147415951	0	47	Inf		chr9	19328851	19329851	23	0	0
chr5	147440751	147441751	0	21	Inf		chr9	19329251	19330251	26	0	0
chr5	147440951	147441951	0	26	Inf		chr9	19329451	19330451	22	0	0
chr5	147462551	147463551	0	26	Inf		chr9	20839451	20840451	39	0	0
chr5	147462751	147463751	0	22	Inf		chr9	21792051	21793051	42	0	0
chr5	151697151	151698151	0	25	Inf		chr9	22959251	22960251	23	0	0
chr5	151723551	151724551	0	28	Inf		chr9	25312651	25313651	21	0	0
chr5	151723751	151724751	0	28	Inf		chr9	32227251	32228251	41	0	0
chr5	151723951	151724951	0	27	Inf		chr9	32227451	32228451	48	0	0
chr5	151724151	151725151	0	26	Inf		chr9	32227651	32228651	53	0	0
chr6	4539401	4540401	0	38	Inf		chr9	32227851	32228851	63	0	0
chr6	4566601	4567601	0	35	Inf		chr9	32228051	32229051	47	0	0
chr6	4566801	4567801	0	33	Inf		chr9	32228251	32229251	38	0	0
chr6	4567001	4568001	0	26	Inf		chr9	32318451	32319451	34	0	0
chr6	4567201	4568201	0	21	Inf		chr9	34580451	34581451	25	0	0
chr6	4567401	4568401	0	26	Inf		chr9	40168051	40169051	23	0	0
chr6	4569001	4570001	0	35	Inf		chr9	40169851	40170851	28	0	0
chr6	4573601	4574601	0	31	Inf		chr9	40170051	40171051	21	0	0
chr6	4573801	4574801	0	26	Inf		chr9	40194651	40195651	20	0	0
chr6	4574001	4575001	0	30	Inf		chr9	40194851	40195851	25	0	0
chr6	4580001	4581001	0	45	Inf		chr9	40195051	40196051	21	0	0
chr6	4580201	4581201	0	59	Inf		chr9	40205051	40206051	33	0	0
chr6	4580401	4581401	0	52	Inf		chr9	40205251	40206251	28	0	0
chr6	4591601	4592601	0	30	Inf		chr9	40223251	40224251	27	0	0
chr6	4591801	4592801	0	29	Inf		chr9	40248651	40249651	31	0	0
chr6	4592001	4593001	0	37	Inf		chr9	44096051	44097051	22	0	0
chr6	4592201	4593201	0	35	Inf		chr9	44096251	44097251	22	0	0
chr6	4592801	4593801	0	22	Inf		chr9	54547251	54548251	35	0	0
chr6	4762801	4763801	0	31	Inf		chr9	54547451	54548451	46	0	0
chr6	5092001	5093001	0	30	Inf		chr9	71504051	71505051	20	0	0
chr6	5103601	5104601	0	22	Inf		chr9	71590651	71591651	22	0	0
chr6	5694601	5695601	0	47	Inf		chr9	71590851	71591851	29	0	0
chr6	5707001	5708001	0	51	Inf		chr9	71591051	71592051	27	0	0
chr6	5709601	5710601	0	25	Inf		chr9	71591251	71592251	26	0	0
chr6	5709801	5710801	0	24	Inf		chr9	97180251	97181251	24	0	0
chr6	5734801	5735801	0	43	Inf		chr9	107151251	107152251	31	0	0
chr6	5747601	5748601	0	38	Inf		chr9	107163851	107164851	21	0	0
chr6	5747801	5748801	0	45	Inf		chr9	107164251	107165251	23	0	0
chr6	5757601	5758601	0	52	Inf		chr9	120501451	120502451	21	0	0
chr6	5776801	5777801	0	30	Inf		chr9	120501651	120502651	20	0	0
chr6	5777001	5778001	0	31	Inf		chr9	121510851	121511851	30	0	0
chr6	5777201	5778201	0	35	Inf		chr9	121931051	121932051	23	0	0
chr6	5777401	5778401	0	45	Inf		chr9	121931251	121932251	21	0	0
chr6	5778801	5779801	0	30	Inf		chr9	122728651	122729651	21	0	0
chr6	5781201	5782201	0	30	Inf		chr10	5388326	5389326	43	0	0
chr6	5781401	5782401	0	29	Inf		chr10	5569126	5570126	35	0	0
chr6	5810201	5811201	0	37	Inf		chr10	5569326	5570326	27	0	0
chr6	5810401	5811401	0	43	Inf		chr10	5569526	5570526	25	0	0
chr6	5810601	5811601	0	45	Inf		chr10	5569726	5570726	28	0	0
chr6	5810801	5811801	0	42	Inf		chr10	5587526	5588526	56	0	0
chr6	5814801	5815801	0	23	Inf		chr10	5587726	5588726	59	0	0
chr6	5817801	5818801	0	49	Inf		chr10	5645326	5646326	33	0	0
chr6	5835601	5836601	0	52	Inf		chr10	7314726	7315726	26	0	0
chr6	5835801	5836801	0	41	Inf		chr10	7314926	7315926	26	0	0
chr6	5836001	5837001	0	25	Inf		chr10	7328926	7329926	20	0	0
chr6	5851401	5852401	0	22	Inf		chr10	9106926	9107926	20	0	0
chr6	5852201	5853201	0	25	Inf		chr10	9270126	9271126	23	0	0
chr6	5852401	5853401	0	30	Inf		chr10	9383326	9384326	26	0	0
chr6	5854601	5855601	0	21	Inf		chr10	9395926	9396926	62	0	0
chr6	5854801	5855801	0	25	Inf		chr10	23521126	23522126	22	0	0
chr6	5866001	5867001	0	30	Inf		chr10	23521326	23522326	26	0	0
chr6	5866201	5867201	0	33	Inf		chr10	44246726	44247726	26	0	0
chr6	5866401	5867401	0	25	Inf		chr10	44246926	44247926	33	0	0
chr6	5871801	5872801	0	41	Inf		chr10	44247126	44248126	43	0	0
chr6	5873001	5874001	0	35	Inf		chr10	44247326	44248326	44	0	0
chr6	5873201	5874201	0	25	Inf		chr10	44247526	44248526	56	0	0
chr6	5879801	5880801	0	28	Inf		chr10	44247726	44248726	60	0	0
chr6	5880001	5881001	0	28	Inf		chr10	44247926	44248926	53	0	0
chr6	5884401	5885401	0	23	Inf		chr10	61158126	61159126	20	0	0
chr6	5884601	5885601	0	29	Inf		chr10	61212326	61213326	27	0	0
chr6	5911601	5912601	0	26	Inf		chr10	61212526	61213526	29	0	0
chr6	5915801	5916801	0	24	Inf		chr10	72768326	72769326	27	0	0
chr6	5916001	5917001	0	26	Inf		chr10	81567726	81568726	31	0	0
chr6	5916201	5917201	0	25	Inf		chr10	81567926	81568926	27	0	0
chr6	5916401	5917401	0	20	Inf		chr10	90291726	90292726	33	0	0
chr6	5931001	5932001	0	32	Inf		chr10	95306526	95307526	28	0	0
chr6	5936401	5937401	0	25	Inf		chr10	95306726	95307726	30	0	0
chr6	5940201	5941201	0	42	Inf		chr10	95306926	95307926	34	0	0
chr6	5948201	5949201	0	26	Inf		chr10	96186526	96187526	20	0	0
chr6	5948401	5949401	0	31	Inf		chr10	97789326	97790326	20	0	0
chr6	5964401	5965401	0	25	Inf		chr10	106107326	106108326	20	0	0
chr6	5966401	5967401	0	32	Inf		chr10	114196326	114197326	22	0	0
chr6	5978401	5979401	0	24	Inf		chr10	118890926	118891926	22	0	0
chr6	6201801	6202801	0	23	Inf		chr10	118891126	118892126	28	0	0
chr6	6202001	6203001	0	21	Inf		chr10	126763326	126764326	39	0	0
chr6	6360601	6361601	0	29	Inf		chr10	126765126	126766126	48	0	0
chr6	6572801	6573801	0	23	Inf		chr10	129436126	129437126	22	0	0
chr6	6602601	6603601	0	37	Inf		chr11	6963276	6964276	25	0	0
chr6	6602801	6603801	0	37	Inf		chr11	11782276	11783276	21	0	0
chr6	6603001	6604001	0	39	Inf		chr11	16651076	16652076	32	0	0
chr6	6603201	6604201	0	33	Inf		chr11	16651276	16652276	28	0	0
chr6	6607801	6608801	0	24	Inf		chr11	18771276	18772276	46	0	0
chr6	11259401	11260401	0	25	Inf		chr11	44458676	44459676	21	0	0
chr6	11259601	11260601	0	21	Inf		chr11	44458876	44459876	21	0	0
chr6	13666001	13667001	0	25	Inf		chr11	44459076	44460076	21	0	0
chr6	13730401	13731401	0	24	Inf		chr11	44459276	44460276	21	0	0
chr6	13730601	13731601	0	24	Inf		chr11	44565276	44566276	23	0	0
chr6	13730801	13731801	0	34	Inf		chr11	50503276	50504276	25	0	0
chr6	14116801	14117801	0	25	Inf		chr11	50503476	50504476	23	0	0
chr6	14173601	14174601	0	37	Inf		chr11	50534276	50535276	22	0	0
chr6	14185001	14186001	0	33	Inf		chr11	50546876	50547876	32	0	0
chr6	16586201	16587201	0	20	Inf		chr11	50552476	50553476	20	0	0
chr6	18204401	18205401	0	25	Inf		chr11	50553076	50554076	20	0	0
chr6	18204601	18205601	0	30	Inf		chr11	53292676	53293676	20	0	0
chr6	18204801	18205801	0	30	Inf		chr11	83004276	83005276	25	0	0
chr6	18205001	18206001	0	32	Inf		chr11	83004476	83005476	27	0	0
chr6	18296201	18297201	0	21	Inf		chr11	83004676	83005676	29	0	0
chr6	21780001	21781001	0	21	Inf		chr11	83004876	83005876	36	0	0
chr6	21780201	21781201	0	27	Inf		chr11	83005076	83006076	31	0	0
chr6	21780401	21781401	0	24	Inf		chr11	83664476	83665476	20	0	0
chr6	21780601	21781601	0	24	Inf		chr11	85199676	85200676	36	0	0
chr6	21780801	21781801	0	22	Inf		chr11	85314076	85315076	21	0	0
chr6	21781001	21782001	0	23	Inf		chr11	85650876	85651876	42	0	0
chr6	21787201	21788201	0	21	Inf		chr11	85651076	85652076	29	0	0
chr6	24064401	24065401	0	21	Inf		chr11	85655276	85656276	39	0	0
chr6	24064601	24065601	0	24	Inf		chr11	96145876	96146876	24	0	0
chr6	24844001	24845001	0	20	Inf		chr11	96146076	96147076	26	0	0
chr6	34127601	34128601	0	34	Inf		chr11	96146276	96147276	20	0	0
chr6	34127801	34128801	0	34	Inf		chr11	96154876	96155876	86	0	0
chr6	35905201	35906201	0	25	Inf		chr11	96156276	96157276	33	0	0
chr6	35905401	35906401	0	29	Inf		chr11	96156476	96157476	50	0	0
chr6	40150801	40151801	0	30	Inf		chr11	96156676	96157676	49	0	0
chr6	40151001	40152001	0	29	Inf		chr11	96159876	96160876	41	0	0
chr6	40560201	40561201	0	38	Inf		chr11	96160076	96161076	38	0	0
chr6	40560401	40561401	0	35	Inf		chr11	96161676	96162676	35	0	0
chr6	40560601	40561601	0	32	Inf		chr11	96161876	96162876	41	0	0
chr6	40560801	40561801	0	27	Inf		chr11	96162076	96163076	42	0	0
chr6	50688801	50689801	0	21	Inf		chr11	96162276	96163276	48	0	0
chr6	50689001	50690001	0	21	Inf		chr11	96162476	96163476	53	0	0
chr6	50894201	50895201	0	22	Inf		chr11	96162676	96163676	60	0	0
chr6	50894401	50895401	0	24	Inf		chr11	96164076	96165076	96	0	0
chr6	50894601	50895601	0	27	Inf		chr11	96164276	96165276	96	0	0
chr6	50894801	50895801	0	35	Inf		chr11	96164476	96165476	75	0	0
chr6	50895001	50896001	0	31	Inf		chr11	96164676	96165676	67	0	0
chr6	50895201	50896201	0	27	Inf		chr11	96164876	96165876	68	0	0
chr6	50895401	50896401	0	24	Inf		chr11	96165076	96166076	56	0	0
chr6	50962201	50963201	0	23	Inf		chr11	96165276	96166276	51	0	0
chr6	50962401	50963401	0	26	Inf		chr11	96165476	96166476	41	0	0
chr6	51047201	51048201	0	21	Inf		chr11	96165676	96166676	42	0	0
chr6	51462801	51463801	0	22	Inf		chr11	96167076	96168076	84	0	0
chr6	51463001	51464001	0	21	Inf		chr11	96167276	96168276	89	0	0
chr6	53411801	53412801	0	24	Inf		chr11	96167476	96168476	82	0	0
chr6	53412401	53413401	0	21	Inf		chr11	96170476	96171476	85	0	0
chr6	53430001	53431001	0	24	Inf		chr11	96170676	96171676	90	0	0
chr6	53448601	53449601	0	25	Inf		chr11	96170876	96171876	82	0	0
chr6	53481801	53482801	0	25	Inf		chr11	96171076	96172076	91	0	0
chr6	53482001	53483001	0	28	Inf		chr11	96171276	96172276	94	0	0
chr6	53482201	53483201	0	30	Inf		chr11	96174676	96175676	62	0	0
chr6	53507401	53508401	0	31	Inf		chr11	96174876	96175876	46	0	0
chr6	53507601	53508601	0	27	Inf		chr11	96175076	96176076	49	0	0
chr6	55359201	55360201	0	21	Inf		chr11	96175276	96176276	40	0	0
chr6	55359401	55360401	0	21	Inf		chr11	96175476	96176476	46	0	0
chr6	55359601	55360601	0	21	Inf		chr11	96175676	96176676	60	0	0
chr6	55441001	55442001	0	22	Inf		chr11	96175876	96176876	81	0	0
chr6	56171801	56172801	0	20	Inf		chr11	96182876	96183876	84	0	0
chr6	64468201	64469201	0	20	Inf		chr11	96186476	96187476	48	0	0
chr6	64513401	64514401	0	27	Inf		chr11	96186676	96187676	54	0	0
chr6	67385001	67386001	0	33	Inf		chr11	96186876	96187876	51	0	0
chr6	67385201	67386201	0	31	Inf		chr11	96187076	96188076	52	0	0
chr6	68311801	68312801	0	22	Inf		chr11	96187276	96188276	82	0	0
chr6	68312001	68313001	0	26	Inf		chr11	96187476	96188476	100	0	0
chr6	68312201	68313201	0	27	Inf		chr11	96187676	96188676	130	0	0
chr6	71181201	71182201	0	26	Inf		chr11	96187876	96188876	144	0	0
chr6	71181401	71182401	0	26	Inf		chr11	96188076	96189076	160	0	0
chr6	71251801	71252801	0	29	Inf		chr11	96188276	96189276	141	0	0
chr6	73314401	73315401	0	22	Inf		chr11	96193876	96194876	25	0	0
chr6	73314601	73315601	0	26	Inf		chr11	96194076	96195076	26	0	0
chr6	73319601	73320601	0	23	Inf		chr11	96194276	96195276	49	0	0
chr6	73319801	73320801	0	21	Inf		chr11	96194476	96195476	64	0	0
chr6	73320001	73321001	0	22	Inf		chr11	96194676	96195676	90	0	0
chr6	74838001	74839001	0	22	Inf		chr11	96194876	96195876	91	0	0
chr6	80900601	80901601	0	24	Inf		chr11	96207276	96208276	38	0	0
chr6	81005201	81006201	0	27	Inf		chr11	97489676	97490676	21	0	0
chr6	81142401	81143401	0	21	Inf		chr11	100929876	100930876	23	0	0
chr6	81142801	81143801	0	26	Inf		chr11	100930076	100931076	22	0	0
chr6	81326201	81327201	0	28	Inf		chr11	100930276	100931276	21	0	0
chr6	81326401	81327401	0	30	Inf		chr11	108783676	108784676	26	0	0
chr6	81326601	81327601	0	27	Inf		chr11	108783876	108784876	25	0	0
chr6	81332001	81333001	0	23	Inf		chr11	109605076	109606076	21	0	0
chr6	83996001	83997001	0	26	Inf		chr11	109605276	109606276	25	0	0
chr6	83996201	83997201	0	27	Inf		chr11	113877476	113878476	22	0	0
chr6	88802801	88803801	0	28	Inf		chr11	120514076	120515076	20	0	0
chr6	88803001	88804001	0	34	Inf		chr11	120521076	120522076	20	0	0
chr6	94773001	94774001	0	20	Inf		chr12	8073326	8074326	21	0	0
chr6	96147401	96148401	0	21	Inf		chr12	12449926	12450926	23	0	0
chr6	96271001	96272001	0	20	Inf		chr12	34111926	34112926	20	0	0
chr6	98520201	98521201	0	22	Inf		chr12	38524526	38525526	20	0	0
chr6	101208801	101209801	0	23	Inf		chr12	38524726	38525726	22	0	0
chr6	101591001	101592001	0	35	Inf		chr12	39314526	39315526	20	0	0
chr6	104541201	104542201	0	25	Inf		chr12	55619326	55620326	20	0	0
chr6	104575401	104576401	0	25	Inf		chr12	55619726	55620726	26	0	0
chr6	110117001	110118001	0	20	Inf		chr12	57797526	57798526	27	0	0
chr6	110294601	110295601	0	33	Inf		chr12	57800726	57801726	47	0	0
chr6	114301001	114302001	0	20	Inf		chr12	57800926	57801926	46	0	0
chr6	114301201	114302201	0	20	Inf		chr12	57801126	57802126	73	0	0
chr6	114317201	114318201	0	24	Inf		chr12	57803526	57804526	95	0	0
chr6	114317401	114318401	0	23	Inf		chr12	57803726	57804726	88	0	0
chr6	118118001	118119001	0	22	Inf		chr12	57803926	57804926	78	0	0
chr6	120163001	120164001	0	23	Inf		chr12	57804126	57805126	61	0	0
chr6	122659601	122660601	0	20	Inf		chr12	57809326	57810326	64	0	0
chr6	122708001	122709001	0	20	Inf		chr12	57812526	57813526	55	0	0
chr6	125532001	125533001	0	20	Inf		chr12	57812726	57813726	54	0	0
chr6	126176201	126177201	0	30	Inf		chr12	58635326	58636326	29	0	0
chr6	126178601	126179601	0	32	Inf		chr12	58639126	58640126	48	0	0
chr6	128941601	128942601	0	21	Inf		chr12	58642526	58643526	76	0	0
chr6	129097401	129098401	0	28	Inf		chr12	58642726	58643726	55	0	0
chr6	132216001	132217001	0	27	Inf		chr12	58642926	58643926	37	0	0
chr6	132216201	132217201	0	24	Inf		chr12	58643126	58644126	28	0	0
chr6	132216401	132217401	0	28	Inf		chr12	58643326	58644326	23	0	0
chr6	132898201	132899201	0	23	Inf		chr12	58643526	58644526	25	0	0
chr6	132898401	132899401	0	24	Inf		chr12	70842926	70843926	21	0	0
chr6	135853601	135854601	0	25	Inf		chr12	82734526	82735526	36	0	0
chr6	135909401	135910401	0	25	Inf		chr12	82744126	82745126	50	0	0
chr6	136640601	136641601	0	46	Inf		chr12	82744326	82745326	39	0	0
chr6	137647601	137648601	0	29	Inf		chr12	82744526	82745526	30	0	0
chr6	137893001	137894001	0	26	Inf		chr12	82744726	82745726	26	0	0
chr6	137893201	137894201	0	26	Inf		chr12	82744926	82745926	26	0	0
chr6	142513801	142514801	0	21	Inf		chr12	82745126	82746126	29	0	0
chr6	143085401	143086401	0	28	Inf		chr12	82749926	82750926	29	0	0
chr6	147742001	147743001	0	20	Inf		chr12	82750126	82751126	33	0	0
chr7	23622001	23623001	0	29	Inf		chr12	82750326	82751326	35	0	0
chr7	23702201	23703201	0	20	Inf		chr12	82750526	82751526	28	0	0
chr7	25800801	25801801	0	22	Inf		chr12	82778526	82779526	33	0	0
chr7	25801001	25802001	0	23	Inf		chr12	82778726	82779726	27	0	0
chr7	25801201	25802201	0	25	Inf		chr12	82778926	82779926	29	0	0
chr7	25801401	25802401	0	21	Inf		chr12	82779126	82780126	32	0	0
chr7	25806201	25807201	0	34	Inf		chr12	82787326	82788326	21	0	0
chr7	25806401	25807401	0	31	Inf		chr12	82818726	82819726	21	0	0
chr7	25806601	25807601	0	21	Inf		chr12	82818926	82819926	23	0	0
chr7	25823001	25824001	0	23	Inf		chr12	82834926	82835926	20	0	0
chr7	25823201	25824201	0	27	Inf		chr12	82835126	82836126	21	0	0
chr7	25823401	25824401	0	26	Inf		chr12	82861126	82862126	22	0	0
chr7	25823601	25824601	0	24	Inf		chr12	93242326	93243326	21	0	0
chr7	25846201	25847201	0	20	Inf		chr12	95247526	95248526	23	0	0
chr7	25846401	25847401	0	20	Inf		chr12	95247726	95248726	21	0	0
chr7	25846801	25847801	0	22	Inf		chr12	95247926	95248926	23	0	0
chr7	37389801	37390801	0	27	Inf		chr12	106399726	106400726	20	0	0
chr7	37390001	37391001	0	35	Inf		chr13	13694476	13695476	22	0	0
chr7	37390201	37391201	0	37	Inf		chr13	13876076	13877076	20	0	0
chr7	37390401	37391401	0	32	Inf		chr13	18969076	18970076	23	0	0
chr7	37390601	37391601	0	30	Inf		chr13	20253676	20254676	23	0	0
chr7	37390801	37391801	0	20	Inf		chr13	20253876	20254876	23	0	0
chr7	37762601	37763601	0	20	Inf		chr13	20254076	20255076	24	0	0
chr7	38621201	38622201	0	23	Inf		chr13	20256676	20257676	24	0	0
chr7	38637401	38638401	0	20	Inf		chr13	20264276	20265276	24	0	0
chr7	38637601	38638601	0	20	Inf		chr13	20265476	20266476	24	0	0
chr7	49719601	49720601	0	28	Inf		chr13	20265676	20266676	27	0	0
chr7	49719801	49720801	0	26	Inf		chr13	20265876	20266876	25	0	0
chr7	49720001	49721001	0	25	Inf		chr13	20276076	20277076	24	0	0
chr7	50005801	50006801	0	22	Inf		chr13	20285876	20286876	43	0	0
chr7	50059201	50060201	0	20	Inf		chr13	20288076	20289076	33	0	0
chr7	50059401	50060401	0	20	Inf		chr13	20316476	20317476	22	0	0
chr7	50211801	50212801	0	21	Inf		chr13	20316676	20317676	32	0	0
chr7	52835801	52836801	0	20	Inf		chr13	20316876	20317876	41	0	0
chr7	56405801	56406801	0	20	Inf		chr13	20317076	20318076	43	0	0
chr7	76881201	76882201	0	20	Inf		chr13	20325676	20326676	20	0	0
chr7	80080201	80081201	0	23	Inf		chr13	20362876	20363876	52	0	0
chr7	80080401	80081401	0	23	Inf		chr13	20414876	20415876	27	0	0
chr7	80080601	80081601	0	22	Inf		chr13	20415076	20416076	20	0	0
chr7	80346201	80347201	0	21	Inf		chr13	20415276	20416276	21	0	0
chr7	80346401	80347401	0	27	Inf		chr13	20440476	20441476	21	0	0
chr7	80346601	80347601	0	26	Inf		chr13	20581476	20582476	22	0	0
chr7	80346801	80347801	0	27	Inf		chr13	20585076	20586076	23	0	0
chr7	80347001	80348001	0	26	Inf		chr13	20587476	20588476	37	0	0
chr7	80347201	80348201	0	22	Inf		chr13	20587676	20588676	31	0	0
chr7	80394401	80395401	0	23	Inf		chr13	20587876	20588876	27	0	0
chr7	86237801	86238801	0	30	Inf		chr13	20588076	20589076	30	0	0
chr7	86238001	86239001	0	25	Inf		chr13	31084676	31085676	20	0	0
chr7	90257801	90258801	0	21	Inf		chr13	31370476	31371476	40	0	0
chr7	96171601	96172601	0	20	Inf		chr13	31370676	31371676	48	0	0
chr7	96563001	96564001	0	24	Inf		chr13	31381676	31382676	22	0	0
chr7	97633801	97634801	0	21	Inf		chr13	31488476	31489476	20	0	0
chr7	97634001	97635001	0	26	Inf		chr13	31497676	31498676	38	0	0
chr7	97683801	97684801	0	20	Inf		chr13	31499876	31500876	36	0	0
chr7	98314601	98315601	0	20	Inf		chr13	31634676	31635676	21	0	0
chr7	98366401	98367401	0	30	Inf		chr13	31710676	31711676	53	0	0
chr7	98368601	98369601	0	23	Inf		chr13	31710876	31711876	50	0	0
chr7	102138801	102139801	0	27	Inf		chr13	31711076	31712076	54	0	0
chr7	102139001	102140001	0	29	Inf		chr13	31715276	31716276	44	0	0
chr7	102379801	102380801	0	22	Inf		chr13	31715476	31716476	43	0	0
chr7	102380001	102381001	0	24	Inf		chr13	31715676	31716676	51	0	0
chr7	102380201	102381201	0	24	Inf		chr13	31720676	31721676	28	0	0
chr7	102391801	102392801	0	21	Inf		chr13	31720876	31721876	31	0	0
chr7	102989801	102990801	0	23	Inf		chr13	31721076	31722076	28	0	0
chr7	102990001	102991001	0	25	Inf		chr13	31721276	31722276	32	0	0
chr7	102990201	102991201	0	23	Inf		chr13	31721476	31722476	32	0	0
chr7	103876801	103877801	0	20	Inf		chr13	31723076	31724076	44	0	0
chr7	111329401	111330401	0	20	Inf		chr13	31723276	31724276	32	0	0
chr7	111329601	111330601	0	23	Inf		chr13	31723476	31724476	21	0	0
chr7	111330201	111331201	0	25	Inf		chr13	31726676	31727676	23	0	0
chr7	111330401	111331401	0	22	Inf		chr13	37601276	37602276	20	0	0
chr7	111330601	111331601	0	20	Inf		chr13	37601476	37602476	20	0	0
chr7	118286001	118287001	0	20	Inf		chr13	37742676	37743676	21	0	0
chr7	130965801	130966801	0	20	Inf		chr13	40803876	40804876	26	0	0
chr7	135270601	135271601	0	27	Inf		chr13	40810276	40811276	20	0	0
chr7	135780801	135781801	0	20	Inf		chr13	40811476	40812476	26	0	0
chr7	143587801	143588801	0	20	Inf		chr13	40814876	40815876	23	0	0
chr7	144387001	144388001	0	20	Inf		chr13	40815076	40816076	25	0	0
chr7	144428201	144429201	0	21	Inf		chr13	40815276	40816276	26	0	0
chr7	144428401	144429401	0	24	Inf		chr13	40815476	40816476	31	0	0
chr7	144428601	144429601	0	22	Inf		chr13	40815676	40816676	30	0	0
chr7	144428801	144429801	0	20	Inf		chr13	40815876	40816876	27	0	0
chr7	144434001	144435001	0	27	Inf		chr13	40816076	40817076	32	0	0
chr7	144434201	144435201	0	27	Inf		chr13	40816276	40817276	31	0	0
chr7	144434401	144435401	0	36	Inf		chr13	40816476	40817476	36	0	0
chr7	144434601	144435601	0	30	Inf		chr13	40822276	40823276	99	0	0
chr7	144434801	144435801	0	30	Inf		chr13	40822476	40823476	103	0	0
chr7	144435001	144436001	0	27	Inf		chr13	40822676	40823676	92	0	0
chr7	144435201	144436201	0	23	Inf		chr13	40822876	40823876	81	0	0
chr7	144435401	144436401	0	21	Inf		chr13	40823076	40824076	58	0	0
chr7	144441001	144442001	0	22	Inf		chr13	40823276	40824276	54	0	0
chr7	144441201	144442201	0	25	Inf		chr13	40824476	40825476	30	0	0
chr7	144441401	144442401	0	26	Inf		chr13	40824676	40825676	22	0	0
chr7	144441601	144442601	0	30	Inf		chr13	40824876	40825876	23	0	0
chr7	144441801	144442801	0	27	Inf		chr13	40825076	40826076	33	0	0
chr7	144442001	144443001	0	22	Inf		chr13	40825276	40826276	35	0	0
chr7	144443801	144444801	0	21	Inf		chr13	48614076	48615076	23	0	0
chr7	144446801	144447801	0	27	Inf		chr13	50745076	50746076	23	0	0
chr7	144447001	144448001	0	21	Inf		chr13	53492476	53493476	34	0	0
chr7	144447401	144448401	0	22	Inf		chr13	53492676	53493676	41	0	0
chr7	144451001	144452001	0	23	Inf		chr13	55924476	55925476	55	0	0
chr7	144453601	144454601	0	20	Inf		chr13	55924676	55925676	40	0	0
chr7	144453801	144454801	0	22	Inf		chr13	55925876	55926876	49	0	0
chr7	144454001	144455001	0	25	Inf		chr13	55926076	55927076	51	0	0
chr7	144454201	144455201	0	26	Inf		chr13	55926276	55927276	42	0	0
chr7	144454401	144455401	0	22	Inf		chr13	55926476	55927476	33	0	0
chr7	144455001	144456001	0	20	Inf		chr13	55926676	55927676	28	0	0
chr7	144455201	144456201	0	22	Inf		chr13	55926876	55927876	29	0	0
chr7	144460401	144461401	0	22	Inf		chr13	55927076	55928076	31	0	0
chr7	144460601	144461601	0	21	Inf		chr13	55927276	55928276	26	0	0
chr7	144483601	144484601	0	21	Inf		chr13	55927476	55928476	29	0	0
chr7	144483801	144484801	0	23	Inf		chr13	55927676	55928676	43	0	0
chr7	144484201	144485201	0	22	Inf		chr13	55927876	55928876	55	0	0
chr7	144484401	144485401	0	20	Inf		chr13	55928076	55929076	57	0	0
chr7	144488801	144489801	0	30	Inf		chr13	55928276	55929276	65	0	0
chr7	144489001	144490001	0	27	Inf		chr13	55929876	55930876	54	0	0
chr7	144489201	144490201	0	25	Inf		chr13	55930076	55931076	59	0	0
chr7	144492201	144493201	0	29	Inf		chr13	55930276	55931276	76	0	0
chr7	144492401	144493401	0	26	Inf		chr13	55932476	55933476	28	0	0
chr7	144492601	144493601	0	21	Inf		chr13	55932676	55933676	42	0	0
chr7	144497401	144498401	0	25	Inf		chr13	55937276	55938276	57	0	0
chr7	144497601	144498601	0	33	Inf		chr13	56854076	56855076	27	0	0
chr7	144497801	144498801	0	35	Inf		chr13	56854276	56855276	23	0	0
chr7	144799601	144800601	0	20	Inf		chr13	56854476	56855476	23	0	0
chr7	144799801	144800801	0	20	Inf		chr13	59098476	59099476	20	0	0
chr7	145121201	145122201	0	24	Inf		chr13	62752476	62753476	22	0	0
chr8	6244176	6245176	0	36	Inf		chr13	62752676	62753676	25	0	0
chr8	6314576	6315576	0	24	Inf		chr13	62752876	62753876	26	0	0
chr8	6314776	6315776	0	21	Inf		chr13	67464676	67465676	21	0	0
chr8	6314976	6315976	0	22	Inf		chr13	83864476	83865476	70	0	0
chr8	6423176	6424176	0	28	Inf		chr13	83864676	83865676	83	0	0
chr8	6423376	6424376	0	24	Inf		chr13	83868476	83869476	116	0	0
chr8	6515176	6516176	0	23	Inf		chr13	83870876	83871876	55	0	0
chr8	7990376	7991376	0	34	Inf		chr13	83871076	83872076	58	0	0
chr8	8770576	8771576	0	20	Inf		chr13	83872276	83873276	55	0	0
chr8	8770776	8771776	0	26	Inf		chr13	83873676	83874676	199	0	0
chr8	8770976	8771976	0	24	Inf		chr13	83873876	83874876	197	0	0
chr8	8773176	8774176	0	21	Inf		chr13	83874076	83875076	218	0	0
chr8	8812176	8813176	0	22	Inf		chr13	83874276	83875276	199	0	0
chr8	10602176	10603176	0	21	Inf		chr13	83874476	83875476	164	0	0
chr8	11592576	11593576	0	20	Inf		chr13	83874676	83875676	158	0	0
chr8	25545976	25546976	0	29	Inf		chr13	83874876	83875876	171	0	0
chr8	25784976	25785976	0	24	Inf		chr13	83883276	83884276	70	0	0
chr8	25785176	25786176	0	22	Inf		chr13	83883476	83884476	74	0	0
chr8	33408976	33409976	0	21	Inf		chr13	97695876	97696876	35	0	0
chr8	40861176	40862176	0	39	Inf		chr13	103981676	103982676	21	0	0
chr8	41025176	41026176	0	23	Inf		chr13	104467076	104468076	23	0	0
chr8	49537576	49538576	0	22	Inf		chr13	104467276	104468276	23	0	0
chr8	49537776	49538776	0	24	Inf		chr13	109009076	109010076	24	0	0
chr8	76093376	76094376	0	21	Inf		chr13	116180476	116181476	26	0	0
chr8	84094976	84095976	0	20	Inf		chr13	116279076	116280076	23	0	0
chr8	85706376	85707376	0	35	Inf		chr13	117091876	117092876	65	0	0
chr8	85706576	85707576	0	35	Inf		chr13	117092076	117093076	75	0	0
chr8	85763176	85764176	0	23	Inf		chr13	117092276	117093276	65	0	0
chr8	85765776	85766776	0	27	Inf		chr13	117092476	117093476	57	0	0
chr8	85767976	85768976	0	24	Inf		chr13	117092676	117093676	64	0	0
chr8	85773176	85774176	0	20	Inf		chr13	117111876	117112876	22	0	0
chr8	85773376	85774376	0	25	Inf		chr13	117112076	117113076	21	0	0
chr8	85773576	85774576	0	23	Inf		chr13	117121076	117122076	24	0	0
chr8	85782376	85783376	0	21	Inf		chr14	23904251	23905251	23	0	0
chr8	121847576	121848576	0	48	Inf		chr14	24145251	24146251	20	0	0
chr8	122522376	122523376	0	27	Inf		chr14	24145451	24146451	20	0	0
chr9	7899651	7900651	0	20	Inf		chr14	24407251	24408251	21	0	0
chr9	11148251	11149251	0	20	Inf		chr14	24438651	24439651	24	0	0
chr9	11622051	11623051	0	21	Inf		chr14	29494451	29495451	22	0	0
chr9	13863851	13864851	0	26	Inf		chr14	46116251	46117251	22	0	0
chr9	19825851	19826851	0	20	Inf		chr14	46116451	46117451	25	0	0
chr9	23624851	23625851	0	20	Inf		chr14	49989451	49990451	20	0	0
chr9	24643251	24644251	0	30	Inf		chr14	58382651	58383651	20	0	0
chr9	24818451	24819451	0	39	Inf		chr14	60997251	60998251	23	0	0
chr9	27590651	27591651	0	22	Inf		chr14	63816251	63817251	52	0	0
chr9	27727651	27728651	0	23	Inf		chr14	63817451	63818451	28	0	0
chr9	27824651	27825651	0	24	Inf		chr14	65722651	65723651	26	0	0
chr9	28629251	28630251	0	21	Inf		chr14	65722851	65723851	33	0	0
chr9	29352051	29353051	0	20	Inf		chr14	77425451	77426451	26	0	0
chr9	30045451	30046451	0	24	Inf		chr14	77425651	77426651	26	0	0
chr9	30045651	30046651	0	22	Inf		chr14	77477651	77478651	52	0	0
chr9	42215651	42216651	0	20	Inf		chr14	77477851	77478851	67	0	0
chr9	47647051	47648051	0	21	Inf		chr14	77478051	77479051	72	0	0
chr9	56385251	56386251	0	21	Inf		chr14	77478251	77479251	78	0	0
chr9	56702451	56703451	0	20	Inf		chr14	77482051	77483051	27	0	0
chr9	73369451	73370451	0	23	Inf		chr14	77493851	77494851	56	0	0
chr9	73609051	73610051	0	24	Inf		chr14	122861051	122862051	28	0	0
chr9	75431451	75432451	0	25	Inf		chr14	122861251	122862251	26	0	0
chr9	75444051	75445051	0	25	Inf		chr14	122861451	122862451	52	0	0
chr9	76120851	76121851	0	20	Inf		chr14	122872251	122873251	97	0	0
chr9	76408851	76409851	0	25	Inf		chr14	122875651	122876651	60	0	0
chr9	76450051	76451051	0	22	Inf		chr14	122877251	122878251	63	0	0
chr9	76652251	76653251	0	22	Inf		chr14	122877451	122878451	43	0	0
chr9	76867051	76868051	0	20	Inf		chr14	122877651	122878651	44	0	0
chr9	77216451	77217451	0	43	Inf		chr14	122877851	122878851	55	0	0
chr9	77230051	77231051	0	22	Inf		chr15	5055776	5056776	48	0	0
chr9	80403251	80404251	0	24	Inf		chr15	5055976	5056976	42	0	0
chr9	81863651	81864651	0	23	Inf		chr15	5056176	5057176	28	0	0
chr9	81864051	81865051	0	27	Inf		chr15	5056376	5057376	24	0	0
chr9	81885251	81886251	0	20	Inf		chr15	5056576	5057576	26	0	0
chr9	81885451	81886451	0	20	Inf		chr15	10758776	10759776	20	0	0
chr9	81885651	81886651	0	25	Inf		chr15	25874376	25875376	20	0	0
chr9	81885851	81886851	0	22	Inf		chr15	26367176	26368176	22	0	0
chr9	81918651	81919651	0	32	Inf		chr15	32175376	32176376	21	0	0
chr9	85901851	85902851	0	22	Inf		chr15	32175576	32176576	23	0	0
chr9	87219851	87220851	0	29	Inf		chr15	32175976	32176976	32	0	0
chr9	87397851	87398851	0	21	Inf		chr15	32176176	32177176	33	0	0
chr9	87451051	87452051	0	23	Inf		chr15	32178576	32179576	47	0	0
chr9	87559251	87560251	0	34	Inf		chr15	32178776	32179776	42	0	0
chr9	87559651	87560651	0	23	Inf		chr15	32233376	32234376	26	0	0
chr9	87559851	87560851	0	26	Inf		chr15	32374776	32375776	22	0	0
chr9	87560051	87561051	0	36	Inf		chr15	32384776	32385776	28	0	0
chr9	87560251	87561251	0	40	Inf		chr15	32384976	32385976	49	0	0
chr9	87560451	87561451	0	40	Inf		chr15	32394376	32395376	22	0	0
chr9	89918251	89919251	0	22	Inf		chr15	32460976	32461976	23	0	0
chr9	89918451	89919451	0	29	Inf		chr15	32474176	32475176	39	0	0
chr9	89918651	89919651	0	31	Inf		chr15	32474376	32475376	21	0	0
chr9	89918851	89919851	0	32	Inf		chr15	32477976	32478976	48	0	0
chr9	89919051	89920051	0	31	Inf		chr15	32482976	32483976	20	0	0
chr9	93992851	93993851	0	21	Inf		chr15	32483176	32484176	28	0	0
chr9	93993051	93994051	0	21	Inf		chr15	32483376	32484376	39	0	0
chr9	96871051	96872051	0	23	Inf		chr15	32503176	32504176	24	0	0
chr9	96871251	96872251	0	23	Inf		chr15	32503376	32504376	24	0	0
chr9	96871451	96872451	0	22	Inf		chr15	32508576	32509576	23	0	0
chr9	96892651	96893651	0	20	Inf		chr15	32508776	32509776	25	0	0
chr9	97266251	97267251	0	20	Inf		chr15	32519176	32520176	26	0	0
chr9	98007251	98008251	0	24	Inf		chr15	32519376	32520376	21	0	0
chr9	98007451	98008451	0	27	Inf		chr15	32529776	32530776	21	0	0
chr9	99216851	99217851	0	25	Inf		chr15	32529976	32530976	20	0	0
chr9	99217051	99218051	0	30	Inf		chr15	32533776	32534776	22	0	0
chr9	103053451	103054451	0	24	Inf		chr15	32533976	32534976	20	0	0
chr9	103053651	103054651	0	25	Inf		chr15	32538976	32539976	25	0	0
chr9	103053851	103054851	0	22	Inf		chr15	32566976	32567976	23	0	0
chr9	105599851	105600851	0	20	Inf		chr15	32590976	32591976	45	0	0
chr9	105827451	105828451	0	22	Inf		chr15	39127576	39128576	22	0	0
chr9	107555651	107556651	0	28	Inf		chr15	39127776	39128776	23	0	0
chr9	114720051	114721051	0	22	Inf		chr15	57905776	57906776	25	0	0
chr9	114897651	114898651	0	25	Inf		chr15	57905976	57906976	27	0	0
chr9	114942251	114943251	0	20	Inf		chr15	68990576	68991576	20	0	0
chr9	117718651	117719651	0	29	Inf		chr15	84060576	84061576	23	0	0
chr9	117752251	117753251	0	23	Inf		chr15	89328576	89329576	50	0	0
chr9	117752451	117753451	0	27	Inf		chr15	89328776	89329776	41	0	0
chr9	117913051	117914051	0	45	Inf		chr15	89328976	89329976	37	0	0
chr9	118311451	118312451	0	27	Inf		chr15	89329176	89330176	20	0	0
chr9	118311651	118312651	0	26	Inf		chr15	89330176	89331176	25	0	0
chr9	119089051	119090051	0	34	Inf		chr15	89330376	89331376	57	0	0
chr9	119089251	119090251	0	29	Inf		chr15	89330576	89331576	83	0	0
chr10	4712526	4713526	0	24	Inf		chr15	89353776	89354776	28	0	0
chr10	11589926	11590926	0	26	Inf		chr15	89362176	89363176	23	0	0
chr10	11825926	11826926	0	22	Inf		chr15	89375776	89376776	22	0	0
chr10	14619126	14620126	0	21	Inf		chr15	89381776	89382776	66	0	0
chr10	26183526	26184526	0	22	Inf		chr15	89387376	89388376	32	0	0
chr10	27297926	27298926	0	21	Inf		chr15	89387576	89388576	21	0	0
chr10	29412326	29413326	0	23	Inf		chr15	102751576	102752576	37	0	0
chr10	30728526	30729526	0	20	Inf		chr15	102751776	102752776	55	0	0
chr10	30790126	30791126	0	23	Inf		chr15	102775776	102776776	120	0	0
chr10	30806726	30807726	0	27	Inf		chr15	102786976	102787976	76	0	0
chr10	30806926	30807926	0	24	Inf		chr15	102787176	102788176	108	0	0
chr10	39076326	39077326	0	26	Inf		chr15	102787376	102788376	107	0	0
chr10	42468726	42469726	0	27	Inf		chr15	102790576	102791576	135	0	0
chr10	46195926	46196926	0	21	Inf		chr15	102798576	102799576	171	0	0
chr10	46771326	46772326	0	25	Inf		chr15	102840576	102841576	52	0	0
chr10	46841526	46842526	0	23	Inf		chr15	102848176	102849176	89	0	0
chr10	56880726	56881726	0	26	Inf		chr15	102853976	102854976	126	0	0
chr10	58550926	58551926	0	20	Inf		chr15	102863776	102864776	83	0	0
chr10	58551126	58552126	0	21	Inf		chr15	102863976	102864976	68	0	0
chr10	58596926	58597926	0	21	Inf		chr15	102864176	102865176	79	0	0
chr10	58597126	58598126	0	22	Inf		chr15	102864376	102865376	86	0	0
chr10	59653126	59654126	0	21	Inf		chr15	102864576	102865576	72	0	0
chr10	60051726	60052726	0	24	Inf		chr15	102864776	102865776	64	0	0
chr10	61650326	61651326	0	20	Inf		chr15	102864976	102865976	104	0	0
chr10	61653126	61654126	0	20	Inf		chr15	102865176	102866176	92	0	0
chr10	61662926	61663926	0	36	Inf		chr15	102865376	102866376	75	0	0
chr10	61663126	61664126	0	34	Inf		chr15	102865576	102866576	95	0	0
chr10	61663326	61664326	0	34	Inf		chr15	103332776	103333776	39	0	0
chr10	61663526	61664526	0	29	Inf		chr15	103332976	103333976	26	0	0
chr10	61704126	61705126	0	26	Inf		chr16	13462801	13463801	20	0	0
chr10	61704326	61705326	0	23	Inf		chr16	16449601	16450601	35	0	0
chr10	62264726	62265726	0	44	Inf		chr16	16449801	16450801	41	0	0
chr10	62264926	62265926	0	42	Inf		chr16	16471201	16472201	27	0	0
chr10	62283926	62284926	0	23	Inf		chr16	16471401	16472401	26	0	0
chr10	62284126	62285126	0	22	Inf		chr16	16527401	16528401	23	0	0
chr10	62290126	62291126	0	20	Inf		chr16	16556001	16557001	34	0	0
chr10	62290326	62291326	0	31	Inf		chr16	34200001	34201001	20	0	0
chr10	62290526	62291526	0	33	Inf		chr16	34375001	34376001	22	0	0
chr10	62290726	62291726	0	41	Inf		chr16	39915801	39916801	22	0	0
chr10	62300926	62301926	0	20	Inf		chr16	44499601	44500601	23	0	0
chr10	62326326	62327326	0	70	Inf		chr16	44499801	44500801	21	0	0
chr10	62326526	62327526	0	87	Inf		chr16	44500001	44501001	21	0	0
chr10	62326726	62327726	0	90	Inf		chr16	50563001	50564001	22	0	0
chr10	62342126	62343126	0	28	Inf		chr16	50571401	50572401	22	0	0
chr10	62342326	62343326	0	26	Inf		chr16	50571601	50572601	21	0	0
chr10	62342526	62343526	0	25	Inf		chr16	59182601	59183601	21	0	0
chr10	62947126	62948126	0	20	Inf		chr16	74523001	74524001	21	0	0
chr10	64548726	64549726	0	21	Inf		chr16	97984801	97985801	63	0	0
chr10	65185726	65186726	0	21	Inf		chr17	14494026	14495026	22	0	0
chr10	65612926	65613926	0	20	Inf		chr17	14532026	14533026	21	0	0
chr10	65660326	65661326	0	27	Inf		chr17	14532226	14533226	20	0	0
chr10	65689126	65690126	0	32	Inf		chr17	14532426	14533426	22	0	0
chr10	67881926	67882926	0	21	Inf		chr17	14681626	14682626	20	0	0
chr10	67902326	67903326	0	24	Inf		chr17	21849826	21850826	48	0	0
chr10	67902526	67903526	0	22	Inf		chr17	21850026	21851026	35	0	0
chr10	71034526	71035526	0	20	Inf		chr17	21850226	21851226	34	0	0
chr10	71864926	71865926	0	25	Inf		chr17	21850426	21851426	33	0	0
chr10	74388126	74389126	0	23	Inf		chr17	21850626	21851626	29	0	0
chr10	74388326	74389326	0	24	Inf		chr17	25570026	25571026	20	0	0
chr10	76471526	76472526	0	23	Inf		chr17	26551426	26552426	26	0	0
chr10	76471726	76472726	0	21	Inf		chr17	26551626	26552626	27	0	0
chr10	83538726	83539726	0	26	Inf		chr17	26551826	26552826	27	0	0
chr10	84672326	84673326	0	20	Inf		chr17	29852826	29853826	25	0	0
chr10	87306126	87307126	0	21	Inf		chr17	30988026	30989026	28	0	0
chr10	87306326	87307326	0	21	Inf		chr17	31773426	31774426	27	0	0
chr10	88085326	88086326	0	34	Inf		chr17	32958626	32959626	44	0	0
chr10	89495926	89496926	0	29	Inf		chr17	32958826	32959826	45	0	0
chr10	94308926	94309926	0	20	Inf		chr17	34336226	34337226	52	0	0
chr10	94309126	94310126	0	21	Inf		chr17	34336426	34337426	44	0	0
chr10	95846926	95847926	0	31	Inf		chr17	35767426	35768426	21	0	0
chr10	106725526	106726526	0	20	Inf		chr17	35767626	35768626	21	0	0
chr10	109004926	109005926	0	23	Inf		chr17	35767826	35768826	26	0	0
chr10	113407526	113408526	0	20	Inf		chr17	44369026	44370026	35	0	0
chr10	115891926	115892926	0	25	Inf		chr17	50648626	50649626	23	0	0
chr10	116111526	116112526	0	22	Inf		chr17	50806826	50807826	23	0	0
chr10	126673526	126674526	0	34	Inf		chr17	52740226	52741226	26	0	0
chr11	6129276	6130276	0	24	Inf		chr17	57242026	57243026	33	0	0
chr11	6733276	6734276	0	20	Inf		chr17	57242226	57243226	28	0	0
chr11	12124876	12125876	0	21	Inf		chr17	57242426	57243426	30	0	0
chr11	20022876	20023876	0	21	Inf		chr17	57244826	57245826	30	0	0
chr11	21868276	21869276	0	24	Inf		chr17	67093226	67094226	26	0	0
chr11	21884076	21885076	0	23	Inf		chr17	67093426	67094426	27	0	0
chr11	25847876	25848876	0	24	Inf		chr17	68286826	68287826	21	0	0
chr11	25848076	25849076	0	22	Inf		chr17	68312626	68313626	21	0	0
chr11	29510476	29511476	0	22	Inf		chr17	68320226	68321226	20	0	0
chr11	32821076	32822076	0	37	Inf		chr17	71492426	71493426	20	0	0
chr11	32821276	32822276	0	28	Inf		chr17	71492626	71493626	22	0	0
chr11	34495676	34496676	0	32	Inf		chr17	74255226	74256226	28	0	0
chr11	35953676	35954676	0	25	Inf		chr17	74255426	74256426	20	0	0
chr11	35953876	35954876	0	26	Inf		chr17	84466226	84467226	20	0	0
chr11	35954076	35955076	0	22	Inf		chr18	7001201	7002201	43	0	0
chr11	40004476	40005476	0	36	Inf		chr18	7001401	7002401	36	0	0
chr11	41262876	41263876	0	25	Inf		chr18	7001601	7002601	36	0	0
chr11	46178676	46179676	0	20	Inf		chr18	7001801	7002801	41	0	0
chr11	51326276	51327276	0	21	Inf		chr18	63544601	63545601	26	0	0
chr11	54882476	54883476	0	21	Inf		chr18	78033201	78034201	27	0	0
chr11	66913676	66914676	0	30	Inf		chr18	78033401	78034401	30	0	0
chr11	67164276	67165276	0	22	Inf		chr18	78033601	78034601	26	0	0
chr11	67164476	67165476	0	24	Inf		chr18	80924401	80925401	22	0	0
chr11	69244476	69245476	0	20	Inf		chr18	84876201	84877201	25	0	0
chr11	69261076	69262076	0	21	Inf		chr18	84876401	84877401	23	0	0
chr11	70621076	70622076	0	22	Inf		chr18	84876601	84877601	30	0	0
chr11	70621276	70622276	0	22	Inf		chr18	84876801	84877801	26	0	0
chr11	70621476	70622476	0	20	Inf		chr18	84877001	84878001	22	0	0
chr11	80093076	80094076	0	25	Inf		chr18	84877201	84878201	26	0	0
chr11	81192676	81193676	0	32	Inf		chr18	84882001	84883001	30	0	0
chr11	81192876	81193876	0	28	Inf		chr19	25073551	25074551	22	0	0
chr11	81193076	81194076	0	35	Inf		chr19	25210551	25211551	22	0	0
chr11	81193276	81194276	0	32	Inf		chr19	25231751	25232751	38	0	0
chr11	82029076	82030076	0	21	Inf		chr19	26681551	26682551	29	0	0
chr11	82029276	82030276	0	20	Inf		chr19	26699951	26700951	22	0	0
chr11	88879076	88880076	0	23	Inf		chr19	26700151	26701151	26	0	0
chr11	89057276	89058276	0	22	Inf		chr19	26700351	26701351	25	0	0
chr11	90569876	90570876	0	23	Inf		chr19	26737351	26738351	46	0	0
chr11	90670476	90671476	0	20	Inf		chr19	26762751	26763751	20	0	0
chr11	90697476	90698476	0	20	Inf		chr19	26762951	26763951	23	0	0
chr11	90697676	90698676	0	24	Inf		chr19	26780951	26781951	22	0	0
chr11	90701676	90702676	0	22	Inf		chr19	37007151	37008151	20	0	0
chr11	90743276	90744276	0	34	Inf		chr19	37105351	37106351	20	0	0
chr11	91079476	91080476	0	21	Inf		chr19	54121151	54122151	26	0	0
chr11	91079676	91080676	0	20	Inf		chrX	100262951	100263951	21	0	0
chr11	91079876	91080876	0	22	Inf		chrX	120777951	120778951	115	0	0
chr11	91150276	91151276	0	25	Inf		chrX	120778151	120779151	89	0	0
chr11	91192476	91193476	0	23	Inf		chrY	11401	12401	20	0	0
chr11	91192676	91193676	0	30	Inf		chrY	103601	104601	25	0	0
chr11	91203876	91204876	0	30	Inf		chrY	103801	104801	29	0	0
chr11	91265476	91266476	0	46	Inf		chrY	104001	105001	29	0	0
chr11	91265676	91266676	0	38	Inf		chrY	104201	105201	21	0	0
chr11	91287476	91288476	0	22	Inf		chrY	105601	106601	20	0	0
chr11	91288676	91289676	0	22	Inf		chrY	130001	131001	23	0	0
chr11	91288876	91289876	0	30	Inf		chrY	130201	131201	25	0	0
chr11	91289076	91290076	0	29	Inf		chrY	130401	131401	24	0	0
chr11	91394476	91395476	0	20	Inf		chrY	130801	131801	20	0	0
chr11	91418276	91419276	0	26	Inf		chrY	174601	175601	21	0	0
chr11	91442276	91443276	0	28	Inf		chrY	174801	175801	26	0	0
chr11	91495276	91496276	0	21	Inf		chrY	175001	176001	26	0	0
chr11	91552676	91553676	0	22	Inf		chrY	175201	176201	25	0	0
chr11	91552876	91553876	0	22	Inf		chrY	229801	230801	21	0	0
chr11	91694476	91695476	0	20	Inf		chrY	230001	231001	23	0	0
chr11	91827676	91828676	0	25	Inf		chrY	230201	231201	22	0	0
chr11	91953676	91954676	0	32	Inf		chrY	230401	231401	21	0	0
chr11	92044276	92045276	0	23	Inf		chrY	230601	231601	21	0	0
chr11	92097076	92098076	0	20	Inf		chrY	231001	232001	20	0	0
chr11	92165476	92166476	0	30	Inf		chrY	300801	301801	36	0	0
chr11	92165676	92166676	0	26	Inf		chrY	318201	319201	24	0	0
chr11	92165876	92166876	0	21	Inf		chrY	318401	319401	24	0	0
chr11	92482276	92483276	0	28	Inf		chrY	341801	342801	47	0	0
chr11	92494076	92495076	0	24	Inf		chrY	342001	343001	50	0	0
chr11	92718876	92719876	0	21	Inf		chrY	342201	343201	42	0	0
chr11	92754876	92755876	0	20	Inf		chrY	342401	343401	37	0	0
chr11	92755076	92756076	0	22	Inf		chrY	342601	343601	38	0	0
chr11	96468676	96469676	0	65	Inf		chrY	342801	343801	38	0	0
chr11	96468876	96469876	0	68	Inf		chrY	343001	344001	35	0	0
chr11	99505476	99506476	0	29	Inf		chrY	343201	344201	33	0	0
chr11	99880476	99881476	0	33	Inf		chrY	343401	344401	34	0	0
chr11	101765276	101766276	0	23	Inf		chrY	343601	344601	32	0	0
chr11	105378076	105379076	0	35	Inf		chrY	343801	344801	26	0	0
chr11	106552076	106553076	0	32	Inf		chrY	344001	345001	23	0	0
chr11	112459876	112460876	0	20	Inf		chrY	625001	626001	22	0	0
chr11	113981076	113982076	0	20	Inf		chrY	625201	626201	21	0	0
chr11	117392676	117393676	0	21	Inf		chrY	625401	626401	25	0	0
chr11	117435876	117436876	0	24	Inf		chrY	625601	626601	31	0	0
chr11	117436076	117437076	0	20	Inf		chrY	625801	626801	30	0	0
chr11	117921476	117922476	0	26	Inf		chrY	628601	629601	23	0	0
chr11	117921676	117922676	0	31	Inf		chrY	628801	629801	24	0	0
chr11	117921876	117922876	0	26	Inf		chrY	635201	636201	28	0	0
chr11	119445676	119446676	0	24	Inf		chrY	635401	636401	29	0	0
chr12	3161526	3162526	0	20	Inf		chrY	635601	636601	22	0	0
chr12	3189326	3190326	0	29	Inf		chrY	635801	636801	29	0	0
chr12	3189526	3190526	0	32	Inf		chrY	637201	638201	25	0	0
chr12	3189726	3190726	0	37	Inf		chrY	637401	638401	31	0	0
chr12	3192926	3193926	0	40	Inf		chrY	637601	638601	34	0	0
chr12	5263126	5264126	0	20	Inf		chrY	637801	638801	33	0	0
chr12	6831126	6832126	0	23	Inf		chrY	638001	639001	35	0	0
chr12	13141326	13142326	0	20	Inf		chrY	638201	639201	20	0	0
chr12	13141526	13142526	0	28	Inf		chrY	640201	641201	20	0	0
chr12	13141726	13142726	0	31	Inf		chrY	640801	641801	24	0	0
chr12	13179926	13180926	0	23	Inf		chrY	641001	642001	30	0	0
chr12	13205726	13206726	0	20	Inf		chrY	641201	642201	35	0	0
chr12	15592726	15593726	0	29	Inf		chrY	642601	643601	23	0	0
chr12	15592926	15593926	0	24	Inf		chrY	651201	652201	22	0	0
chr12	16111726	16112726	0	21	Inf		chrY	651401	652401	22	0	0
chr12	17589326	17590326	0	20	Inf		chrY	656201	657201	20	0	0
chr12	17620526	17621526	0	25	Inf		chrY	656401	657401	21	0	0
chr12	18320326	18321326	0	23	Inf		chrY	665801	666801	24	0	0
chr12	19574726	19575726	0	28	Inf		chrY	666001	667001	24	0	0
chr12	19574926	19575926	0	26	Inf		chrY	666201	667201	23	0	0
chr12	19575126	19576126	0	31	Inf		chrY	667401	668401	20	0	0
chr12	19575326	19576326	0	29	Inf		chrY	667601	668601	25	0	0
chr12	19575526	19576526	0	21	Inf		chrY	667801	668801	24	0	0
chr12	19895126	19896126	0	25	Inf		chrY	668001	669001	20	0	0
chr12	19957526	19958526	0	22	Inf		chrY	668201	669201	23	0	0
chr12	20197126	20198126	0	20	Inf		chrY	670401	671401	29	0	0
chr12	20782726	20783726	0	20	Inf		chrY	670601	671601	31	0	0
chr12	20782926	20783926	0	22	Inf		chrY	670801	671801	35	0	0
chr12	21859926	21860926	0	22	Inf		chrY	671001	672001	33	0	0
chr12	24714926	24715926	0	20	Inf		chrY	671201	672201	31	0	0
chr12	24946726	24947726	0	21	Inf		chrY	671401	672401	22	0	0
chr12	25463926	25464926	0	20	Inf		chrY	671601	672601	24	0	0
chr12	25464126	25465126	0	20	Inf		chrY	671801	672801	24	0	0
chr12	25486126	25487126	0	22	Inf		chrY	672001	673001	25	0	0
chr12	25499726	25500726	0	21	Inf		chrY	672201	673201	22	0	0
chr12	25588526	25589526	0	23	Inf		chrY	679601	680601	24	0	0
chr12	25605726	25606726	0	23	Inf		chrY	679801	680801	22	0	0
chr12	25608126	25609126	0	24	Inf		chrY	680001	681001	22	0	0
chr12	25635126	25636126	0	20	Inf		chrY	682601	683601	20	0	0
chr12	25635526	25636526	0	23	Inf		chrY	682801	683801	22	0	0
chr12	26028926	26029926	0	24	Inf		chrY	683001	684001	21	0	0
chr12	27568526	27569526	0	20	Inf		chrY	750801	751801	20	0	0
chr12	28240326	28241326	0	41	Inf		chrY	786401	787401	21	0	0
chr12	28260926	28261926	0	26	Inf		chrY	786601	787601	20	0	0
chr12	31817126	31818126	0	24	Inf		chrY	1266801	1267801	25	0	0
chr12	31834526	31835526	0	20	Inf		chrY	1267001	1268001	29	0	0
chr12	31913526	31914526	0	22	Inf		chrY	1267201	1268201	25	0	0
chr12	35538926	35539926	0	27	Inf		chrY	1267401	1268401	25	0	0
chr12	39469926	39470926	0	20	Inf		chrY	1267601	1268601	25	0	0
chr12	39479726	39480726	0	21	Inf		chrY	1271201	1272201	33	0	0
chr12	39542726	39543726	0	22	Inf		chrY	1271401	1272401	34	0	0
chr12	39674926	39675926	0	22	Inf		chrY	1271601	1272601	34	0	0
chr12	39675126	39676126	0	22	Inf		chrY	1271801	1272801	33	0	0
chr12	39675326	39676326	0	22	Inf		chrY	1311801	1312801	21	0	0
chr12	39675526	39676526	0	29	Inf		chrY	1312001	1313001	20	0	0
chr12	39681526	39682526	0	33	Inf		chrY	1312201	1313201	20	0	0
chr12	39809326	39810326	0	26	Inf		chrY	1312601	1313601	20	0	0
chr12	39809526	39810526	0	31	Inf		chrY	1486401	1487401	27	0	0
chr12	40455926	40456926	0	20	Inf		chrY	1486601	1487601	25	0	0
chr12	43196526	43197526	0	25	Inf		chrY	1486801	1487801	24	0	0
chr12	43207926	43208926	0	20	Inf		chrY	1487001	1488001	24	0	0
chr12	43290526	43291526	0	30	Inf		chrY	1487201	1488201	27	0	0
chr12	43756326	43757326	0	26	Inf		chrY	1487601	1488601	45	0	0
chr12	43758326	43759326	0	25	Inf		chrY	1487801	1488801	47	0	0
chr12	44155926	44156926	0	25	Inf		chrY	1488001	1489001	47	0	0
chr12	44282726	44283726	0	23	Inf		chrY	1488201	1489201	46	0	0
chr12	44293926	44294926	0	20	Inf		chrY	1488401	1489401	48	0	0
chr12	45858726	45859726	0	21	Inf		chrY	1488601	1489601	47	0	0
chr12	45858926	45859926	0	21	Inf		chrY	1588401	1589401	22	0	0
chr12	51421126	51422126	0	20	Inf		chrY	1634201	1635201	24	0	0
chr12	51750326	51751326	0	20	Inf		chrY	1634401	1635401	24	0	0
chr12	52396926	52397926	0	27	Inf		chrY	1634601	1635601	20	0	0
chr12	54622726	54623726	0	23	Inf		chrY	1634801	1635801	21	0	0
chr12	57727526	57728526	0	22	Inf		chrY	1635001	1636001	20	0	0
chr12	59208126	59209126	0	23	Inf		chrY	1752001	1753001	37	0	0
chr12	59208326	59209326	0	24	Inf		chrY	1767801	1768801	22	0	0
chr12	59208526	59209526	0	22	Inf		chrY	1768201	1769201	21	0	0
chr12	59752926	59753926	0	30	Inf		chrY	1787601	1788601	29	0	0
chr12	59753126	59754126	0	29	Inf		chrY	1787801	1788801	45	0	0
chr12	59753326	59754326	0	24	Inf		chrY	1789201	1790201	102	0	0
chr12	59753526	59754526	0	20	Inf		chrY	1789401	1790401	122	0	0
chr12	59753726	59754726	0	22	Inf		chrY	1791401	1792401	111	0	0
chr12	60663726	60664726	0	27	Inf		chrY	1791601	1792601	114	0	0
chr12	60891526	60892526	0	20	Inf		chrY	1792801	1793801	59	0	0
chr12	66914326	66915326	0	25	Inf		chrY	1793001	1794001	50	0	0
chr12	66914526	66915526	0	26	Inf		chrY	1793201	1794201	23	0	0
chr12	72713326	72714326	0	22	Inf		chrY	1793401	1794401	23	0	0
chr12	72786126	72787126	0	23	Inf		chrY	1793601	1794601	23	0	0
chr12	72789326	72790326	0	23	Inf		chrY	2009001	2010001	20	0	0
chr12	72858926	72859926	0	20	Inf		chrY	2022201	2023201	20	0	0
chr12	75794526	75795526	0	23	Inf		chrY	2022401	2023401	22	0	0
chr12	76040126	76041126	0	21	Inf		chrY	2022601	2023601	23	0	0
chr12	76047926	76048926	0	20	Inf		chrY	2022801	2023801	23	0	0
chr12	76112526	76113526	0	28	Inf		chrY	2023001	2024001	24	0	0
chr12	76112726	76113726	0	25	Inf		chrY	2023201	2024201	21	0	0
chr12	79003726	79004726	0	22	Inf		chrY	2027801	2028801	22	0	0
chr12	83983326	83984326	0	26	Inf		chrY	2028201	2029201	20	0	0
chr12	83983726	83984726	0	20	Inf		chrY	2040401	2041401	23	0	0
chr12	84036526	84037526	0	22	Inf		chrY	2040601	2041601	27	0	0
chr12	84036726	84037726	0	24	Inf		chrY	2040801	2041801	30	0	0
chr12	87811126	87812126	0	20	Inf		chrY	2041001	2042001	31	0	0
chr12	93153926	93154926	0	29	Inf		chrY	2041201	2042201	26	0	0
chr12	93154126	93155126	0	25	Inf		chrY	2041401	2042401	21	0	0
chr12	96105926	96106926	0	20	Inf		chrY	2043001	2044001	54	0	0
chr12	96265326	96266326	0	20	Inf		chrY	2043201	2044201	54	0	0
chr12	96267926	96268926	0	20	Inf		chrY	2043401	2044401	48	0	0
chr12	99670326	99671326	0	21	Inf		chrY	2043601	2044601	50	0	0
chr12	99685126	99686126	0	22	Inf		chrY	2043801	2044801	46	0	0
chr12	99844926	99845926	0	21	Inf		chrY	2044001	2045001	35	0	0
chr12	99845126	99846126	0	25	Inf		chrY	2044201	2045201	29	0	0
chr12	101483126	101484126	0	22	Inf		chrY	2044401	2045401	29	0	0
chr12	105217726	105218726	0	20	Inf		chrY	2044601	2045601	35	0	0
chr12	105644926	105645926	0	28	Inf		chrY	2044801	2045801	21	0	0
chr12	105645126	105646126	0	23	Inf		chrY	2045001	2046001	26	0	0
chr12	105645526	105646526	0	20	Inf		chrY	2045201	2046201	29	0	0
chr12	106746926	106747926	0	28	Inf		chrY	2045401	2046401	29	0	0
chr12	106757726	106758726	0	22	Inf		chrY	2045601	2046601	25	0	0
chr12	106769526	106770526	0	20	Inf		chrY	2045801	2046801	26	0	0
chr12	106775326	106776326	0	21	Inf		chrY	2046001	2047001	37	0	0
chr12	107107926	107108926	0	24	Inf		chrY	2046201	2047201	36	0	0
chr12	107141726	107142726	0	20	Inf		chrY	2046401	2047401	40	0	0
chr12	107436126	107437126	0	28	Inf		chrY	2046601	2047601	51	0	0
chr12	108952726	108953726	0	23	Inf		chrY	2046801	2047801	49	0	0
chr12	108952926	108953926	0	23	Inf		chrY	2047001	2048001	44	0	0
chr12	109229126	109230126	0	20	Inf		chrY	2047201	2048201	39	0	0
chr12	111273126	111274126	0	20	Inf		chrY	2047401	2048401	37	0	0
chr12	111273326	111274326	0	21	Inf		chrY	2047601	2048601	37	0	0
chr12	111273526	111274526	0	21	Inf		chrY	2047801	2048801	37	0	0
chr12	111622926	111623926	0	22	Inf		chrY	2048001	2049001	32	0	0
chr12	116159526	116160526	0	23	Inf		chrY	2048201	2049201	27	0	0
chr12	116639126	116640126	0	21	Inf		chrY	2048401	2049401	33	0	0
chr12	119040526	119041526	0	20	Inf		chrY	2048601	2049601	25	0	0
chr12	119785526	119786526	0	22	Inf		chrY	2048801	2049801	23	0	0
chr12	120719126	120720126	0	21	Inf		chrY	2049001	2050001	21	0	0
chr12	120746726	120747726	0	27	Inf		chrY	2052201	2053201	26	0	0
chr13	35171076	35172076	0	21	Inf		chrY	2052401	2053401	26	0	0
chr13	35350476	35351476	0	22	Inf		chrY	2052601	2053601	29	0	0
chr13	35396876	35397876	0	20	Inf		chrY	2052801	2053801	22	0	0
chr13	35762476	35763476	0	29	Inf		chrY	2053001	2054001	20	0	0
chr13	37713676	37714676	0	25	Inf		chrY	2054201	2055201	25	0	0
chr13	41920276	41921276	0	20	Inf		chrY	2054401	2055401	29	0	0
chr13	41928276	41929276	0	23	Inf		chrY	2054601	2055601	27	0	0
chr13	42469876	42470876	0	20	Inf		chrY	2054801	2055801	28	0	0
chr13	47314876	47315876	0	20	Inf		chrY	2055001	2056001	25	0	0
chr13	47665476	47666476	0	23	Inf		chrY	2082801	2083801	20	0	0
chr13	47665676	47666676	0	27	Inf		chrY	2083001	2084001	23	0	0
chr13	48183676	48184676	0	23	Inf		chrY	2083201	2084201	22	0	0
chr13	48183876	48184876	0	29	Inf		chrY	2083401	2084401	20	0	0
chr13	48325076	48326076	0	25	Inf		chrY	2090401	2091401	20	0	0
chr13	48325276	48326276	0	20	Inf		chrY	2092001	2093001	21	0	0
chr13	51825676	51826676	0	20	Inf		chrY	2094001	2095001	25	0	0
chr13	52457076	52458076	0	26	Inf		chrY	2094201	2095201	27	0	0
chr13	52881476	52882476	0	21	Inf		chrY	2094401	2095401	28	0	0
chr13	53217876	53218876	0	20	Inf		chrY	2094601	2095601	23	0	0
chr13	53218076	53219076	0	20	Inf		chrY	2122401	2123401	21	0	0
chr13	57128476	57129476	0	20	Inf		chrY	2122601	2123601	20	0	0
chr13	58412276	58413276	0	20	Inf		chrY	2124801	2125801	22	0	0
chr13	59840876	59841876	0	23	Inf		chrY	2125001	2126001	24	0	0
chr13	65134076	65135076	0	20	Inf		chrY	2125201	2126201	30	0	0
chr13	68598676	68599676	0	24	Inf		chrY	2125401	2126401	32	0	0
chr13	71529076	71530076	0	24	Inf		chrY	2125601	2126601	31	0	0
chr13	71898076	71899076	0	20	Inf		chrY	2125801	2126801	32	0	0
chr13	72043876	72044876	0	21	Inf		chrY	2126001	2127001	25	0	0
chr13	72044076	72045076	0	23	Inf		chrY	2126201	2127201	24	0	0
chr13	78612876	78613876	0	21	Inf		chrY	2128601	2129601	20	0	0
chr13	78613076	78614076	0	22	Inf		chrY	2128801	2129801	26	0	0
chr13	78613276	78614276	0	21	Inf		chrY	2129001	2130001	22	0	0
chr13	78656676	78657676	0	23	Inf		chrY	2149801	2150801	23	0	0
chr13	81383276	81384276	0	21	Inf		chrY	2150001	2151001	26	0	0
chr13	81456676	81457676	0	24	Inf		chrY	2150201	2151201	26	0	0
chr13	81693676	81694676	0	20	Inf		chrY	2150401	2151401	27	0	0
chr13	81988676	81989676	0	26	Inf		chrY	2150601	2151601	23	0	0
chr13	82501076	82502076	0	20	Inf		chrY	2159801	2160801	22	0	0
chr13	82501276	82502276	0	20	Inf		chrY	2160001	2161001	22	0	0
chr13	82509476	82510476	0	23	Inf		chrY	2160201	2161201	25	0	0
chr13	94356876	94357876	0	20	Inf		chrY	2160401	2161401	24	0	0
chr13	109301076	109302076	0	20	Inf		chrY	2160601	2161601	25	0	0
chr13	111147876	111148876	0	31	Inf		chrY	2160801	2161801	24	0	0
chr13	111148076	111149076	0	25	Inf		chrY	2161401	2162401	21	0	0
chr13	111881676	111882676	0	21	Inf		chrY	2161601	2162601	20	0	0
chr13	111881876	111882876	0	26	Inf		chrY	2162001	2163001	21	0	0
chr13	111891876	111892876	0	20	Inf		chrY	2162601	2163601	20	0	0
chr13	112318076	112319076	0	23	Inf		chrY	2163001	2164001	21	0	0
chr13	120031076	120032076	0	26	Inf		chrY	2163201	2164201	22	0	0
chr14	4179251	4180251	0	32	Inf		chrY	2163401	2164401	21	0	0
chr14	4179451	4180451	0	29	Inf		chrY	2163601	2164601	21	0	0
chr14	4472251	4473251	0	21	Inf		chrY	2163801	2164801	25	0	0
chr14	6413651	6414651	0	24	Inf		chrY	2164001	2165001	25	0	0
chr14	25750451	25751451	0	20	Inf		chrY	2164201	2165201	25	0	0
chr14	35393451	35394451	0	20	Inf		chrY	2164401	2165401	28	0	0
chr14	46019251	46020251	0	20	Inf		chrY	2164601	2165601	21	0	0
chr14	57802451	57803451	0	27	Inf		chrY	2165001	2166001	21	0	0
chr14	59092251	59093251	0	27	Inf		chrY	2180001	2181001	20	0	0
chr14	59092451	59093451	0	28	Inf		chrY	2383801	2384801	23	0	0
chr14	61146051	61147051	0	21	Inf		chrY	2390001	2391001	22	0	0
chr14	61261651	61262651	0	22	Inf		chrY	2390201	2391201	23	0	0
chr14	61270251	61271251	0	39	Inf		chrY	2390401	2391401	23	0	0
chr14	61300051	61301051	0	26	Inf		chrY	2390601	2391601	24	0	0
chr14	61319251	61320251	0	26	Inf		chrY	2390801	2391801	22	0	0
chr14	61320851	61321851	0	22	Inf		chrY	2391001	2392001	20	0	0
chr14	61349651	61350651	0	21	Inf		chrY	2391801	2392801	20	0	0
chr14	61363051	61364051	0	20	Inf		chrY	2394601	2395601	33	0	0
chr14	63205851	63206851	0	21	Inf		chrY	2394801	2395801	32	0	0
chr14	66547051	66548051	0	48	Inf		chrY	2395001	2396001	27	0	0
chr14	66560851	66561851	0	22	Inf		chrY	2395201	2396201	27	0	0
chr14	66561251	66562251	0	21	Inf		chrY	2395401	2396401	25	0	0
chr14	66564251	66565251	0	23	Inf		chrY	2395601	2396601	20	0	0
chr14	78076051	78077051	0	23	Inf		chrY	2477201	2478201	20	0	0
chr14	78076251	78077251	0	20	Inf		chrY	2477401	2478401	21	0	0
chr14	79685651	79686651	0	29	Inf		chrY	2487601	2488601	28	0	0
chr14	82623051	82624051	0	21	Inf		chrY	2487801	2488801	27	0	0
chr14	86463451	86464451	0	23	Inf		chrY	2488001	2489001	36	0	0
chr14	86546251	86547251	0	40	Inf		chrY	2603601	2604601	28	0	0
chr14	86588251	86589251	0	45	Inf		chrY	2603801	2604801	23	0	0
chr14	86666651	86667651	0	20	Inf		chrY	2604001	2605001	24	0	0
chr14	86671451	86672451	0	40	Inf		chrY	2604201	2605201	24	0	0
chr14	86671651	86672651	0	34	Inf		chrY	2783201	2784201	371	0	0
chr14	86671851	86672851	0	31	Inf		chrY	2783401	2784401	410	0	0
chr14	86672051	86673051	0	27	Inf		chrY	2783601	2784601	371	0	0
chr14	86672251	86673251	0	27	Inf		chrY	2783801	2784801	299	0	0
chr14	86684051	86685051	0	24	Inf		chrY	2784001	2785001	268	0	0
chr14	86684251	86685251	0	29	Inf		chrY	2785601	2786601	102	0	0
chr14	86695851	86696851	0	50	Inf		chrY	2785801	2786801	86	0	0
chr14	86696051	86697051	0	50	Inf		chrY	2786001	2787001	65	0	0
chr14	86696251	86697251	0	46	Inf		chrY	2786201	2787201	58	0	0
chr14	86696451	86697451	0	43	Inf		chrY	2786401	2787401	99	0	0
chr14	86707451	86708451	0	26	Inf		chrY	2786601	2787601	102	0	0
chr14	86707651	86708651	0	29	Inf		chrY	2786801	2787801	113	0	0
chr14	86709051	86710051	0	42	Inf		chrY	2787001	2788001	109	0	0
chr14	86709251	86710251	0	48	Inf		chrY	2787201	2788201	142	0	0
chr14	86726251	86727251	0	24	Inf		chrY	2788601	2789601	274	0	0
chr14	86794651	86795651	0	23	Inf		chrY	2789801	2790801	267	0	0
chr14	88699251	88700251	0	23	Inf		chrY	2791801	2792801	242	0	0
chr14	88916851	88917851	0	24	Inf		chrY	2796401	2797401	78	0	0
chr14	88917051	88918051	0	27	Inf		chrY	2796601	2797601	63	0	0
chr14	89225451	89226451	0	22	Inf		chrY	2796801	2797801	53	0	0
chr14	89252851	89253851	0	28	Inf		chrY	2797001	2798001	34	0	0
chr14	90103651	90104651	0	20	Inf		chrY	2848201	2849201	21	0	0
chr14	90146651	90147651	0	24	Inf		chrY	2849801	2850801	51	0	0
chr14	90167251	90168251	0	21	Inf		chrY	2850001	2851001	61	0	0
chr14	90167451	90168451	0	20	Inf		chrY	2850201	2851201	55	0	0
chr14	90257051	90258051	0	22	Inf		chrY	2854401	2855401	445	0	0
chr14	90257251	90258251	0	23	Inf		chrY	2855601	2856601	427	0	0
chr14	90314851	90315851	0	33	Inf		chrY	2855801	2856801	415	0	0
chr14	90315051	90316051	0	33	Inf		chrY	2860601	2861601	256	0	0
chr14	90347851	90348851	0	32	Inf		chrY	2860801	2861801	242	0	0
chr14	90348051	90349051	0	28	Inf		chrY	2863201	2864201	183	0	0
chr14	90348251	90349251	0	21	Inf		chrY	2863401	2864401	155	0	0
chr14	91578251	91579251	0	33	Inf		chrY	2863601	2864601	160	0	0
chr14	91675451	91676451	0	20	Inf		chrY	2863801	2864801	178	0	0
chr14	91749651	91750651	0	22	Inf		chrY	2865801	2866801	298	0	0
chr14	93156851	93157851	0	32	Inf		chrY	2866001	2867001	298	0	0
chr14	93157051	93158051	0	33	Inf		chrY	2866201	2867201	262	0	0
chr14	93164651	93165651	0	32	Inf		chrY	2868801	2869801	122	0	0
chr14	93164851	93165851	0	34	Inf		chrY	2869001	2870001	156	0	0
chr14	93165051	93166051	0	33	Inf		chrY	2871201	2872201	209	0	0
chr14	93166651	93167651	0	29	Inf		chrY	2871401	2872401	195	0	0
chr14	93166851	93167851	0	31	Inf		chrY	2871601	2872601	150	0	0
chr14	93167051	93168051	0	31	Inf		chrY	2881801	2882801	102	0	0
chr14	93167251	93168251	0	26	Inf		chrY	2882001	2883001	147	0	0
chr14	93249651	93250651	0	20	Inf		chrY	2885401	2886401	281	0	0
chr14	93249851	93250851	0	24	Inf		chrY	2891201	2892201	102	0	0
chr14	93262451	93263451	0	23	Inf		chrY	2900001	2901001	84	0	0
chr14	93262651	93263651	0	30	Inf		chrY	2900201	2901201	80	0	0
chr14	93262851	93263851	0	35	Inf		chrY	2900401	2901401	63	0	0
chr14	93311251	93312251	0	40	Inf		chrY	2900601	2901601	55	0	0
chr14	93371851	93372851	0	30	Inf		chrY	2855001	2856001	500	1	0.00202758
chr14	93372051	93373051	0	24	Inf		chrY	2855401	2856401	469	1	0.00216188
chr14	93972851	93973851	0	22	Inf		chrY	2855201	2856201	466	1	0.00217583
chr14	96653451	96654451	0	20	Inf		chrY	2854801	2855801	417	1	0.0024321
chr14	96653651	96654651	0	22	Inf		chrY	2888401	2889401	400	1	0.00253572
chr14	96723051	96724051	0	21	Inf		chrY	2865601	2866601	396	1	0.0025614
chr14	96863651	96864651	0	26	Inf		chrY	2877801	2878801	396	1	0.0025614
chr14	96863851	96864851	0	23	Inf		chrY	2877601	2878601	388	1	0.00261434
chr14	96864051	96865051	0	23	Inf		chrY	2854601	2855601	379	1	0.00267658
chr14	97380451	97381451	0	25	Inf		chrY	2783001	2784001	359	1	0.0028261
chr14	97380651	97381651	0	23	Inf		chrY	2782801	2783801	348	1	0.00291568
chr14	98013451	98014451	0	24	Inf		chrY	2879001	2880001	337	1	0.00301112
chr14	99148651	99149651	0	23	Inf		chrY	2865401	2866401	336	1	0.00302011
chr14	100254851	100255851	0	25	Inf		chrY	2856001	2857001	330	1	0.00307519
chr14	100296051	100297051	0	23	Inf		chrY	2782401	2783401	323	1	0.00314203
chr14	100296251	100297251	0	20	Inf		chrY	2856201	2857201	308	1	0.00329553
chr14	100304051	100305051	0	21	Inf		chrY	2879201	2880201	306	1	0.00331714
chr14	100305851	100306851	0	29	Inf		chrY	2789001	2790001	304	1	0.00333903
chr14	100310651	100311651	0	26	Inf		chrY	2865201	2866201	301	1	0.00337242
chr14	100311051	100312051	0	24	Inf		chrY	2782601	2783601	300	1	0.0033837
chr14	100311251	100312251	0	33	Inf		chrY	2885001	2886001	288	1	0.00352516
chr14	100313851	100314851	0	39	Inf		chrY	2885201	2886201	269	1	0.00377504
chr14	100314051	100315051	0	39	Inf		chrY	2888801	2889801	537	2	0.00378207
chr14	100320251	100321251	0	26	Inf		chrY	2865001	2866001	265	1	0.00383223
chr14	100320451	100321451	0	20	Inf		chrY	2789201	2790201	251	1	0.0040468
chr14	100325851	100326851	0	32	Inf		chrY	2866401	2867401	250	1	0.00406305
chr14	100326051	100327051	0	27	Inf		chrY	2788801	2789801	242	1	0.0041979
chr14	100331851	100332851	0	22	Inf		chrY	2784201	2785201	241	1	0.00421539
chr14	100339051	100340051	0	25	Inf		chrY	2894601	2895601	241	1	0.00421539
chr14	100351651	100352651	0	25	Inf		chrY	2789601	2790601	238	1	0.00426874
chr14	100367851	100368851	0	35	Inf		chrY	2789401	2790401	237	1	0.00428682
chr14	100373051	100374051	0	44	Inf		chrY	2888601	2889601	471	2	0.00431421
chr14	100376851	100377851	0	28	Inf		chr15	102851576	102852576	229	1	0.00443721
chr14	100380851	100381851	0	23	Inf		chrY	2866601	2867601	227	1	0.00447647
chr14	100381051	100382051	0	35	Inf		chrY	2854201	2855201	449	2	0.0045265
chr14	100387851	100388851	0	21	Inf		chr15	102791176	102792176	224	1	0.00453668
chr14	100391051	100392051	0	20	Inf		chr15	102833576	102834576	222	1	0.00457773
chr14	100400651	100401651	0	36	Inf		chrY	2861001	2862001	222	1	0.00457773
chr14	100400851	100401851	0	36	Inf		chrY	2888001	2889001	218	1	0.00466209
chr14	100439651	100440651	0	21	Inf		chrY	2854001	2855001	434	2	0.00468364
chr14	100483051	100484051	0	23	Inf		chrY	2878001	2879001	424	2	0.00479461
chr14	100483251	100484251	0	24	Inf		chrY	2790201	2791201	209	1	0.00486377
chr14	100483451	100484451	0	27	Inf		chrY	2899201	2900201	207	1	0.00491098
chr14	100500051	100501051	0	22	Inf		chr15	102799776	102800776	203	1	0.0050082
chr14	100500251	100501251	0	22	Inf		chrY	2869201	2870201	202	1	0.00503311
chr14	100500451	100501451	0	20	Inf		chr15	102805376	102806376	198	1	0.00513528
chr14	100504851	100505851	0	22	Inf		chr15	102858776	102859776	197	1	0.00516148
chr14	100505051	100506051	0	25	Inf		chrY	2790001	2791001	197	1	0.00516148
chr14	100505251	100506251	0	31	Inf		chr15	102827376	102828376	194	1	0.00524169
chr14	100505451	100506451	0	31	Inf		chrY	2863001	2864001	194	1	0.00524169
chr14	100505651	100506651	0	31	Inf		chrY	2898801	2899801	194	1	0.00524169
chr14	100505851	100506851	0	23	Inf		chrY	2862401	2863401	189	1	0.00538106
chr14	100545851	100546851	0	21	Inf		chrY	2779601	2780601	185	1	0.005498
chr14	100546051	100547051	0	21	Inf		chr13	83873476	83874476	184	1	0.00552804
chr14	100569851	100570851	0	20	Inf		chrY	2899001	2900001	183	1	0.0055584
chr14	104670451	104671451	0	21	Inf		chrY	2861801	2862801	182	1	0.0055891
chr14	105290051	105291051	0	20	Inf		chrY	2877201	2878201	358	2	0.00562221
chr14	105804851	105805851	0	22	Inf		chrY	2861601	2862601	179	1	0.00562224
chr14	105805051	105806051	0	22	Inf		chrY	2877401	2878401	354	2	0.00568677
chr14	105856451	105857451	0	22	Inf		chr13	83867076	83868076	177	1	0.0056868
chr14	107281051	107282051	0	22	Inf		chr15	102790976	102791976	175	1	0.00575285
chr14	107281251	107282251	0	20	Inf		chrY	2869401	2870401	175	1	0.00575285
chr14	108595051	108596051	0	22	Inf		chrY	2871001	2872001	175	1	0.00575285
chr14	110375051	110376051	0	24	Inf		chrY	2878201	2879201	344	2	0.00585479
chr14	113474851	113475851	0	22	Inf		chrY	2878401	2879401	340	2	0.00592477
chr14	113475051	113476051	0	21	Inf		chr15	102818976	102819976	170	1	0.0059248
chr14	113475251	113476251	0	22	Inf		chr6	52181001	52182001	169	1	0.00596042
chr14	115325851	115326851	0	24	Inf		chrY	2862001	2863001	169	1	0.00596042
chr14	119616051	119617051	0	26	Inf		chrY	2869601	2870601	168	1	0.00599646
chr14	119616251	119617251	0	23	Inf		chrY	2889201	2890201	499	3	0.00605745
chr14	119628451	119629451	0	31	Inf		chrY	2862801	2863801	166	1	0.00606986
chr14	122446851	122447851	0	21	Inf		chrY	2897801	2898801	166	1	0.00606986
chr14	122448651	122449651	0	22	Inf		chr15	102837576	102838576	165	1	0.00610723
chr14	124436251	124437251	0	22	Inf		chr15	102842976	102843976	165	1	0.00610723
chr14	124449051	124450051	0	22	Inf		chrY	2862201	2863201	165	1	0.00610723
chr15	8587976	8588976	0	23	Inf		chr6	52180801	52181801	164	1	0.00614506
chr15	8588176	8589176	0	22	Inf		chr15	102842776	102843776	164	1	0.00614506
chr15	8620776	8621776	0	24	Inf		chrY	2795001	2796001	164	1	0.00614506
chr15	8621976	8622976	0	22	Inf		chr15	102818776	102819776	163	1	0.00618336
chr15	8998776	8999776	0	20	Inf		chrY	2862601	2863601	163	1	0.00618336
chr15	11770376	11771376	0	28	Inf		chrY	2860201	2861201	325	2	0.00620265
chr15	11798976	11799976	0	32	Inf		chr15	102843176	102844176	162	1	0.00622213
chr15	12356576	12357576	0	28	Inf		chrY	2898601	2899601	162	1	0.00622213
chr15	12356776	12357776	0	23	Inf		chr6	52173001	52174001	161	1	0.00626138
chr15	12356976	12357976	0	26	Inf		chrY	2793201	2794201	320	2	0.0063011
chr15	21016376	21017376	0	21	Inf		chr15	102818576	102819576	159	1	0.00634138
chr15	30969176	30970176	0	22	Inf		chrY	2861201	2862201	159	1	0.00634138
chr15	30969376	30970376	0	20	Inf		chrY	2869801	2870801	159	1	0.00634138
chr15	37354376	37355376	0	24	Inf		chr6	52185401	52186401	158	1	0.00638215
chr15	37354576	37355576	0	26	Inf		chr15	102758176	102759176	158	1	0.00638215
chr15	48875776	48876776	0	21	Inf		chrY	2887801	2888801	157	1	0.00642343
chr15	57648376	57649376	0	20	Inf		chrY	2860401	2861401	310	2	0.00650759
chr15	76356376	76357376	0	20	Inf		chr13	83875076	83876076	155	1	0.00650761
chr15	85042176	85043176	0	25	Inf		chrY	2793401	2794401	309	2	0.00652898
chr15	85043376	85044376	0	30	Inf		chr13	83875276	83876276	154	1	0.00655053
chr15	85043576	85044576	0	34	Inf		chrY	2787401	2788401	154	1	0.00655053
chr15	85043776	85044776	0	31	Inf		chr6	52191601	52192601	153	1	0.00659401
chr15	85049976	85050976	0	20	Inf		chrY	2794801	2795801	152	1	0.00663807
chr15	85092976	85093976	0	29	Inf		chrY	2793601	2794601	301	2	0.00670523
chr15	85093176	85094176	0	25	Inf		chr8	74435376	74436376	150	1	0.00672795
chr15	85115176	85116176	0	22	Inf		chrY	2784401	2785401	150	1	0.00672795
chr15	85115376	85116376	0	24	Inf		chrY	2795201	2796201	150	1	0.00672795
chr15	85115576	85116576	0	32	Inf		chr6	52173201	52174201	149	1	0.0067738
chr15	85115776	85116776	0	34	Inf		chrY	1791201	1792201	149	1	0.0067738
chr15	87295976	87296976	0	25	Inf		chrY	2899401	2900401	149	1	0.0067738
chr15	87404576	87405576	0	21	Inf		chrY	2788201	2789201	295	2	0.00684373
chr15	87425976	87426976	0	26	Inf		chr13	83873276	83874276	147	1	0.00686739
chr15	87664376	87665376	0	34	Inf		chr15	102837376	102838376	147	1	0.00686739
chr15	87673776	87674776	0	25	Inf		chr15	102877376	102878376	145	1	0.00696357
chr15	87684976	87685976	0	22	Inf		chr6	52207601	52208601	144	1	0.00701268
chr15	87750776	87751776	0	23	Inf		chr15	102843376	102844376	144	1	0.00701268
chr15	87750976	87751976	0	21	Inf		chr13	83868276	83869276	143	1	0.00706247
chr15	87938576	87939576	0	21	Inf		chr15	102854176	102855176	143	1	0.00706247
chr15	87938776	87939776	0	25	Inf		chr15	102857976	102858976	143	1	0.00706247
chr15	89753576	89754576	0	22	Inf		chrY	1790801	1791801	143	1	0.00706247
chr15	90373376	90374376	0	21	Inf		chr13	83867676	83868676	284	2	0.00711294
chr15	90576176	90577176	0	20	Inf		chrY	2781201	2782201	284	2	0.00711294
chr15	90576376	90577376	0	21	Inf		chrY	2898401	2899401	140	1	0.00721614
chr15	90576576	90577576	0	23	Inf		chrY	1791001	1792001	139	1	0.00726885
chr15	90576776	90577776	0	28	Inf		chrY	2779401	2780401	139	1	0.00726885
chr15	90576976	90577976	0	27	Inf		chr6	52176001	52177001	138	1	0.00732233
chr15	97704176	97705176	0	20	Inf		chr7	121559601	121560601	138	1	0.00732233
chr15	97708776	97709776	0	21	Inf		chrY	2879401	2880401	275	2	0.00734933
chr15	97709376	97710376	0	22	Inf		chrY	2788401	2789401	274	2	0.00737656
chr15	99211576	99212576	0	21	Inf		chrY	2894801	2895801	274	2	0.00737656
chr16	5549601	5550601	0	26	Inf		chr8	59826776	59827776	137	1	0.00737659
chr16	6099601	6100601	0	21	Inf		chrY	2891401	2892401	137	1	0.00737659
chr16	6981801	6982801	0	24	Inf		chr15	102779776	102780776	136	1	0.00743165
chr16	6983401	6984401	0	21	Inf		chr11	96188476	96189476	134	1	0.00754427
chr16	7019801	7020801	0	26	Inf		chrY	2868401	2869401	133	1	0.00760186
chr16	9012801	9013801	0	26	Inf		chrY	2899601	2900601	133	1	0.00760186
chr16	9083001	9084001	0	20	Inf		chrY	2889001	2890001	528	4	0.00766024
chr16	9115201	9116201	0	33	Inf		chr13	83867476	83868476	264	2	0.00766029
chr16	9228601	9229601	0	21	Inf		chrY	2788001	2789001	263	2	0.00768986
chr16	9269001	9270001	0	20	Inf		chrY	2878801	2879801	394	3	0.00769974
chr16	12268001	12269001	0	26	Inf		chr13	83867876	83868876	257	2	0.00787214
chr16	12268201	12269201	0	23	Inf		chrY	2889401	2890401	384	3	0.00790332
chr16	12268401	12269401	0	20	Inf		chrY	2888201	2889201	256	2	0.00790335
chr16	13183001	13184001	0	24	Inf		chr4	76093401	76094401	127	1	0.00796655
chr16	13183201	13184201	0	24	Inf		chr15	102757376	102758376	126	1	0.00803027
chr16	14018201	14019201	0	24	Inf		chrY	2878601	2879601	375	3	0.00809445
chr16	14018401	14019401	0	23	Inf		chr6	83667001	83668001	125	1	0.00809451
chr16	18841001	18842001	0	20	Inf		chr14	122867251	122868251	125	1	0.00809451
chr16	18841401	18842401	0	21	Inf		chr15	102790776	102791776	125	1	0.00809451
chr16	21920801	21921801	0	26	Inf		chrY	2868001	2869001	125	1	0.00809451
chr16	21924201	21925201	0	25	Inf		chr6	52187601	52188601	124	1	0.00815979
chr16	21924401	21925401	0	23	Inf		chr8	59826976	59827976	124	1	0.00815979
chr16	22443401	22444401	0	23	Inf		chrY	2877001	2878001	370	3	0.00820384
chr16	22443601	22444601	0	27	Inf		chr6	52173401	52174401	123	1	0.00822613
chr16	22443801	22444801	0	22	Inf		chr13	83854676	83855676	123	1	0.00822613
chr16	22444001	22445001	0	20	Inf		chrY	2861401	2862401	123	1	0.00822613
chr16	22740801	22741801	0	40	Inf		chrY	2871801	2872801	123	1	0.00822613
chr16	22741001	22742001	0	34	Inf		chr6	52123201	52124201	122	1	0.00829355
chr16	22909801	22910801	0	20	Inf		chr13	83863276	83864276	122	1	0.00829355
chr16	22910001	22911001	0	22	Inf		chr15	102823176	102824176	122	1	0.00829355
chr16	22910201	22911201	0	27	Inf		chr2	105525351	105526351	121	1	0.00836209
chr16	22910401	22911401	0	29	Inf		chr6	52135601	52136601	121	1	0.00836209
chr16	22910601	22911601	0	27	Inf		chr6	52184801	52185801	121	1	0.00836209
chr16	22910801	22911801	0	30	Inf		chrY	2780801	2781801	240	2	0.00843175
chr16	22911001	22912001	0	28	Inf		chr13	83873076	83874076	120	1	0.00843178
chr16	22911201	22912201	0	28	Inf		chrY	2785401	2786401	120	1	0.00843178
chr16	22911401	22912401	0	26	Inf		chr6	52180601	52181601	119	1	0.00850263
chr16	22911601	22912601	0	29	Inf		chr12	57803126	57804126	119	1	0.00850263
chr16	22911801	22912801	0	32	Inf		chr15	102757576	102758576	119	1	0.00850263
chr16	26235601	26236601	0	28	Inf		chr15	102810376	102811376	119	1	0.00850263
chr16	26569601	26570601	0	27	Inf		chrY	2781001	2782001	236	2	0.00857466
chr16	26569801	26570801	0	33	Inf		chrY	2864401	2865401	236	2	0.00857466
chr16	33806001	33807001	0	21	Inf		chr6	52204001	52205001	118	1	0.00857469
chr16	37901601	37902601	0	20	Inf		chr11	96199276	96200276	118	1	0.00857469
chr16	37901801	37902801	0	36	Inf		chr15	102815576	102816576	118	1	0.00857469
chr16	37902001	37903001	0	42	Inf		chr15	102843576	102844576	118	1	0.00857469
chr16	37902201	37903201	0	46	Inf		chrY	1789601	1790601	118	1	0.00857469
chr16	37953001	37954001	0	21	Inf		chrY	2785201	2786201	118	1	0.00857469
chr16	42151801	42152801	0	20	Inf		chrY	2868601	2869601	118	1	0.00857469
chr16	43841401	43842401	0	20	Inf		chr2	74509351	74510351	117	1	0.00864798
chr16	44874601	44875601	0	23	Inf		chr6	52197801	52198801	117	1	0.00864798
chr16	44877201	44878201	0	23	Inf		chr13	117082676	117083676	116	1	0.00872253
chr16	44877401	44878401	0	24	Inf		chr15	102757776	102758776	116	1	0.00872253
chr16	48259401	48260401	0	22	Inf		chr13	83863476	83864476	115	1	0.00879838
chr16	48259601	48260601	0	24	Inf		chr15	102845576	102846576	115	1	0.00879838
chr16	48698201	48699201	0	20	Inf		chr6	52156801	52157801	114	1	0.00887556
chr16	48735401	48736401	0	24	Inf		chr6	52207201	52208201	114	1	0.00887556
chr16	48735601	48736601	0	30	Inf		chr15	102812576	102813576	114	1	0.00887556
chr16	48745601	48746601	0	22	Inf		chr6	52203801	52204801	113	1	0.0089541
chr16	49251201	49252201	0	25	Inf		chr13	83863676	83864676	113	1	0.0089541
chr16	49600801	49601801	0	26	Inf		chr13	83867276	83868276	224	2	0.00903402
chr16	51597001	51598001	0	23	Inf		chr15	102800176	102801176	224	2	0.00903402
chr16	51632001	51633001	0	34	Inf		chr13	83866876	83867876	112	1	0.00903405
chr16	53890601	53891601	0	23	Inf		chr15	102833776	102834776	222	2	0.00911541
chr16	55311401	55312401	0	20	Inf		chr8	59804776	59805776	111	1	0.00911544
chr16	57047801	57048801	0	21	Inf		chr15	102763976	102764976	111	1	0.00911544
chr16	57924801	57925801	0	34	Inf		chrY	2864201	2865201	221	2	0.00915666
chr16	57925001	57926001	0	28	Inf		chr2	74536951	74537951	110	1	0.00919831
chr16	57936801	57937801	0	22	Inf		chr6	52156601	52157601	110	1	0.00919831
chr16	66879801	66880801	0	20	Inf		chr14	63862451	63863451	110	1	0.00919831
chr16	67145801	67146801	0	20	Inf		chr15	102813176	102814176	110	1	0.00919831
chr16	67164201	67165201	0	25	Inf		chr6	52194001	52195001	109	1	0.00928269
chr16	67164401	67165401	0	25	Inf		chr6	83669001	83670001	109	1	0.00928269
chr16	67164601	67165601	0	24	Inf		chr11	96199076	96200076	109	1	0.00928269
chr16	67278001	67279001	0	20	Inf		chr15	102810576	102811576	109	1	0.00928269
chr16	67278201	67279201	0	24	Inf		chr6	52137601	52138601	108	1	0.00936864
chr16	68635401	68636401	0	25	Inf		chr15	102815376	102816376	108	1	0.00936864
chr16	76722401	76723401	0	22	Inf		chrY	2781801	2782801	431	4	0.0093903
chr16	76722601	76723601	0	23	Inf		chrY	2790601	2791601	215	2	0.00941219
chr16	76722801	76723801	0	25	Inf		chr6	52135401	52136401	107	1	0.0094562
chr16	78518401	78519401	0	21	Inf		chr6	52187801	52188801	107	1	0.0094562
chr16	78597201	78598201	0	25	Inf		chr12	58642326	58643326	107	1	0.0094562
chr16	78597401	78598401	0	25	Inf		chr15	102771176	102772176	107	1	0.0094562
chr16	78597801	78598801	0	22	Inf		chr15	102818376	102819376	107	1	0.0094562
chr16	78598001	78599001	0	20	Inf		chr15	102791376	102792376	213	2	0.00950057
chr16	79076801	79077801	0	36	Inf		chrY	2787801	2788801	213	2	0.00950057
chr16	79181401	79182401	0	24	Inf		chrY	2782001	2783001	424	4	0.00954533
chr16	79181601	79182601	0	20	Inf		chrY	2864001	2865001	212	2	0.00954538
chr16	79239001	79240001	0	22	Inf		chr12	57802926	57803926	106	1	0.00954541
chr16	79239201	79240201	0	23	Inf		chr14	122859451	122860451	106	1	0.00954541
chr16	79239401	79240401	0	24	Inf		chr15	102856976	102857976	106	1	0.00954541
chr16	79245401	79246401	0	21	Inf		chr15	102885576	102886576	106	1	0.00954541
chr16	79245601	79246601	0	21	Inf		chr6	83669201	83670201	105	1	0.00963632
chr16	79245801	79246801	0	21	Inf		chr15	102814976	102815976	105	1	0.00963632
chr16	79336201	79337201	0	28	Inf		chrY	2779201	2780201	105	1	0.00963632
chr16	79336401	79337401	0	34	Inf		chr15	102827176	102828176	209	2	0.0096824
chr16	79521801	79522801	0	22	Inf		chr6	52142001	52143001	104	1	0.00972898
chr16	80030001	80031001	0	24	Inf		chr12	57802726	57803726	104	1	0.00972898
chr16	80030201	80031201	0	26	Inf		chr13	83863876	83864876	104	1	0.00972898
chr16	80180001	80181001	0	24	Inf		chrY	1791801	1792801	104	1	0.00972898
chr16	80180201	80181201	0	25	Inf		chrY	2790401	2791401	207	2	0.00977595
chr16	80248601	80249601	0	23	Inf		chr13	31707076	31708076	103	1	0.00982343
chr16	80249801	80250801	0	22	Inf		chr15	102814576	102815576	103	1	0.00982343
chr16	80264601	80265601	0	23	Inf		chr15	102843776	102844776	103	1	0.00982343
chr16	80468001	80469001	0	22	Inf		chrY	2866801	2867801	205	2	0.00987133
chr16	80468201	80469201	0	25	Inf		chrY	2879601	2880601	205	2	0.00987133
chr16	80472601	80473601	0	35	Inf		chr15	102839176	102840176	204	2	0.00991971
chr16	80472801	80473801	0	30	Inf		chr6	52129401	52130401	102	1	0.00991974
chr16	80602001	80603001	0	26	Inf		chr6	52139801	52140801	102	1	0.00991974
chr16	80602201	80603201	0	27	Inf		chr15	102857776	102858776	102	1	0.00991974
chr16	80630401	80631401	0	22	Inf		chr15	102870176	102871176	102	1	0.00991974
chr16	80630601	80631601	0	22	Inf		chrY	1788801	1789801	102	1	0.00991974
chr16	80673601	80674601	0	25	Inf		chr6	52194201	52195201	101	1	0.010018
chr16	82867001	82868001	0	22	Inf		chr13	83864076	83865076	101	1	0.010018
chr16	82867201	82868201	0	23	Inf		chr14	77506651	77507651	101	1	0.010018
chr16	82867401	82868401	0	22	Inf		chr15	102790376	102791376	101	1	0.010018
chr16	85373001	85374001	0	20	Inf		chr15	102813376	102814376	101	1	0.010018
chr16	87616401	87617401	0	21	Inf		chr15	102858576	102859576	201	2	0.0100678
chr16	89513601	89514601	0	20	Inf		chr6	52139601	52140601	100	1	0.0101181
chr16	89513801	89514801	0	21	Inf		chr15	102857176	102858176	100	1	0.0101181
chr16	90005601	90006601	0	21	Inf		chrY	2889601	2890601	298	3	0.010186
chr16	90340601	90341601	0	28	Inf		chr15	102805176	102806176	198	2	0.0102203
chr16	90395801	90396801	0	24	Inf		chr12	57803326	57804326	99	1	0.0102203
chr16	90410001	90411001	0	31	Inf		chr15	102812376	102813376	99	1	0.0102203
chr16	90437601	90438601	0	26	Inf		chr15	102927176	102928176	99	1	0.0102203
chr16	90439601	90440601	0	23	Inf		chrY	2875601	2876601	394	4	0.0102721
chr16	90439801	90440801	0	20	Inf		chrY	2781601	2782601	393	4	0.0102983
chr16	90487801	90488801	0	23	Inf		chr2	105525151	105526151	98	1	0.0103246
chr16	97268001	97269001	0	23	Inf		chr11	57641476	57642476	98	1	0.0103246
chr16	97268201	97269201	0	22	Inf		chr11	96195076	96196076	98	1	0.0103246
chr16	97497601	97498601	0	21	Inf		chrY	2899801	2900801	98	1	0.0103246
chr16	97497801	97498801	0	22	Inf		chr15	102858376	102859376	195	2	0.0103775
chr16	98189001	98190001	0	27	Inf		chrY	2791601	2792601	292	3	0.0103953
chr17	5383226	5384226	0	29	Inf		chr6	52168401	52169401	97	1	0.0104311
chr17	9016026	9017026	0	23	Inf		chr11	96188676	96189676	97	1	0.0104311
chr17	9016226	9017226	0	21	Inf		chr13	83866676	83867676	97	1	0.0104311
chr17	9090426	9091426	0	20	Inf		chr14	122872051	122873051	97	1	0.0104311
chr17	9604026	9605026	0	21	Inf		chr15	102814176	102815176	97	1	0.0104311
chr17	9885026	9886026	0	23	Inf		chr15	102843976	102844976	97	1	0.0104311
chr17	9982626	9983626	0	22	Inf		chrY	1789001	1790001	97	1	0.0104311
chr17	11206626	11207626	0	21	Inf		chr6	52191401	52192401	192	2	0.0105397
chr17	12301226	12302226	0	22	Inf		chr6	52180401	52181401	96	1	0.0105397
chr17	12524226	12525226	0	34	Inf		chr6	52205401	52206401	96	1	0.0105397
chr17	13709626	13710626	0	25	Inf		chr15	102885776	102886776	96	1	0.0105397
chr17	13709826	13710826	0	31	Inf		chr15	102798776	102799776	191	2	0.0105949
chr17	13710026	13711026	0	29	Inf		chr15	102798976	102799976	191	2	0.0105949
chr17	15836626	15837626	0	24	Inf		chr15	102876776	102877776	191	2	0.0105949
chr17	16003626	16004626	0	32	Inf		chrY	2894401	2895401	285	3	0.0106506
chr17	16016626	16017626	0	43	Inf		chr6	52126201	52127201	95	1	0.0106507
chr17	16055026	16056026	0	26	Inf		chr11	96200076	96201076	95	1	0.0106507
chr17	16072626	16073626	0	43	Inf		chr15	102813976	102814976	95	1	0.0106507
chr17	16083426	16084426	0	54	Inf		chr15	102814776	102815776	95	1	0.0106507
chr17	16097826	16098826	0	22	Inf		chrY	1266201	1267201	95	1	0.0106507
chr17	16108626	16109626	0	64	Inf		chr6	52152401	52153401	94	1	0.010764
chr17	16286026	16287026	0	23	Inf		chr6	52194401	52195401	94	1	0.010764
chr17	16286226	16287226	0	25	Inf		chr15	102825776	102826776	94	1	0.010764
chr17	16302426	16303426	0	21	Inf		chr13	83868076	83869076	187	2	0.0108215
chr17	16302626	16303626	0	21	Inf		chrY	2870001	2871001	187	2	0.0108215
chr17	16317426	16318426	0	29	Inf		chrY	2876801	2877801	372	4	0.0108796
chr17	16317626	16318626	0	24	Inf		chr15	102838976	102839976	186	2	0.0108797
chr17	16318026	16319026	0	23	Inf		chr2	105522151	105523151	93	1	0.0108797
chr17	16318226	16319226	0	26	Inf		chr6	52126401	52127401	93	1	0.0108797
chr17	16344826	16345826	0	24	Inf		chr6	52147601	52148601	93	1	0.0108797
chr17	16345026	16346026	0	21	Inf		chr13	83872876	83873876	93	1	0.0108797
chr17	16420626	16421626	0	31	Inf		chrY	1266001	1267001	93	1	0.0108797
chr17	16420826	16421826	0	29	Inf		chrY	2791401	2792401	276	3	0.0109979
chr17	16464226	16465226	0	32	Inf		chrY	2858401	2859401	184	2	0.0109979
chr17	16464426	16465426	0	29	Inf		chr5	37390351	37391351	92	1	0.010998
chr17	16669826	16670826	0	26	Inf		chr8	74213176	74214176	92	1	0.010998
chr17	16725026	16726026	0	25	Inf		chr11	96155476	96156476	92	1	0.010998
chr17	16725226	16726226	0	27	Inf		chr14	63858651	63859651	92	1	0.010998
chr17	16728226	16729226	0	20	Inf		chr15	102813776	102814776	92	1	0.010998
chr17	19775626	19776626	0	26	Inf		chrY	1266601	1267601	92	1	0.010998
chr17	19988626	19989626	0	20	Inf		chr15	102819176	102820176	183	2	0.011058
chr17	20092826	20093826	0	20	Inf		chrY	2870801	2871801	183	2	0.011058
chr17	30932826	30933826	0	23	Inf		chr5	37390551	37391551	91	1	0.0111188
chr17	30933026	30934026	0	22	Inf		chr6	52150201	52151201	91	1	0.0111188
chr17	32017226	32018226	0	21	Inf		chr12	57807326	57808326	91	1	0.0111188
chr17	41733226	41734226	0	23	Inf		chr15	102776376	102777376	272	3	0.0111597
chr17	43197026	43198026	0	22	Inf		chr13	83875476	83876476	181	2	0.0111802
chr17	43201026	43202026	0	21	Inf		chrY	2876401	2877401	542	6	0.0112008
chr17	43219426	43220426	0	20	Inf		chrY	2853801	2854801	360	4	0.0112423
chr17	43515026	43516026	0	27	Inf		chr15	102804976	102805976	180	2	0.0112423
chr17	43515226	43516226	0	31	Inf		chr6	52168601	52169601	90	1	0.0112424
chr17	51377626	51378626	0	27	Inf		chr6	52172201	52173201	90	1	0.0112424
chr17	51377826	51378826	0	28	Inf		chr11	96155076	96156076	90	1	0.0112424
chr17	51440226	51441226	0	26	Inf		chr11	96195276	96196276	90	1	0.0112424
chr17	51663626	51664626	0	23	Inf		chr13	83872676	83873676	90	1	0.0112424
chr17	51824426	51825426	0	22	Inf		chr14	77515051	77516051	90	1	0.0112424
chr17	51824626	51825626	0	23	Inf		chr14	122880451	122881451	90	1	0.0112424
chr17	59730426	59731426	0	24	Inf		chrY	1788601	1789601	90	1	0.0112424
chr17	60324826	60325826	0	20	Inf		chrY	2881601	2882601	90	1	0.0112424
chr17	72036426	72037426	0	22	Inf		chrY	2895801	2896801	269	3	0.0112841
chr17	72242026	72243026	0	34	Inf		chr15	102788976	102789976	179	2	0.0113052
chr17	75419226	75420226	0	23	Inf		chrY	2860001	2861001	268	3	0.0113262
chr17	75419426	75420426	0	24	Inf		chrY	2894201	2895201	267	3	0.0113686
chr17	75419626	75420626	0	23	Inf		chr6	52142401	52143401	178	2	0.0113687
chr17	75419826	75420826	0	24	Inf		chr15	102876976	102877976	178	2	0.0113687
chr17	75421026	75422026	0	26	Inf		chr2	105519551	105520551	89	1	0.0113687
chr17	76371426	76372426	0	53	Inf		chr6	52173601	52174601	89	1	0.0113687
chr17	79635226	79636226	0	20	Inf		chr9	55172851	55173851	89	1	0.0113687
chr17	82377226	82378226	0	21	Inf		chr14	77478451	77479451	89	1	0.0113687
chr17	82377426	82378426	0	22	Inf		chr15	102774576	102775576	444	5	0.0113942
chr17	86291626	86292626	0	23	Inf		chrY	2782201	2783201	352	4	0.0114978
chr17	86291826	86292826	0	21	Inf		chr15	102803376	102804376	176	2	0.0114979
chr17	92035026	92036026	0	24	Inf		chr2	74509551	74510551	88	1	0.0114979
chr18	3508401	3509401	0	20	Inf		chr2	74537151	74538151	88	1	0.0114979
chr18	3508601	3509601	0	27	Inf		chr11	96155276	96156276	88	1	0.0114979
chr18	3508801	3509801	0	32	Inf		chr15	102857376	102858376	88	1	0.0114979
chr18	3509001	3510001	0	36	Inf		chrY	1266401	1267401	88	1	0.0114979
chr18	3509201	3510201	0	35	Inf		chr6	52164001	52165001	175	2	0.0115636
chr18	3509401	3510401	0	33	Inf		chr15	102858176	102859176	175	2	0.0115636
chr18	4167601	4168601	0	23	Inf		chrY	2872001	2873001	87	1	0.01163
chr18	4235001	4236001	0	31	Inf		chr6	52191201	52192201	173	2	0.0116972
chr18	4235201	4236201	0	24	Inf		chrY	2895001	2896001	345	4	0.0117311
chr18	4588001	4589001	0	21	Inf		chr14	122867051	122868051	172	2	0.0117652
chr18	4781801	4782801	0	29	Inf		chrY	2792001	2793001	172	2	0.0117652
chr18	4810601	4811601	0	23	Inf		chr2	179730351	179731351	86	1	0.0117653
chr18	4873801	4874801	0	20	Inf		chr6	52137801	52138801	86	1	0.0117653
chr18	7179801	7180801	0	26	Inf		chr11	96198676	96199676	86	1	0.0117653
chr18	7180001	7181001	0	24	Inf		chr12	57798926	57799926	86	1	0.0117653
chr18	7180201	7181201	0	24	Inf		chr12	57807126	57808126	86	1	0.0117653
chr18	8822601	8823601	0	23	Inf		chr13	55933476	55934476	86	1	0.0117653
chr18	8822801	8823801	0	26	Inf		chr14	63862651	63863651	86	1	0.0117653
chr18	8823001	8824001	0	25	Inf		chr14	122876851	122877851	86	1	0.0117653
chr18	8823201	8824201	0	22	Inf		chrY	2864801	2865801	257	3	0.011811
chr18	9030801	9031801	0	25	Inf		chr6	52197401	52198401	171	2	0.011834
chr18	9952801	9953801	0	24	Inf		chr15	102758976	102759976	171	2	0.011834
chr18	9953001	9954001	0	21	Inf		chr6	52200601	52201601	170	2	0.0119037
chr18	9953201	9954201	0	26	Inf		chr2	105521951	105522951	85	1	0.0119037
chr18	9953401	9954401	0	26	Inf		chr14	63862851	63863851	85	1	0.0119037
chr18	9953601	9954601	0	20	Inf		chr15	35232176	35233176	85	1	0.0119037
chr18	11723001	11724001	0	20	Inf		chr15	102810776	102811776	85	1	0.0119037
chr18	11941801	11942801	0	25	Inf		chr15	102803176	102804176	169	2	0.0119741
chr18	22110201	22111201	0	20	Inf		chr15	102839776	102840776	169	2	0.0119741
chr18	27653401	27654401	0	24	Inf		chrY	2884801	2885801	252	3	0.0120453
chr18	27772201	27773201	0	20	Inf		chr2	122432951	122433951	168	2	0.0120454
chr18	30415201	30416201	0	20	Inf		chr6	83667201	83668201	168	2	0.0120454
chr18	30689201	30690201	0	22	Inf		chr13	83875676	83876676	168	2	0.0120454
chr18	30689401	30690401	0	20	Inf		chr15	102831576	102832576	168	2	0.0120454
chr18	31175401	31176401	0	25	Inf		chrY	1790201	1791201	168	2	0.0120454
chr18	31175601	31176601	0	21	Inf		chr8	74212976	74213976	84	1	0.0120454
chr18	31175801	31176801	0	22	Inf		chr11	96157076	96158076	84	1	0.0120454
chr18	31254201	31255201	0	20	Inf		chr11	96167676	96168676	84	1	0.0120454
chr18	31254401	31255401	0	21	Inf		chr13	40822076	40823076	84	1	0.0120454
chr18	31254601	31255601	0	20	Inf		chr13	83878676	83879676	84	1	0.0120454
chr18	31467601	31468601	0	27	Inf		chr14	63863051	63864051	84	1	0.0120454
chr18	31529601	31530601	0	37	Inf		chr6	52181201	52182201	167	2	0.0121175
chr18	31529801	31530801	0	32	Inf		chr6	52197201	52198201	167	2	0.0121175
chr18	31530001	31531001	0	34	Inf		chrY	2864601	2865601	250	3	0.0121417
chr18	31530201	31531201	0	38	Inf		chr6	52167601	52168601	83	1	0.0121905
chr18	33245601	33246601	0	24	Inf		chr6	52168001	52169001	83	1	0.0121905
chr18	36192201	36193201	0	23	Inf		chrY	2787601	2788601	165	2	0.0122644
chr18	36192401	36193401	0	27	Inf		chr6	52207801	52208801	164	2	0.0123392
chr18	36261001	36262001	0	27	Inf		chr15	102779576	102780576	164	2	0.0123392
chr18	41815201	41816201	0	24	Inf		chr15	102802976	102803976	164	2	0.0123392
chr18	41821401	41822401	0	27	Inf		chr2	74538751	74539751	82	1	0.0123392
chr18	44907601	44908601	0	27	Inf		chr4	109655801	109656801	82	1	0.0123392
chr18	46807401	46808401	0	32	Inf		chr6	52149801	52150801	82	1	0.0123392
chr18	46807601	46808601	0	25	Inf		chr6	52167801	52168801	82	1	0.0123392
chr18	50441201	50442201	0	21	Inf		chr8	74212776	74213776	82	1	0.0123392
chr18	51631801	51632801	0	20	Inf		chr11	96196476	96197476	82	1	0.0123392
chr18	51658001	51659001	0	25	Inf		chr14	122877051	122878051	82	1	0.0123392
chr18	51658201	51659201	0	28	Inf		chrY	1265801	1266801	82	1	0.0123392
[truncated: 431,693+ more rows]
